# Supplementary material for: Comparative transcriptome analysis reveals different strategies for degradation of steam-exploded sugarcane bagasse by Aspergillus niger and Trichoderma reesei
Source: BMC Genomics. 2017 Jun 30;18:501. doi: 10.1186/s12864-017-3857-5 (PMC5493111; doi:10.1186/s12864-017-3857-5)
Supplement: Supplementary file 1 — Result of RNA sequencing for A. niger N402 and T. reesei RUT-C30 grown on sugarcane SEB and fructose. (XLSX 12 kb) [file 12864_2017_3857_MOESM1_ESM.xlsx]

## Sheet: Additional file 1
Additional file 1: Result of RNA sequencing for A. niger N402 and T. reesei RUT-C30 grown on sugarcane SEB and fructose.
		Aspergillus niger CBS 513.88					Trichoderma reesei RUT-C30
Sample	Biological replicates	Raw reads	Cleaned reads	Mapped reads	Mapped reads (%)	GB mapped	Raw reads	Cleaned reads	Mapped reads	Mapped reads (%)	GB mapped
B6h	1	53199959	50226211	47074480	93.7	2.35372	49367513	46421218	44876678	96.7	2.24383
	2	51707371	49175677	46044053	93.6	2.3022	48653781	45731691	44057986	96.3	2.2029
B12h	1	46474147	44552275	41746470	93.7	2.08732	46933558	44288183	43036216	97.2	2.15181
	2	38706128	34424417	32386774	94.1	1.61934	53590571	49947954	48495161	97.1	2.42476
B24h	1	47878124	43367253	40789491	94.1	2.03947	49305453	46428111	44323884	95.5	2.21619
	2	50390547	44968450	42377230	94.2	2.11886	50560691	47556369	45262902	95.2	2.26315
F24h	1	49892640	44677016	41137476	92.1	2.05687	47185370	44387600	43075625	97	2.15378
	2	53481996	48225948	44475914	92.2	2.2238	50655259	47771315	46307362	96.9	2.31537
Average		48966364	4.49522e+07	42003986	93.4625	2.1002	4.95315e+07	4.65666e+07	4.49295e+07	96.4875	2.24647
B: bagasse; F: fructose; h: hours; GB: gigabytes
A. niger genome size: 33.9 Mb
T. reesei genome size: 32.7 Mb
