# Supplementary material for: Comparative transcriptome analysis reveals different strategies for degradation of steam-exploded sugarcane bagasse by Aspergillus niger and Trichoderma reesei
Source: BMC Genomics. 2017 Jun 30;18:501. doi: 10.1186/s12864-017-3857-5 (PMC5493111; doi:10.1186/s12864-017-3857-5)
Supplement: Supplementary file 2 — All DEGs found in the transcriptomes of A. niger N402 and T. reesei RUT-C30 grown on sugarcane SEB. (XLSX 1286 kb) [file 12864_2017_3857_MOESM2_ESM.xlsx]

## Sheet: A.niger_B6h_up
Upregulated genes in A. niger N402 grown on sugarcane SEB after 6 h
* The Aspergillus Genome Database was used to recover the A. niger proteins ID
¥ Expression value RPKM
£ log2(Fold Change)
ID*	RPKM B6h¥	RPKM F24h¥	log2FC£
An12g02220	3825.26	1.15567	11.5914
An09g00560	78.9488	0.0845247	9.91047
An11g07320	53.4973	0.0732314	9.72066
An01g00780	9334.21	12.6221	9.42364
An09g00550	29.5382	0.0548711	9.15592
An08g01760	1015.43	1.80577	9.033
An14g02760	3749.78	6.70898	9.02037
An09g00590	489.266	0.959575	8.90325
An09g00840	4009.2	9.86169	8.5613
An11g07040	156.848	0.405324	8.5557
An09g00540	5.7941	0.0184245	8.536
An12g04610	1956.75	5.05176	8.48996
An01g11660	12636.8	33.4425	8.45386
An15g03550	83.7973	0.269292	8.24201
An01g09960	1251.39	3.84896	8.23815
An12g05010	2927.28	9.10007	8.22163
An12g02550	331.943	1.09343	8.15355
An09g04370	28.8434	0.115044	8.0798
An01g11670	852.599	3.09223	8.00221
An08g09150	148.181	0.561957	7.98315
An03g00940	3975.01	15.4346	7.90105
An16g00540	33.3538	0.145792	7.82145
An09g00120	1805.48	7.50323	7.80433
An15g04270	12.347	0.0639079	7.67665
An11g07340	121.449	0.571578	7.67345
An12g07430	11.2999	0.0599229	7.58706
An03g00960	3528.27	17.8001	7.52295
An14g05800	236.423	1.20602	7.51209
An12g02740	137.41	0.717887	7.50392
An11g00200	890.63	4.74711	7.4448
An10g00790	138.378	0.768479	7.40116
An18g05480	561.106	3.18356	7.35551
An09g00130	2.48007	0.0524595	7.28801
An12g07060	8.78745	0.0598673	7.28663
An11g01220	174.503	1.08614	7.2305
An11g07050	28.0719	0.189603	7.19899
An18g06310	514.475	3.25482	7.19811
An09g04380	31.7445	0.228617	7.07385
An11g07330	43.0082	0.307822	7.07197
An01g03740	761.152	5.2711	7.06755
An18g01700	318.825	2.29089	7.0166
An12g07450	1558.74	11.6837	6.95283
An04g03170	77.3573	0.58533	6.94929
An12g05820	30.4749	0.237201	6.94783
An07g01410	23.1061	0.198126	6.94777
An11g07310	28.5263	0.224074	6.90038
An14g03250	37.6504	0.326513	6.81237
An12g02750	23.9524	0.203748	6.79598
An08g09750	39.5832	0.357694	6.72958
An07g08940	165.95	1.46513	6.72574
An09g00530	58.9731	0.547768	6.66494
An12g02730	16.4683	0.155976	6.62989
An02g09690	904.479	8.5802	6.61174
An18g01060	48.9465	0.483619	6.59848
An16g06520	25.1258	0.260483	6.58691
An13g02290	17.5002	0.185964	6.56091
An08g08370	60.4731	0.600105	6.55582
An19g00410	82.336	0.841113	6.54705
An12g02680	11.987	0.152508	6.44762
An11g07030	14.5653	0.168932	6.40642
An12g04180	83.0256	0.918685	6.4014
An18g03570	588.128	6.53643	6.38375
An04g03530	499.235	5.76008	6.33102
An07g07630	17.7992	0.211433	6.3228
An01g08700	15.6435	0.191149	6.29692
An11g02100	233.637	2.7629	6.29673
An03g05450	3.32836	0.044721	6.27658
An01g00850	982.295	12.1494	6.22864
An09g02000	1.22487	0.0153861	6.22716
An09g00570	333.799	4.15701	6.22232
An06g00560	249.19	3.10665	6.21912
An01g13910	1.5849	0.0256725	6.18921
An12g02760	51.1314	0.665385	6.17168
An08g08330	67.0841	0.909147	6.1063
An03g01790	1.19837	0.0179193	6.10507
An14g01130	20.0349	0.277317	6.10012
An17g00300	212.633	2.88038	6.09853
An09g04200	3.92122	0.072255	6.06515
An15g02300	823.998	11.6368	6.03835
An18g05500	212.062	3.0029	6.03508
An12g02720	11.1304	0.173621	6.02826
An11g02560	35.3076	0.532165	6.02811
An07g09500	5.41876	0.0963042	6.0221
An12g04700	5.66028	0.0864122	6.01495
An01g04880	540.531	7.79308	6.00697
An02g00590	757.462	11.1817	5.97428
An01g13660	35.0028	0.527372	5.95666
An14g02100	2445.2	36.4916	5.95628
An01g12150	348.045	5.42421	5.89578
An02g07610	613.565	9.65848	5.88021
An06g00750	1.47908	0.0320836	5.86793
An12g05710	9.30359	0.157457	5.84819
An12g07070	4.37038	0.0725814	5.84231
An02g07800	109.825	1.80806	5.82239
An16g01880	1014.02	16.7213	5.81465
An12g07050	9.43058	0.173456	5.77806
An03g01810	0.856139	0.0110972	5.76443
An03g05950	13.6815	0.241455	5.75658
An09g02420	19.1735	0.364073	5.72142
An07g01400	22.7159	0.417113	5.70756
An17g00520	158.15	2.8445	5.69113
An13g02260	0.824997	0.0158016	5.66428
An02g10550	1236.81	23.0855	5.63333
An09g01340	1.2981	0.0266378	5.58815
An09g04910	174.045	3.35957	5.58795
An06g00620	486.676	9.45071	5.57818
An08g01910	0.781275	0.0161735	5.56661
An09g02990	70.4864	1.4043	5.55077
An14g01260	3.15855	0.0697913	5.53944
An15g05360	69.4382	1.41923	5.51402
An14g05340	13.3879	0.281915	5.50454
An02g07020	889.861	18.2742	5.49719
An16g00400	2.06902	0.0534285	5.48451
An14g02940	99.5952	2.0769	5.47899
An01g03340	951.339	19.8026	5.47771
An15g07240	256.286	5.36787	5.46925
An16g07680	12.9221	0.279085	5.46563
An11g00430	29.8035	0.634472	5.46333
An07g08950	746.994	15.7616	5.45892
An15g07370	9.47271	0.221555	5.4567
An03g01800	39.1129	0.852526	5.45089
An08g01900	71.3493	1.53874	5.43207
An03g05460	1.11129	0.0246682	5.42654
An09g05330	2.26637	0.072738	5.42285
An03g05480	5.08261	0.11957	5.42255
An15g04260	2.26561	0.0612992	5.41715
An12g02540	0.666485	0.00812753	5.4052
An07g05200	1.76343	0.061305	5.39878
An04g08110	1.38575	0.0454612	5.39119
An14g02710	4.41375	0.129566	5.38987
An02g06500	1.5506	0.0410416	5.38656
An14g02910	22.4583	0.50657	5.38337
An09g02980	2.71398	0.0724832	5.37116
An14g05070	179.33	4.10423	5.34323
An02g08230	147.436	3.37649	5.34185
An15g04710	0.660371	0.0343485	5.33727
An11g03340	183.901	4.24964	5.32822
An14g02720	29.6054	0.699459	5.30917
An03g01770	88.6481	2.10583	5.29831
An12g04620	8.78078	0.21503	5.28172
An09g01330	0.609902	0.00575214	5.28013
An02g14370	3.84247	0.110904	5.22266
An01g01360	1.14406	0.0316125	5.21298
An01g08740	6.68613	0.174874	5.21179
An11g08850	1.26972	0.0363915	5.21057
An01g00630	54.0946	1.37198	5.20266
An14g02470	472.559	12.0266	5.18844
An04g00710	7.80561	0.212684	5.18474
An07g00030	1.2543	0.0368072	5.18028
An09g01190	134.08	3.53082	5.14235
An08g08190	5.71174	0.160368	5.14172
An16g04760	167.371	4.4468	5.12725
An01g10540	32.7709	0.874245	5.12494
An03g01940	5.36342	0.159786	5.12352
An12g08350	68.3019	1.82796	5.11776
An15g02410	129.26	3.49134	5.10416
An01g09090	1246.26	33.8033	5.09716
An04g08150	307.031	8.34257	5.0964
An03g05350	4.05452	0.153995	5.09124
An11g09750	6.10709	0.17604	5.0595
An11g00060	34.7509	0.982512	5.04738
An07g08670	0.797795	0.0225804	5.03137
An18g06360	17.6286	0.514027	5.02939
An09g04920	19.1283	0.560148	5.02057
An17g00620	98.331	2.82044	5.01919
An07g03470	15.4526	0.452391	5.00381
An04g02110	331.895	9.60764	5.00273
An14g02930	4.50772	0.14212	4.99994
An15g06420	161.668	4.69842	4.99694
An09g02160	183.277	5.37986	4.98485
An05g02040	3.0751	0.105652	4.96878
An01g03090	374.951	11.1258	4.96556
An02g00750	0.481984	0.0145204	4.94567
An04g08530	18.7908	0.626078	4.91012
An18g03360	47.8912	1.48432	4.90683
An02g06510	2.26843	0.0799963	4.90352
An01g09540	25.1914	0.807116	4.88455
An01g12550	1745.06	54.7987	4.88325
An07g02080	4.46024	0.148725	4.88149
An08g09880	391.878	12.4161	4.87253
An08g08360	2.54001	0.0960424	4.87115
An11g00180	0.7908	0.031145	4.86853
An02g13630	10.0537	0.328776	4.86601
An01g10930	299.57	9.55084	4.86244
An11g00660	11.3434	0.367882	4.85353
An15g04230	35.878	1.17589	4.83855
An16g02780	1.71803	0.0734613	4.83563
An01g01990	27.2988	0.941928	4.82234
An07g01380	24.0828	0.794794	4.82005
An06g02560	0.831786	0.0399383	4.7987
An14g05820	21.5173	0.721907	4.79671
An03g05240	1.98091	0.0768986	4.79509
An18g04140	18.3966	0.623497	4.79408
An11g07570	0.446404	0.017988	4.78711
An16g07330	3.86739	0.144147	4.78296
An15g05170	0.684058	0.030909	4.77848
An16g00610	0.44627	0.0245346	4.76755
An13g03110	257.209	8.77344	4.76548
An04g08030	6.04783	0.21244	4.7647
An13g03250	0.52037	0.0262935	4.75955
An12g01420	0.947051	0.0489222	4.75158
An02g10280	38.7192	1.37591	4.74927
An16g04750	149.975	5.18344	4.74675
An11g07930	6.6045	0.232741	4.73593
An19g00420	7.18503	0.259029	4.73228
An18g02730	106.083	3.71645	4.73007
An01g08690	0.449411	0.0161726	4.72804
An04g09420	3.68402	0.137621	4.70315
An01g12170	1325.34	47.1786	4.70209
An12g02700	3.41525	0.137651	4.68742
An03g06740	11.8535	0.435501	4.68636
An01g02040	0.72114	0.034354	4.67786
An08g09760	2.56243	0.101094	4.67597
An11g02540	250.737	9.13909	4.67063
An02g03690	10.4073	0.413744	4.6634
An03g02870	1.55486	0.0685963	4.64458
An16g02910	48.2354	1.8011	4.63591
An14g04520	225.067	8.46339	4.62433
An01g14660	62.4826	2.37798	4.61201
An11g00190	35.6322	1.36642	4.60897
An08g01710	38.9219	1.48688	4.60838
An15g04760	4.57494	0.184801	4.57628
An18g02700	229.802	8.94455	4.5752
An16g00600	34.3679	1.3545	4.56006
An03g02400	10.8618	0.448098	4.53695
An15g06140	55.5839	2.23722	4.52941
An11g10010	1.56159	0.0746403	4.52906
An09g00630	112.88	4.56777	4.51937
An01g10950	6.31442	0.274677	4.4983
An11g00210	156.678	6.44817	4.49449
An01g09080	91.6784	3.82459	4.47827
An15g05450	798.962	33.2673	4.4775
An04g09520	10.3146	0.438481	4.47595
An18g04100	53.9212	2.28006	4.4586
An03g05250	1.00018	0.0490216	4.45419
An11g03150	45.7779	1.95161	4.44939
An13g02250	1.44167	0.0736325	4.43302
An14g01600	18.3778	0.802313	4.42122
An16g00560	1.92329	0.111679	4.41441
An06g01140	7.83208	0.351873	4.4062
An02g00140	11.7412	0.521849	4.40589
An17g00200	1.20191	0.0598029	4.40374
An10g00970	5.36327	0.248445	4.40232
An08g03370	1.41035	0.105157	4.38529
An03g00930	0.92497	0.0652296	4.37067
An18g01890	24.8152	1.12079	4.36415
An11g08160	21.677	0.990886	4.35813
An07g09330	271.227	12.2724	4.35728
An09g00830	1.52382	0.0784508	4.35417
An02g05120	270.952	12.4203	4.33916
An04g02930	1.44632	0.0745201	4.33129
An11g09170	8.94338	0.421416	4.32595
An03g02570	0.898226	0.0493031	4.32535
An16g00410	4.96316	0.2398	4.32535
An02g07350	93.1186	4.34305	4.3166
An01g10940	59.381	2.81317	4.30613
An07g03340	775.002	36.3606	4.30413
An06g02680	0.713169	0.050083	4.30275
An08g03890	14.1291	0.679811	4.29873
An08g04510	0.334392	0.0336279	4.28637
An09g03860	60.5655	2.9018	4.28234
An01g14430	1.5374	0.0798038	4.27809
An15g06150	176.395	8.48356	4.27009
An05g02150	0.96	0.0746187	4.25708
An12g09270	1032.07	50.3047	4.25049
An11g03360	15.9275	0.805651	4.23753
An03g04950	3.09826	0.169902	4.22381
An12g02690	0.675114	0.0506411	4.22252
An03g05470	0.30333	0.0217265	4.22016
An02g06590	1.71834	0.0891899	4.21908
An05g01510	0.372603	0.0988107	4.21563
An07g07620	12.821	0.65124	4.20751
An11g02730	68.5616	3.47464	4.19716
An16g01780	17.1962	0.88046	4.19394
An01g14480	40.5194	2.05964	4.19335
An15g07020	13.2503	0.693378	4.19217
An12g08620	8.87288	0.45816	4.1908
An11g02890	0.304068	0.0229354	4.18421
An12g03510	6.91179	0.362267	4.18269
An14g02740	2.70955	0.146004	4.17575
An09g04950	85.8441	4.41755	4.17307
An16g07670	0.610421	0.0413317	4.16408
An15g05220	0.295294	0.0191585	4.15788
An15g04550	199.104	10.4092	4.15149
An03g03540	0.66156	0.0411644	4.1499
An01g00840	22.0529	1.18071	4.13137
An09g04240	564.557	30.0473	4.12379
An01g08680	8.39166	0.454645	4.11384
An07g03120	20.6282	1.12305	4.10328
An11g00070	65.2	3.54679	4.09437
An04g09490	14.8556	0.811491	4.09421
An10g00210	2.01518	0.143963	4.09314
An11g03500	0.514238	0.0306412	4.07781
An15g04630	4.31985	0.24468	4.07618
An02g11150	609.328	33.5338	4.07427
An14g00860	16.2519	0.90192	4.07161
An08g03580	68.0192	3.82139	4.04694
An15g07030	35.5319	2.02093	4.03769
An11g03530	2.15926	0.130154	4.03025
An14g05060	0.317641	0.0696926	4.02937
An12g10190	87.9107	5.00097	4.02904
An07g07700	420.283	24.1318	4.01366
An18g06370	2.26815	0.134321	4.01153
An02g13620	3.81507	0.2278	4.01151
An09g04850	428.081	24.7145	4.0052
An09g02010	0.38977	0.0253193	3.99553
An18g06300	29.2785	1.72611	3.99113
An02g05060	62.8793	3.6775	3.98922
An01g07060	59.3819	3.49642	3.97985
An02g03260	5.45634	0.322716	3.97775
An13g02470	11.8229	0.729357	3.97737
An01g04530	705.404	41.5603	3.97579
An15g05990	69.4087	4.1017	3.97447
An02g00470	0.372871	0.0321778	3.97199
An07g02540	295.581	17.5731	3.96412
An18g01130	3.97614	0.249536	3.96281
An11g03540	0.811639	0.0574043	3.95828
An11g06080	380.399	22.7681	3.95474
An12g05850	61.1803	3.76294	3.93074
An09g01070	26.6151	1.63344	3.925
An14g07150	137.753	8.43642	3.92352
An04g08100	2.30162	0.155544	3.9212
An07g03480	1.49331	0.104097	3.91499
An18g01020	7.73888	0.488583	3.91184
An09g01760	0.393708	0.0322526	3.91157
An18g03270	2.66014	0.168937	3.91035
An02g13580	23.3011	1.44826	3.90717
An02g12820	0.378391	0.0307162	3.90569
An14g01235	0.591734	0.048109	3.90376
An04g04410	0.26549	0.0366151	3.89847
An06g00260	52.4348	3.26812	3.89657
An11g02200	347.83	21.723	3.89148
An08g08260	28.9114	1.8245	3.89038
An02g14540	10.9293	0.692101	3.88869
An01g01310	1.06171	0.0818757	3.88585
An01g03430	18.9112	1.2132	3.88105
An01g12080	0.242763	0.0158357	3.87456
An03g00450	0.245617	0.019184	3.87389
An18g02710	43.6611	2.78515	3.86395
An07g02050	59.9388	3.83421	3.86078
An15g02050	0.46599	0.0433658	3.86034
An08g07980	0.270008	0.0497461	3.8513
An01g10500	0.25001	0.0280669	3.84912
An11g00120	14.9834	0.971794	3.848
An01g08730	1.24687	0.0850338	3.8455
An11g02720	20.7523	1.36003	3.83018
An01g15200	6.37589	0.423723	3.82743
An03g05360	45.2037	2.96555	3.82422
An07g01440	10.8672	0.71657	3.82372
An01g00620	111.09	7.31346	3.81572
An12g05390	6.0551	0.410407	3.80545
An04g03070	6.77163	0.456644	3.79848
An15g00850	1.2939	0.093312	3.79194
An11g00440	20.1665	1.36225	3.78644
An06g02700	0.223222	0.00928935	3.78561
An11g07670	34.224	2.30344	3.78555
An05g00730	14.8313	1.00334	3.78489
An16g02870	0.862576	0.0661542	3.77606
An07g00510	5.7759	0.405105	3.76756
An13g02010	0.303359	0.107659	3.76613
An03g00140	1.10174	0.0803452	3.76466
An11g06090	141.268	9.68616	3.76053
An13g01880	168.598	11.5421	3.75979
An01g01330	9.23635	0.636131	3.75917
An14g02730	1.37552	0.111945	3.75594
An14g01800	34.4319	2.37884	3.75281
An09g04390	8.88085	0.619925	3.75118
An11g08230	0.222814	0.0152338	3.74702
An11g06450	44.4775	3.08968	3.74678
An01g01350	3.45958	0.247589	3.74314
An13g02950	0.236246	0.0314986	3.73847
An01g02140	54.3679	3.79127	3.73511
An15g04920	139.735	9.73981	3.7346
An08g11070	6.97117	0.495099	3.72808
An07g00010	0.600235	0.0610425	3.72721
An01g09560	21.5728	1.51872	3.72717
An08g10800	14.3089	1.00881	3.72569
An16g03500	471.709	33.1269	3.72421
An12g04250	124.255	8.72463	3.72367
An09g05150	2.19903	0.162896	3.71961
An11g01720	56.0134	3.95618	3.71592
An01g08630	1.08502	0.0850205	3.7057
An05g01730	91.7737	6.5911	3.69442
An15g02350	8.42775	0.613356	3.69136
An04g09410	17.9511	1.30194	3.69131
An11g07220	80.6468	5.80464	3.69089
An02g13800	164.589	11.8911	3.68261
An11g01210	25.901	1.9138	3.67572
An11g08860	0.220334	0.0238452	3.67433
An04g05410	101.004	7.35109	3.67165
An15g01730	5.59719	0.42845	3.67113
An02g05020	0.990052	0.0771752	3.6705
An13g00490	0.476891	0.0452376	3.66877
An18g03650	1.19424	0.114018	3.66563
An13g01110	370.915	27.1418	3.66383
An11g07060	5.34554	0.404182	3.65706
An08g06430	43.3802	3.19952	3.65253
An11g07150	2.63362	0.198721	3.64692
An18g00430	0.514267	0.0402436	3.64252
An18g04810	5.98474	0.454377	3.64075
An12g10020	1.98322	0.154726	3.63696
An12g05870	51.3282	3.85732	3.62733
An08g09650	0.230236	0.0487377	3.62722
An02g13750	381.358	28.6289	3.6256
An07g01390	13.0434	0.996686	3.62243
An09g01970	4.89681	0.382585	3.61772
An14g01160	2.00091	0.158067	3.61713
An17g00350	0.386519	0.0412852	3.61678
An12g10660	6.04956	0.462367	3.61487
An03g05980	2.07979	0.163161	3.61398
An08g01720	26.2994	1.99989	3.6128
An14g04450	3.54777	0.276607	3.60596
An09g00110	0.20039	0.0138582	3.59241
An02g14040	14.5928	1.14809	3.58722
An09g05530	7.5969	0.595116	3.58198
An01g01630	172.828	13.4522	3.57768
An01g06500	17.6001	1.37531	3.57767
An15g05590	0.44469	0.0507715	3.57695
An15g06100	398.285	31.0417	3.57423
An14g06140	6.8438	0.53971	3.57229
An18g05600	8.57862	0.674678	3.56777
An03g05150	1.29846	0.113567	3.56239
An11g03120	185.413	14.6777	3.55141
An09g05340	0.309228	0.0261288	3.54612
An18g00480	0.979366	0.0850082	3.54342
An02g14960	0.225951	0.0495751	3.53798
An01g06410	25.2748	2.02475	3.53692
An07g00080	9.92718	0.800453	3.53457
An03g00320	18.193	1.46849	3.52966
An14g02980	35.4622	2.85048	3.52913
An12g05730	48.7166	3.93963	3.52398
An12g03500	50.3542	4.0851	3.5182
An12g05240	0.261824	0.0263595	3.51195
An03g00920	0.691837	0.0666573	3.50762
An01g10920	89.6622	7.33639	3.50327
An09g05520	109.62	8.97962	3.50298
An03g01920	10.1282	0.840642	3.49705
An08g03060	35.9435	2.95561	3.49624
An08g09700	24.3513	2.01616	3.49245
An11g03780	17.3763	1.4478	3.48199
An10g00300	0.278533	0.0227768	3.48004
An05g02070	7.4217	0.628709	3.47981
An11g08330	0.200826	0.0179848	3.47631
An02g13640	0.379158	0.0410701	3.47303
An04g09540	4.23175	0.364758	3.46507
An01g04560	503.271	42.3282	3.46166
An01g10440	4.34802	0.382692	3.46127
An09g03780	6.69127	0.5732	3.45663
An07g01360	14.4196	1.24262	3.43574
An14g04240	44.458	3.81601	3.43453
An16g01710	8.30402	0.723185	3.43322
An12g07500	9.48831	0.827718	3.42
An04g09510	0.179029	0.0140745	3.41668
An02g02660	13.7735	1.20695	3.41041
An04g08730	159.16	13.8977	3.40827
An01g06810	55.0704	4.82952	3.40513
An11g01200	63.2919	5.5553	3.40233
An01g05370	360.544	31.6735	3.39942
An18g06580	71.7739	6.32098	3.3978
An15g04980	15.2603	1.35458	3.39771
An04g04430	3.39924	0.307305	3.39738
An04g00100	770.489	68.1257	3.39078
An18g02690	25.8504	2.29087	3.39049
An15g07700	2268.64	201.497	3.38574
An08g03160	0.214786	0.0221673	3.38374
An06g00430	0.172108	0.011767	3.3745
An02g07330	249.377	22.307	3.37285
An11g00170	0.395166	0.0524329	3.37136
An02g00240	0.141514	0.0183308	3.36536
An11g02160	87.2761	7.86845	3.36528
An12g05910	0.656517	0.0744527	3.36491
An14g06130	3.79456	0.348632	3.36459
An03g03330	75.8987	6.88857	3.35393
An16g02620	0.181051	0.0244101	3.35186
An08g04040	86.0007	7.84105	3.34712
An07g01490	0.676271	0.0994916	3.34702
An01g06630	0.916862	0.0883769	3.34401
An12g07380	36.5048	3.33785	3.34396
An11g03940	4.44637	0.415687	3.33621
An17g00610	0.248306	0.0222801	3.33222
An01g09980	479.68	44.2131	3.33079
An04g01250	35.4528	3.28792	3.32223
An15g04170	0.37037	0.0502794	3.32128
An16g00060	11.2234	1.05371	3.31983
An12g07160	10.0164	0.939289	3.31605
An18g01030	4.89849	0.464627	3.31205
An02g09710	31.1361	2.93317	3.31185
An07g00070	94.7481	8.89756	3.30437
An11g09430	239.536	22.5712	3.29803
An11g05350	22.2878	2.11062	3.2947
An11g00510	140.681	13.497	3.27129
An15g04670	17.5872	1.70237	3.27007
An15g05270	0.523487	0.0567761	3.26964
An09g03660	0.882489	0.0844338	3.2672
An13g00950	242.88	23.4492	3.2638
An09g05280	8.76946	0.862128	3.2554
An05g02450	117.514	11.3878	3.25495
An03g05890	0.475231	0.0531441	3.2528
An12g03860	8.28142	0.812892	3.25226
An12g10290	0.153917	0.00603109	3.25212
An08g07240	4.41894	0.447963	3.2461
An05g02440	4.69007	0.467376	3.24202
An01g04890	5.19389	0.518271	3.23948
An04g07920	0.157704	0.0124796	3.23269
An12g00030	303.578	29.939	3.23236
An04g02760	3.35647	0.341395	3.22605
An02g11030	0.563736	0.0659969	3.2231
An14g04330	28.1986	2.81347	3.22125
An04g03220	131.465	13.0909	3.21886
An16g06490	0.15993	0.0171538	3.21387
An02g14720	33.2511	3.33009	3.21314
An09g01390	2.03418	0.209984	3.21264
An02g04760	0.152966	0.00949103	3.21237
An18g01070	9.85528	0.993743	3.20755
An09g00510	58.9796	5.95503	3.20318
An16g08690	1.81505	0.187805	3.19869
An15g07480	0.883035	0.10896	3.19796
An02g13060	0.854013	0.0992917	3.19769
An09g02140	19.0423	1.94639	3.19485
An12g05220	12.0569	1.22446	3.19475
An14g01940	2.2029	0.23607	3.18317
An04g04280	36.2098	3.72905	3.17944
An03g06720	5.68635	0.590275	3.17795
An11g03130	27.0121	2.78465	3.17504
An06g00290	7.9285	0.819154	3.17116
An12g05370	15.9889	1.65113	3.17061
An18g00440	6.76483	0.710083	3.15527
An08g01390	72.8526	7.60524	3.15348
An11g07080	0.359259	0.0353368	3.153
An15g05440	210.94	22.0079	3.15279
An04g02940	0.149172	0.012042	3.14934
An01g10300	0.258902	0.0362564	3.14884
An11g05280	19.5345	2.05373	3.14504
An01g13480	96.5636	10.1831	3.13797
An11g02550	2292.77	241.717	3.13721
An02g00050	0.331438	0.0427321	3.13321
An01g00830	1.50511	0.187414	3.12928
An18g02600	16.3748	1.74946	3.12399
An03g06030	1.16745	0.146155	3.12294
An13g01640	2.17251	0.245252	3.12164
An04g02840	8.89057	0.954359	3.12148
An02g09090	252.483	26.9443	3.1199
An16g00420	5.67223	0.628188	3.09786
An02g12890	15.3928	1.6818	3.09685
An12g10050	6.30339	0.692495	3.09497
An09g02940	1.10955	0.135715	3.09483
An05g00030	59.3475	6.44704	3.09405
An03g06330	35.738	3.91081	3.086
An08g04050	0.169731	0.0203443	3.08543
An01g10350	22.2279	2.44753	3.07653
An17g00230	87.5998	9.65825	3.07471
An13g03480	0.136367	0.00624518	3.0698
An07g00040	1.54001	0.176824	3.0681
An08g04120	807.514	89.2984	3.06701
An16g08230	5.13796	0.577722	3.06235
An12g05880	0.963989	0.141815	3.06005
An12g05660	0.150658	0.0236111	3.05279
An14g02640	268.194	30.0942	3.04681
An06g02280	4.17545	0.477026	3.04275
An15g05460	16.3495	1.8523	3.03795
An01g02240	62.0118	7.00751	3.03788
An02g07990	0.163352	0.046387	3.03773
An16g02760	71.9601	8.14062	3.0353
An03g02380	0.139273	0.0202503	3.03529
An01g06400	5.8272	0.668664	3.03459
An01g09970	173.578	19.6486	3.03447
An08g08400	38.8685	4.4109	3.03351
An03g05490	0.39467	0.0483203	3.03008
An15g04010	123.317	13.9999	3.02739
An01g06510	6.23004	0.730378	3.02213
An01g01340	8.18413	0.943459	3.02193
An11g07300	46.5308	5.32406	3.02103
An11g03470	1.65282	0.195786	3.02054
An16g02170	333.203	38.1253	3.01779
An16g07630	92.0278	10.5914	3.01207
An09g04330	0.131822	0.0071171	3.01033
An02g11670	0.222134	0.0332759	3.01011
An11g02180	197.867	22.7836	3.00959
An16g05030	41.9897	4.88556	3.00628
An15g04940	0.648338	0.0860778	3.00121
An11g06280	0.252222	0.0377045	3.00078
An08g07920	28.4264	3.29691	3.00056
An15g03860	1.67387	0.19793	2.99959
An10g01000	0.138625	0.0155624	2.99832
An01g09810	16.9512	1.97613	2.99597
An02g00340	47.4889	5.55909	2.98612
An14g02870	51.6426	6.05584	2.98551
An15g04220	8.56539	1.00804	2.98447
An02g12900	22.6553	2.67243	2.97968
An01g11680	65.4237	7.70239	2.97903
An01g01880	15.9442	1.88655	2.97866
An04g03520	0.385142	0.0532973	2.97732
An02g12880	94.1247	11.0994	2.97612
An07g02440	10.098	1.20005	2.97033
An14g02170	1.53237	0.192694	2.97019
An12g06360	2.18748	0.264942	2.96997
An07g03300	18.5141	2.20226	2.96774
An16g00550	4.87032	0.58736	2.96751
An02g00460	0.308142	0.0429739	2.96557
An06g00240	5.51567	0.672206	2.96387
An01g09820	41.4958	4.94669	2.96018
An12g07470	372.318	44.4565	2.95769
An07g09790	125.319	14.9756	2.95676
An11g04150	89.7494	10.7213	2.95624
An16g06460	0.505803	0.0693647	2.95061
An16g01720	3.08366	0.378717	2.95049
An07g00650	0.149451	0.0396329	2.94361
An11g00450	5.33707	0.651571	2.94076
An18g02752	101.028	12.2258	2.939
An08g09740	6.10548	0.744165	2.9385
An06g02390	19.2824	2.36395	2.93516
An12g02310	2.3291	0.298117	2.93421
An02g12910	0.138355	0.0214041	2.93355
An16g07320	0.575212	0.0886342	2.93294
An08g08380	0.793946	0.102431	2.93287
An11g08880	0.133847	0.0159617	2.93227
An03g02140	10.9538	1.3362	2.93177
An16g00830	29.1828	3.56352	2.92884
An14g03510	34.1403	4.16142	2.92878
An03g01050	190.504	23.2465	2.92658
An12g09180	66.1937	8.0843	2.92547
An09g04960	2.09936	0.265618	2.92064
An13g02850	0.23841	0.0398253	2.91328
An08g01392	148.863	18.3766	2.90974
An09g01830	0.212196	0.027156	2.90807
An09g02930	77.2428	9.57325	2.90439
An09g01640	129.265	16.0376	2.90253
An02g10000	11.139	1.39151	2.90143
An04g08890	18.4253	2.30897	2.88978
An02g00420	0.121377	0.0139458	2.88951
An01g00720	0.548671	0.074263	2.88587
An03g00740	6.01578	0.761879	2.88481
An14g04680	3.26582	0.413684	2.88367
An12g03090	6.11487	0.788575	2.8819
An09g00380	6.42913	0.812092	2.8797
An07g01890	0.142938	0.0313617	2.87736
An12g10460	3.31905	0.445141	2.8762
An02g05830	2567.09	324.37	2.87612
An14g03290	0.891576	0.115318	2.87545
An03g06280	4.78142	0.610921	2.87336
An13g00510	33.1248	4.19768	2.87289
An11g05270	10.0288	1.2796	2.87248
An06g02268	3.1111	0.412442	2.87178
An01g00860	0.189467	0.0240817	2.86909
An12g03530	4.70747	0.605033	2.86732
An01g12450	682.029	86.6551	2.86695
An16g09050	88.7346	11.2989	2.86476
An03g04740	10.7208	1.36957	2.86368
An02g02290	5.47331	0.705066	2.86008
An15g04050	30.5365	3.91392	2.8565
An01g03130	476.617	61.0829	2.85561
An12g05970	3.69888	0.483033	2.85267
An14g06490	17.4552	2.32017	2.84999
An04g00780	74.0747	9.52925	2.84925
An14g01245	0.158098	0.0288335	2.8485
An12g03960	71.2466	9.17234	2.84812
An15g05800	10.9825	1.43154	2.84568
An09g00370	6.14544	0.817901	2.84335
An01g14940	140.025	18.1207	2.84155
An09g00360	4.84068	0.630817	2.84131
An01g02990	0.302898	0.0569345	2.84065
An02g08360	0.138043	0.0297451	2.8344
An05g01790	0.212405	0.119226	2.82761
An02g08770	11.1286	1.4653	2.82594
An12g01570	0.507986	0.0782849	2.81971
An03g03740	587.695	77.2961	2.81766
An04g05190	6.83696	0.908527	2.81299
An02g00780	11.9258	1.58192	2.81252
An02g12730	0.106662	0.0119055	2.81065
An11g00530	144.691	19.1174	2.81023
An02g07340	59.0849	7.80884	2.80927
An09g01400	0.414551	0.0701944	2.8084
An16g05660	1.37758	0.186985	2.80741
An08g07760	0.154866	0.0584063	2.79996
An15g04240	0.119372	0.0194688	2.79996
An11g01230	6.94366	0.93637	2.79981
An06g01610	273.053	36.4039	2.79886
An02g08860	17.043	2.27515	2.79804
An03g00950	1.63594	0.265937	2.79338
An03g02360	3.99004	0.550057	2.789
An15g05540	10.6369	1.43315	2.78847
An12g06300	34.719	4.67209	2.78708
An04g07110	0.362977	0.0623284	2.78682
An03g01950	4.0791	0.560387	2.78632
An11g08550	100.886	13.6575	2.77657
An08g07890	155.029	21.011	2.7742
An10g00740	0.59291	0.0820748	2.77276
An11g02580	4.87507	0.666157	2.77234
An02g07710	33.4753	4.55279	2.77092
An16g02860	1.8179	0.253221	2.77027
An09g01910	0.115126	0.0146572	2.77014
An11g00960	0.276132	0.040259	2.76936
An16g00720	0.264364	0.0435313	2.76802
An05g02060	1.03656	0.15222	2.76777
An15g04610	6.55791	0.902508	2.7677
An09g02620	0.133155	0.0157461	2.76575
An01g12010	1.31669	0.184706	2.76342
An15g03380	15.9218	2.1849	2.76276
An11g06690	76.4962	10.5175	2.75682
An12g02410	0.865764	0.129055	2.75568
An06g02350	0.574328	0.0878466	2.74784
An01g10640	26.6942	3.70477	2.74457
An08g09350	2.33624	0.330998	2.74286
An02g05590	23.4666	3.25466	2.7428
An01g11850	0.199233	0.111832	2.74118
An11g03790	0.792888	0.118747	2.73908
An04g06280	3.49857	0.505885	2.73874
An05g00970	95.8326	13.3406	2.73544
An12g01430	0.178248	0.0350722	2.73151
An03g06660	152.386	21.3109	2.73052
An16g01730	616.771	86.2851	2.7286
An14g02180	72.0283	10.0903	2.72824
An18g05620	3.39956	0.480776	2.72798
An14g03370	643.081	90.0704	2.72704
An03g05040	6.75529	0.950321	2.72551
An08g09920	16.4677	2.33941	2.7176
An11g03350	17.2251	2.43437	2.71749
An06g02660	0.243466	0.0344803	2.71663
An11g07210	6.54454	0.927608	2.71646
An16g08480	121.351	17.1688	2.71311
An04g04600	0.119987	0.0273227	2.71023
An04g03080	10.7882	1.53951	2.70615
An16g00530	5.89185	0.857513	2.70366
An11g07550	0.48149	0.0734031	2.70266
An03g03530	2.94247	0.426433	2.70127
An16g01670	0.724687	0.114358	2.70095
An14g05370	22.5828	3.2318	2.6973
An12g05510	4.89211	0.706131	2.69617
An11g07940	13.4842	1.94657	2.69206
An04g09700	19.0885	2.75451	2.68886
An06g01430	0.107232	0.00750201	2.68872
An09g05650	458.015	65.9329	2.6872
An02g06200	0.543589	0.0946612	2.68709
An03g01630	263.889	38.0371	2.68677
An16g06770	210.305	30.3116	2.68598
An12g01600	0.827356	0.124958	2.68056
An11g01470	0.172198	0.0313198	2.67422
An04g09640	25.5192	3.71315	2.67366
An12g10570	2.21259	0.326482	2.67259
An02g00410	0.131685	0.0357088	2.67195
An15g05280	0.34299	0.0501613	2.67114
An02g05070	0.139551	0.022471	2.6711
An13g00700	2.27172	0.36594	2.67088
An14g02140	447.007	65.0943	2.6697
An11g05230	89.3231	13.0335	2.66849
An11g02710	0.180538	0.0968213	2.66439
An15g06250	10.7902	1.58365	2.66374
An11g03190	4.12666	0.615597	2.66135
An18g00700	0.304986	0.0510728	2.65953
An06g02240	0.944364	0.153275	2.65951
An04g06230	0.341688	0.0606173	2.65615
An02g00520	0.135501	0.0480879	2.65536
An17g00490	0.112115	0.0154623	2.65479
An02g05080	0.396293	0.0666044	2.65154
An18g00470	1.24679	0.198638	2.64768
An07g04470	9.81586	1.45889	2.64765
An07g03540	12.4731	1.87215	2.64568
An05g02030	6.55213	0.98229	2.64416
An16g09040	217.329	32.306	2.64164
An03g01900	0.0661797	0.0138095	2.64126
An14g01870	0.143569	0.0272771	2.64052
An08g05980	0.133718	0.0474552	2.63748
An09g00440	0.57976	0.091693	2.63687
An07g01430	35.7813	5.33818	2.63654
An08g06340	47.1848	7.04733	2.6352
An15g01120	73.1547	10.9859	2.62722
An09g02260	0.305228	0.0522894	2.62712
An09g01210	60.332	9.0672	2.62688
An03g04520	2.18749	0.333922	2.62629
An12g10130	15.749	2.37236	2.62487
An09g02430	1.09383	0.179851	2.62486
An02g13320	0.760065	0.121466	2.62149
An07g10370	121.677	18.3777	2.61719
An19g00050	8.01672	1.22366	2.61356
An03g05310	3.70787	0.568291	2.61324
An14g01550	32.6446	4.97772	2.60537
An14g04630	0.128569	0.022068	2.60132
An08g01270	1.4886	0.234322	2.593
An15g05810	94.8219	14.5745	2.59295
An02g01870	776.988	119.989	2.58623
An02g00330	5.43054	0.848873	2.58611
An02g00060	1.32464	0.209756	2.58388
An07g00020	1.10744	0.180136	2.58365
An14g01540	13.1618	2.04223	2.5833
An07g08640	14.9589	2.31984	2.5825
An10g00620	0.308369	0.055647	2.58179
An14g01460	24.9241	3.86292	2.58146
An08g11500	2.06828	0.335197	2.57964
An15g05370	16.2082	2.52684	2.57859
An01g04220	0.356256	0.0669246	2.57709
An13g02870	0.114046	0.030244	2.57682
An15g07470	8.81264	1.38342	2.57531
An12g03520	0.176035	0.0988107	2.5751
An04g09440	30.387	4.74418	2.57434
An01g02020	53.9218	8.43112	2.57243
An13g01400	0.115556	0.0253539	2.57057
An12g08630	102.866	16.0802	2.56811
An02g07720	56.2483	8.83048	2.56405
An11g04970	0.278535	0.0526302	2.56253
An10g00350	412.109	64.8702	2.5581
An01g01230	1.02024	0.177859	2.55474
An01g08710	0.259982	0.0467262	2.5536
An11g04120	0.364794	0.0731851	2.55303
An03g01620	8.59744	1.36523	2.55289
An14g01810	1.89703	0.309256	2.55193
An17g00120	0.926873	0.15366	2.55159
An01g09070	0.653907	0.112148	2.55085
An02g10310	162.137	25.6854	2.54907
An03g04750	3.94617	0.635547	2.54009
An14g02970	7.43946	1.19529	2.53165
An03g03390	0.196421	0.0401191	2.52999
An07g09050	51.547	8.30528	2.5272
An03g00400	40.2605	6.4891	2.5251
An18g06390	82.2151	13.2463	2.52478
An04g08040	4.97208	0.805698	2.52385
An09g01060	0.251478	0.0578258	2.52354
An09g05950	20.2236	3.26994	2.52053
An16g06450	4.14822	0.686993	2.51602
An06g02380	6.57029	1.0711	2.51528
An16g05830	0.288097	0.0464121	2.51267
An09g02150	15.7638	2.57631	2.50864
An01g01320	0.740295	0.129201	2.50658
An01g01920	3.16174	0.52136	2.50641
An03g03550	0.774003	0.135899	2.50632
An11g08570	0.16689	0.0936777	2.50399
An08g06740	0.141401	0.0275234	2.50368
An07g03140	98.5521	16.1264	2.50341
An09g06600	0.288444	0.070041	2.50152
An04g02770	1.4141	0.241819	2.50012
An07g02060	33.9557	5.57256	2.49861
An15g02150	9.20159	1.52073	2.49653
An01g14850	0.159837	0.0332011	2.49647
An07g08910	42.6452	7.00931	2.49598
An01g08650	0.155926	0.032614	2.49494
An12g05700	2.6016	0.432673	2.49441
An02g05410	20.5198	3.38279	2.49429
An09g06270	108.895	17.9612	2.49184
An15g06810	52.2823	8.66007	2.48575
An09g00520	4.31202	0.716391	2.48561
An14g03580	159.827	26.4695	2.48516
An19g00190	0.189349	0.041973	2.48413
An02g09700	17.4668	2.90653	2.48348
An01g09590	46.7234	7.75005	2.48334
An16g06170	0.256067	0.0491978	2.48186
An16g04780	1.93404	0.325248	2.48075
An13g02380	3.73436	0.630421	2.47953
An11g04800	3.88183	0.669849	2.47777
An11g10310	43.346	7.22404	2.47604
An02g11560	2.00307	0.340577	2.47526
An09g03000	26.8982	4.50158	2.47286
An09g02670	0.156397	0.0838742	2.47138
An08g02140	0.117486	0.0416947	2.46362
An12g05400	2.03621	0.348713	2.46353
An12g09520	322.865	54.3864	2.46158
An04g03230	33.1357	5.61273	2.45942
An15g05160	0.150711	0.0322998	2.45902
An09g01840	4.98875	0.852076	2.45473
An07g00620	9.21426	1.5693	2.44952
An01g14970	1.88059	0.327703	2.44899
An04g04170	18.6314	3.18046	2.4459
An04g10120	2.44079	0.424803	2.44509
An18g00500	0.564801	0.101881	2.44483
An14g06810	217.939	37.1198	2.4445
An01g03000	101.953	17.3737	2.44446
An08g08150	62.3175	10.6173	2.44418
An16g06180	0.439171	0.0940455	2.43934
An08g08940	5.31667	0.917423	2.43908
An18g03560	1.09045	0.191337	2.43873
An15g05890	44.4477	7.6405	2.43232
An09g04970	71.7994	12.3664	2.43103
An15g01950	16.4641	2.84354	2.42701
An07g01040	0.111832	0.0310244	2.42403
An16g07310	1.76793	0.319386	2.42264
An15g02130	3.93853	0.68256	2.42186
An04g00730	2.09125	0.367148	2.42184
An03g01230	0.216208	0.0435859	2.42138
An13g00500	3.63063	0.632858	2.42038
An18g00690	5.94849	1.03835	2.41953
An16g06930	0.111353	0.0308916	2.41784
An14g05570	162.507	28.2114	2.4178
An02g10080	27.5349	4.78931	2.4153
An09g05320	0.22584	0.0439135	2.41288
An15g03770	2.98129	0.530027	2.41284
An11g04160	32.9945	5.75094	2.4123
An14g01480	67.8464	11.8149	2.41189
An07g00970	0.0888992	0.0144989	2.40581
An01g07730	6.31663	1.12189	2.40507
An13g00130	66.0943	11.5682	2.40488
An01g05360	107.058	18.7533	2.40434
An15g07380	0.180373	0.0380524	2.40298
An04g02600	23.5744	4.13931	2.40283
An12g05650	0.896545	0.159059	2.40264
An10g00870	3.23977	0.577519	2.39906
An06g01320	0.558605	0.103477	2.39725
An11g09270	1.85065	0.332351	2.39684
An09g01220	234.896	41.3584	2.39683
An03g06550	1759.59	309.776	2.39626
An01g11200	2.05878	0.370229	2.39608
An14g02120	0.117875	0.023136	2.39524
An14g01450	3.39686	0.611591	2.39388
An18g01850	10.7704	1.92527	2.39137
An14g04410	6.8011	1.21294	2.39094
An11g06330	0.105551	0.0199926	2.3902
An01g01030	6.85644	1.2387	2.38965
An14g04530	112.219	19.8807	2.38859
An01g09600	2.74944	0.494361	2.38781
An13g02830	0.146164	0.0324002	2.3838
An12g04990	84.5936	15.0403	2.3837
An12g06310	0.88905	0.175268	2.38362
An01g14510	25.2472	4.48949	2.38318
An15g03390	53.373	9.50093	2.38254
An03g06560	65.2274	11.5962	2.38236
An08g02820	0.781442	0.143283	2.37973
An15g05640	1.26887	0.241513	2.37894
An15g02160	2.57033	0.475155	2.37761
An16g01850	489.292	87.3689	2.37647
An02g07630	18.2556	3.26922	2.37342
An08g06630	2.83429	0.519965	2.36968
An08g00250	0.571134	0.132973	2.36656
An07g04300	240.672	43.2692	2.36625
An06g00760	0.240814	0.0502908	2.36576
An09g02750	0.985406	0.205789	2.36576
An04g05300	790.188	142.251	2.36503
An11g07160	1.71042	0.314012	2.36103
An09g02700	178.94	32.3257	2.35942
An04g06070	83.0104	15.0343	2.35823
An03g05320	10.4788	1.90218	2.35813
An14g05640	62.8296	11.3994	2.35476
An16g07180	7.3318	1.33655	2.35356
An01g10430	3.96276	0.792869	2.35235
An03g01910	9.69422	1.76596	2.35228
An03g06450	22.0009	4.01049	2.35226
An02g10410	3.48927	0.645488	2.35151
An16g09010	54.3958	9.90214	2.34869
An07g01350	2.57389	0.478436	2.3477
An16g07660	77.886	14.2288	2.34334
An16g02980	100.493	18.3962	2.34176
An01g14520	136.348	24.9586	2.34014
An17g01450	20.9475	3.84212	2.33787
An01g00790	0.959143	0.22206	2.33596
An12g06290	39.07	7.18293	2.33495
An16g06480	7.2746	1.35109	2.33389
An02g05420	61.212	11.2611	2.33333
An18g02630	0.0883512	0.0108796	2.333
An15g02830	9.43962	1.74512	2.33092
An05g00930	180.62	33.3303	2.32993
An13g01460	10.2346	1.91903	2.329
An04g08280	0.117065	0.0428082	2.32625
An09g03750	67.4524	12.4497	2.32522
An07g00330	15.0649	2.79911	2.32429
An05g02510	2.76371	0.518128	2.32392
An07g08890	464.468	86.0568	2.32382
An09g02360	0.108362	0.0408679	2.3236
An11g08750	2.26002	0.445294	2.32215
An03g02080	0.248322	0.0534647	2.32035
An14g06050	72.1166	13.4241	2.31823
An02g05820	154.91	28.8696	2.31808
An12g03080	0.105311	0.037374	2.31792
An14g01330	0.545389	0.108369	2.31777
An11g09710	39.0091	7.25559	2.31724
An02g00250	7.14437	1.34474	2.3158
An08g01690	0.7689	0.152411	2.31435
An04g09650	10.4422	1.95665	2.31346
An18g02720	729.805	136.205	2.31273
An03g02510	44.3731	8.32549	2.30656
An07g00050	2.94047	0.56099	2.30475
An18g05610	6.94428	1.30962	2.30128
An01g00650	0.347817	0.102387	2.30094
An07g02920	0.260726	0.0718277	2.30044
An12g01290	3.81814	0.742652	2.30017
An02g13180	14.5751	2.74722	2.29955
An02g07110	6.81154	1.29805	2.29832
An01g13970	0.142784	0.0801465	2.2978
An09g02490	12.5027	2.3679	2.29676
An04g09530	1.48566	0.28282	2.29569
An17g00510	0.275821	0.0621463	2.29425
An08g01380	535.312	101.261	2.29295
An18g04330	27.0785	5.1387	2.29139
An16g00580	0.998562	0.206124	2.29129
An05g01160	2.8743	0.554993	2.29104
An19g00090	0.447865	0.0872716	2.29074
An05g02050	12.8704	2.46217	2.28499
An04g06540	1.83071	0.389999	2.27945
An06g02370	2.95473	0.57546	2.27944
An11g00250	2.33096	0.445699	2.27908
An01g07700	0.451212	0.095163	2.27415
An01g12060	0.842973	0.165634	2.27336
An09g01900	0.0943749	0.0210912	2.27082
An01g00810	0.24598	0.0679287	2.26893
An01g07570	4.01192	0.777877	2.26892
An08g00490	31.6017	6.09002	2.26766
An01g05340	305.546	58.8516	2.2674
An12g07460	0.402743	0.0898146	2.26713
An01g13960	55.7309	10.7354	2.26682
An11g03960	4.78289	0.931531	2.26679
An04g09400	0.479122	0.0969605	2.26639
An16g06960	1.00956	0.209502	2.26197
An07g04650	101.805	19.6933	2.2612
An01g11250	0.0702669	0.0171405	2.26088
An01g06530	7.32973	1.42334	2.26088
An07g04270	182.971	35.4298	2.25942
An04g03160	3.07915	0.604051	2.25902
An04g00740	115.763	22.4933	2.25432
An11g03770	8.39337	1.64512	2.25339
An12g04550	0.15096	0.03769	2.25244
An08g03050	1.9401	0.427901	2.2516
An14g06500	406.732	79.4353	2.24801
An16g04420	36.324	7.10417	2.24599
An02g05110	25.2078	4.94026	2.2453
An11g10790	24.0183	4.70803	2.24306
An08g09550	0.0806074	0.0142204	2.24236
An08g07280	6.09533	1.20149	2.24203
An02g12720	0.309856	0.0705087	2.24108
An15g04990	21.8673	4.31239	2.23866
An15g02170	0.663128	0.143354	2.23859
An08g05230	152.083	29.8754	2.23853
An02g02760	72.5134	14.2816	2.23759
An03g00090	0.101464	0.0382662	2.23734
An12g09370	27.8986	5.49238	2.23723
An09g03730	37.2891	7.33704	2.23621
An19g00030	0.493854	0.116152	2.23447
An11g10890	153.365	30.2316	2.23423
An14g04250	2.17715	0.435493	2.234
An08g10820	24.6936	4.86984	2.23332
An02g00670	59.6844	11.8227	2.2274
An09g05430	51.2302	10.1605	2.22677
An16g06190	21.9115	4.35479	2.22331
An12g05530	0.0913047	0.020405	2.22311
An04g03090	8.85011	1.76773	2.2228
An08g11490	0.148875	0.0406758	2.22263
An04g04530	0.218082	0.0496903	2.22262
An06g00720	20.1129	4.00513	2.22137
An02g09810	131.606	26.2962	2.21386
An08g04740	3.22567	0.649317	2.21315
An01g02060	1.07948	0.222317	2.21283
An14g03230	0.512063	0.107029	2.21196
An15g04100	145.326	29.113	2.21082
An02g13080	13.6382	2.73972	2.20999
An01g07970	5.26667	1.06892	2.20943
An12g05380	9.85901	1.98049	2.20868
An16g00840	4.31478	0.907648	2.20837
An01g09620	73.9582	14.8521	2.20689
An12g07660	3.4183	0.693276	2.20262
An02g01330	41.0972	8.28975	2.20115
An12g00840	39.633	8.00103	2.20019
An08g07750	20.18	4.11458	2.19935
An13g03300	0.0814318	0.010979	2.19912
An02g11890	22.3836	4.52916	2.19844
An08g04320	1.84463	0.386542	2.19837
An12g02580	35.3409	7.16689	2.19787
An04g09690	29.3318	5.95244	2.19425
An05g00800	5.09575	1.06877	2.19363
An14g00590	63.3477	12.8689	2.19057
An12g02710	0.0671511	0.0104399	2.19016
An11g02570	1424.61	289.613	2.18878
An02g13000	0.105242	0.026095	2.18761
An04g10150	0.182285	0.050339	2.18755
An01g11520	3.82359	0.787801	2.18583
An04g08510	0.0877395	0.017664	2.18551
An11g09720	19.1988	3.91296	2.1854
An15g03730	0.411597	0.0948815	2.18522
An09g01410	0.129792	0.0262119	2.18385
An01g08840	13.1817	2.70186	2.18193
An09g00820	0.696403	0.15643	2.18176
An04g00790	37.0758	7.57953	2.1813
An18g04160	67.0817	13.732	2.17978
An01g05280	9.51614	1.96703	2.16881
An18g01860	19.7077	4.06946	2.16776
An12g00080	0.300838	0.0932334	2.16405
An04g06270	1.15587	0.247764	2.16143
An15g04900	9.47306	1.97401	2.16131
An08g01000	504.589	104.655	2.16041
An02g06920	0.0956295	0.0360659	2.16014
An16g01740	22.4661	4.67112	2.16003
An11g02260	0.596974	0.13153	2.15977
An03g05850	7.8742	1.64682	2.15921
An18g00130	0.0868581	0.0190573	2.1587
An02g12340	0.0930263	0.0258075	2.15841
An08g02590	19.2516	4.00788	2.15739
An07g02070	1.06594	0.237538	2.15664
An06g02010	0.552591	0.128066	2.15441
An11g02190	112.961	23.5618	2.15277
An02g05417	25.0711	5.24172	2.15097
An01g05730	4.76519	1.00194	2.1486
An08g06930	0.366291	0.0954136	2.1485
An18g02620	0.0828705	0.0141725	2.14843
An09g06100	0.514804	0.114737	2.1473
An16g00710	2.14218	0.458225	2.14663
An14g05210	5.31453	1.15713	2.14529
An15g01900	81.415	17.0719	2.14524
An16g00820	6.21681	1.32112	2.14386
An13g03600	31.4538	6.60495	2.14369
An08g09660	0.367132	0.116335	2.14353
An02g02770	4.01765	0.888972	2.14217
An12g05840	7.04668	1.48336	2.1405
An12g09150	43.9841	9.27154	2.13846
An16g06470	6.63534	1.40814	2.13741
An12g09760	2.10055	0.448961	2.13726
An12g05210	0.583536	0.129933	2.13635
An09g02710	125.42	26.4513	2.13591
An08g04540	36.1971	7.64243	2.13547
An13g02820	0.421922	0.103076	2.13266
An04g00770	9.05694	1.92208	2.13175
An16g02900	1.77109	0.389973	2.13094
An16g06950	13.1968	2.80494	2.12917
An08g10390	5.32505	1.13182	2.12901
An01g02030	1.62284	0.346737	2.12896
An14g05680	0.670217	0.156048	2.12611
An15g06780	104.928	22.3004	2.12535
An03g00500	83.0571	17.6727	2.12325
An07g06240	3.84847	0.82587	2.12282
An03g01530	158.828	33.8333	2.1227
An19g00290	123.546	26.3007	2.12269
An04g02300	66.5445	14.1982	2.12027
An19g00400	0.0766061	0.0174442	2.11706
An18g03640	164.47	35.1833	2.11604
An04g01150	1.51973	0.329239	2.11551
An08g08930	162.551	34.7962	2.11449
An04g04420	0.0807122	0.0146461	2.11425
An13g01200	1.73338	0.377909	2.109
An01g09010	7.53443	1.63603	2.10698
An01g06010	1.01071	0.236816	2.10483
An08g09580	20.9829	4.54084	2.10433
An02g02300	0.712835	0.168728	2.10432
An02g14590	471.483	101.715	2.10338
An01g09700	1.30483	0.288274	2.10171
An07g03720	12.1662	2.63773	2.10093
An11g00720	4.33919	0.954873	2.09972
An13g02770	3.19796	0.702148	2.09954
An01g06430	1.18008	0.271208	2.09683
An01g08760	0.405835	0.092407	2.09471
An07g03530	58.1656	12.6624	2.09366
An02g06470	0.830528	0.185844	2.0912
An09g05130	0.16412	0.0445475	2.09074
An14g04440	0.121806	0.0683714	2.09073
An08g00180	44.8331	9.76657	2.09024
An09g02210	0.238406	0.058712	2.08798
An16g04870	0.350917	0.0825387	2.08707
An01g02050	5.34516	1.16991	2.08666
An09g01820	36.8837	8.07697	2.08199
An03g05930	25.1556	5.51526	2.08176
An11g05260	177.729	38.9468	2.0809
An04g07200	156.479	34.3106	2.08008
An08g07780	3.59901	0.794873	2.07911
An08g08680	0.117318	0.0351007	2.079
An12g08330	0.0897929	0.0338647	2.07854
An15g01590	4.38163	0.96799	2.07805
An04g03100	2.01073	0.448667	2.07794
An08g07290	1323.98	291.013	2.0767
An02g06550	11.0224	2.42889	2.07484
An17g01915	5.03564	1.12993	2.07372
An08g07500	1.64493	0.408542	2.07365
An16g02080	2.34785	0.53042	2.07267
An01g00520	37.9561	8.39544	2.07203
An12g06280	0.595301	0.139383	2.07066
An07g10380	76.603	16.9313	2.06894
An07g03830	0.214111	0.0645957	2.06542
An18g01520	2.66662	0.601126	2.06389
An08g08060	81.1417	18.0202	2.06302
An07g00270	0.259302	0.0832366	2.06263
An02g11010	0.990884	0.228158	2.06194
An12g01410	0.0509725	0.00726198	2.06161
An13g03820	14.4354	3.21202	2.06092
An08g09770	10.9033	2.42927	2.06021
An08g03860	24.2648	5.41603	2.06006
An04g03540	1.39334	0.322054	2.05683
An01g13010	54.3502	12.1315	2.05584
An15g07070	164.714	36.773	2.05537
An13g00590	81.1244	18.1109	2.0552
An01g01830	1068.63	238.686	2.05326
An08g10620	1.32238	0.324024	2.05304
An18g02750	77.8571	17.4086	2.05256
An04g06240	0.275349	0.0647236	2.05216
An15g00310	35.9245	8.03461	2.05182
An14g02960	21.0514	4.71341	2.05167
An12g08880	0.118062	0.0317793	2.05038
An18g01500	0.22772	0.0636974	2.0499
An01g14980	58.4999	13.1185	2.04787
An13g02980	81.8933	18.3811	2.04782
An02g08520	391.849	87.9603	2.04598
An13g02020	22.9272	5.16522	2.04354
An18g02610	0.0881081	0.0217404	2.0427
An14g01790	52.1833	11.7593	2.04187
An11g07710	0.262081	0.0679552	2.04183
An12g08810	3.96473	0.908305	2.04058
An05g00790	4.8813	1.10975	2.04004
An09g02500	0.796594	0.18686	2.03977
An12g03760	116.466	26.2673	2.03897
An02g07810	0.366379	0.112413	2.03788
An02g13380	28.6334	6.46519	2.03719
An14g05580	75.6603	17.1104	2.03678
An08g07270	0.333828	0.0839423	2.0325
An11g06870	46.4535	10.5593	2.03106
An02g12505	7.20618	1.64	2.03036
An11g02240	12.1529	2.77164	2.02902
An11g01750	34.057	7.73729	2.02856
An01g14360	43.2335	9.83562	2.02836
An18g02740	71.3795	16.2401	2.02692
An04g00350	1.02256	0.240492	2.02685
An04g01760	7.2419	1.6515	2.02674
An09g02760	8.50534	1.94399	2.02649
An02g02800	0.236792	0.0622013	2.02452
An02g07320	100.621	22.954	2.02294
An01g02680	33.3955	7.62947	2.02244
An02g07360	3.12426	0.719286	2.02202
An01g01660	20.6544	4.72625	2.02034
An15g04360	11.9617	2.74897	2.0201
An14g03720	0.228715	0.0548311	2.01917
An14g05180	68.2619	15.6566	2.01864
An16g05820	0.0758009	0.0139655	2.01858
An13g01260	17.8694	4.09812	2.01737
An11g01350	0.0679534	0.0129153	2.01712
An01g08770	1.22567	0.287415	2.01711
An09g01570	0.513368	0.130606	2.01674
An14g05230	21.9237	5.05247	2.0153
An11g07880	72.3985	16.6214	2.01362
An07g00480	75.8213	17.4464	2.01146
An12g04100	0.56435	0.146459	2.0104
An11g00240	0.175623	0.0504506	2.0104
An14g02020	0.511502	0.126043	2.01039
An15g01580	10.7082	2.47235	2.00959
An15g01640	11.0269	2.54114	2.00887
An14g05350	39.0579	9.01928	2.00484
An12g09310	0.720708	0.1718	2.00287
An14g02750	5.52731	1.28562	2.00145
An09g01860	0.0718248	0.0104975	2.00077
An18g05840	9.64646	2.24752	1.99916
An09g01680	6.15089	1.43869	1.9981
An13g02670	26.1453	6.07808	1.99644
An02g13140	7.29854	1.70786	1.99618
An02g13300	39.8304	9.27691	1.99466
An09g03300	38.5993	8.98638	1.99359
An15g03540	20.5373	4.78822	1.99229
An03g05030	411.822	96.0668	1.99131
An08g03470	1.22346	0.288027	1.99123
An01g12020	0.162435	0.0426884	1.99109
An01g07530	15.3105	3.57998	1.98998
An02g10650	0.108469	0.0581708	1.98901
An14g06160	18.7512	4.38896	1.98866
An10g00850	21.934	5.13661	1.98782
An13g03150	117.813	27.5603	1.98635
An12g00890	3.7188	0.872425	1.98623
An12g03370	0.725481	0.174936	1.98436
An14g04540	74.4322	17.4704	1.98376
An14g06600	42.4977	9.97026	1.98359
An11g07875	499.474	117.151	1.98265
An11g09540	0.358724	0.0870469	1.97863
An09g01230	201.979	47.5523	1.9784
An02g00090	127.541	30.0346	1.97775
An18g03540	12.6096	2.97931	1.97661
An15g05410	8.16035	1.9355	1.97654
An12g04480	0.0768481	0.0171742	1.97443
An01g05270	0.32947	0.0894001	1.97328
An18g00600	4311.58	1017.52	1.9732
An15g03580	0.809482	0.193677	1.97122
An04g08420	18.9647	4.4915	1.97005
An04g00720	1.07342	0.259976	1.96817
An03g03870	26.7836	6.36765	1.96667
An03g04530	225.044	53.5043	1.96415
An09g05390	0.106325	0.0570212	1.96316
An02g00710	0.0909537	0.026942	1.96165
An06g00870	0.0819096	0.0308916	1.96043
An15g02290	4.53101	1.08478	1.95958
An02g08800	9.42027	2.25314	1.95953
An05g01850	45.1957	10.786	1.9593
An09g03310	0.103551	0.0285273	1.95834
An18g05700	90.501	21.6013	1.95795
An02g03510	37.8458	9.04153	1.95696
An01g07110	20.5988	4.92922	1.95588
An01g08080	51.4748	12.31	1.95501
An04g08090	1.38659	0.342773	1.95412
An08g07900	9.91475	2.38727	1.9499
An02g06010	367.672	88.2633	1.94978
An01g07560	1.95154	0.500722	1.94918
An12g01150	0.183948	0.0507589	1.94899
An12g01250	4.8131	1.16482	1.94694
An09g02240	63.8306	15.3617	1.94614
An02g12440	2.83802	0.68695	1.94524
An06g01530	1.63109	0.400612	1.9445
An14g01950	0.305489	0.0814839	1.94446
An15g02060	0.10467	0.0561337	1.94288
An01g01245	6.62078	1.60158	1.94168
An08g06620	17.1948	4.16242	1.94037
An15g02500	1.17874	0.297317	1.94035
An12g06520	0.0683233	0.00942284	1.94027
An01g14620	3.26924	0.79623	1.93951
An12g05490	1.32946	0.327417	1.93948
An03g05500	0.0893427	0.0192052	1.93595
An11g03820	2.64842	0.651372	1.93457
An12g03540	0.344916	0.113	1.93448
An12g07280	0.706332	0.177912	1.9284
An01g08780	120.65	29.3895	1.92807
An09g05510	22.9586	5.60568	1.9278
An11g02170	269.003	65.5593	1.92724
An08g04015	34.281	8.38349	1.92707
An04g08780	0.0886539	0.0324188	1.92519
An08g06730	12.4498	3.04852	1.9243
An09g04310	0.757425	0.196744	1.92317
An07g03180	0.816398	0.20767	1.92267
An01g13350	709.649	173.504	1.9226
An13g02780	120.239	29.4078	1.92242
An09g05960	4.30538	1.07085	1.9214
An12g03750	1.52826	0.386132	1.91905
An08g07770	2.4466	0.604542	1.919
An18g01930	10.7771	2.65345	1.91888
An08g04730	1.5541	0.388164	1.91664
An12g05290	1.33016	0.337354	1.91605
An04g06600	8.67023	2.13828	1.91391
An11g06460	3.80278	0.936766	1.91274
An15g05520	0.060888	0.015844	1.90898
An02g01000	9.62817	2.38207	1.90853
An01g11220	0.0874744	0.0319875	1.90587
An04g07210	15.1139	3.74505	1.90504
An17g01070	32.4282	8.03164	1.90487
An09g03500	32.6464	8.08704	1.90423
An12g10830	321.301	79.5938	1.90375
An07g03160	44.3263	10.9885	1.90337
An04g02950	0.168113	0.047914	1.90117
An12g09650	147.96	36.7594	1.9005
An15g05490	2.19506	0.548871	1.90036
An05g00470	1.75287	0.45404	1.89651
An03g02110	0.920302	0.238396	1.89407
An11g00160	0.0777475	0.0293219	1.89395
An16g00100	1.82986	0.46733	1.89388
An15g06040	70.6613	17.6604	1.89132
An01g12110	4.94562	1.24545	1.88918
An14g02900	5.67722	1.42804	1.88875
An09g02740	27.6207	6.91469	1.88872
An11g02150	16.7579	4.19946	1.88788
An12g05300	2.63866	0.668038	1.88732
An03g06710	10.2359	2.5715	1.8873
An18g00390	68.3627	17.1645	1.88631
An18g03630	174.214	43.7148	1.88612
An03g00470	3.45592	0.872121	1.88531
An02g03590	228.345	57.3131	1.88503
An02g10980	100.477	25.2807	1.8827
An08g09120	0.0637621	0.00702697	1.88173
An15g03850	0.0769654	0.0290269	1.88111
An07g08720	248.181	62.4541	1.88087
An11g09130	3.75764	0.951414	1.8808
An14g03500	3.45662	0.874558	1.87889
An19g00080	0.552085	0.150769	1.87819
An16g02610	0.770314	0.199584	1.87631
An14g03020	108.241	27.3518	1.87548
An02g08210	19.8497	5.02603	1.87464
An07g10130	4.45361	1.13176	1.87284
An10g00240	2.37263	0.608399	1.87186
An06g02070	0.801185	0.210647	1.86905
An11g07180	0.0685361	0.0128234	1.86796
An04g04140	67.5367	17.1765	1.86747
An02g04870	153.878	39.1275	1.86734
An06g01270	90.4096	23.0086	1.86515
An16g08870	9.30894	2.37745	1.86337
An09g01180	0.107694	0.026954	1.86256
An15g05850	94.3006	24.0418	1.86239
An17g00470	0.526666	0.14159	1.86171
An18g05370	69.3767	17.7185	1.86132
An02g03190	11.1876	2.86214	1.85968
An05g00920	2.71347	0.705792	1.8588
An07g02880	67.8626	17.3424	1.85869
An04g02980	7.70342	1.97641	1.85779
An11g03450	1.71325	0.457594	1.85728
An13g02070	0.785483	0.216663	1.85302
An04g03290	587.179	150.941	1.85168
An05g01530	0.0974646	0.0522694	1.85111
An12g01160	0.0672701	0.0123938	1.84633
An11g08080	21.1828	5.47135	1.84415
An13g02810	55.3636	14.3086	1.843
An12g08530	1.79294	0.467496	1.84061
An03g06530	0.994936	0.262198	1.84045
An11g00110	0.547563	0.148568	1.83811
An12g06350	0.0984006	0.0292645	1.83699
An18g01900	0.861545	0.238865	1.83568
An02g14500	127.147	33.0593	1.83454
An01g03480	2242.97	583.022	1.83453
An02g11270	9.45289	2.4616	1.83381
An11g08170	0.0613888	0.013979	1.83359
An16g01240	0.0646889	0.010138	1.83309
An02g00020	0.87165	0.267361	1.83287
An08g01400	4.65272	1.21397	1.83249
An04g09830	22.1966	5.79811	1.8313
An07g00150	113.981	29.71	1.83076
An16g05040	3.46757	0.940388	1.83025
An12g10730	13.5333	3.53908	1.82831
An05g02420	2.20058	0.582992	1.82828
An07g00630	1.29354	0.348269	1.82685
An08g09950	1.09569	0.304665	1.82388
An14g01510	3.71155	0.975964	1.82267
An05g00950	15.4838	4.0727	1.82041
An18g03990	167.253	43.9626	1.81926
An08g09640	1.50213	0.402602	1.81918
An11g07590	0.0772807	0.0227853	1.81866
An02g12260	59.3034	15.5879	1.8185
An16g00430	5.71797	1.50702	1.81819
An18g00960	58.7457	15.4574	1.81762
An14g07190	6.69046	1.76459	1.81749
An11g08150	7.45516	1.97183	1.81686
An14g03260	0.332546	0.107951	1.8147
An09g01530	0.0638498	0.0169324	1.81455
An11g08790	0.536662	0.156287	1.81446
An02g08720	18.3518	4.84096	1.81377
An13g03680	41.4592	10.9456	1.81234
An13g03080	38.4256	10.155	1.8123
An02g08810	316.743	83.603	1.81165
An02g11280	15.8227	4.18719	1.80926
An18g03680	0.287698	0.110257	1.80878
An14g02520	0.0729337	0.0202333	1.80736
An09g01170	19.2218	5.09746	1.80731
An02g12300	0.0973068	0.0297637	1.80617
An08g03610	30.2085	8.00927	1.80615
An04g05210	62.6676	16.6423	1.80477
An15g05570	0.0973525	0.0546453	1.80458
An08g05460	1.06424	0.291703	1.8034
An02g12800	0.296463	0.0883692	1.80172
An12g01280	15.0496	4.01485	1.80089
An04g02360	6.07238	1.62607	1.79861
An16g00390	0.293437	0.0863415	1.79838
An12g01260	67.988	18.135	1.79833
An15g03430	0.0811748	0.0296839	1.79804
An01g11880	27.1822	7.2504	1.79764
An13g02680	0.0594347	0.00587872	1.79731
An02g06930	0.897807	0.261769	1.79531
An18g05550	14.5938	3.91062	1.79481
An07g06210	19.8123	5.30129	1.79377
An14g06630	59.3116	15.8694	1.79284
An08g03870	22.1824	5.93678	1.79214
An08g07390	0.314672	0.0930346	1.79165
An11g10160	66.4926	17.8094	1.79147
An06g01010	0.191365	0.0685881	1.79046
An17g00480	0.0416634	0.013797	1.7896
An03g01820	1.12402	0.303448	1.78895
An08g03170	8.59621	2.31144	1.78887
An01g14760	14.1799	3.81591	1.78594
An08g09980	0.137905	0.0436088	1.78505
An01g13880	8.33336	2.24337	1.7849
An15g05150	21.7633	5.88154	1.78131
An16g00680	42.7744	11.5543	1.781
An03g02490	41.6042	11.24	1.77915
An17g00600	0.0588169	0.00591487	1.77913
An12g06380	13.5688	3.67373	1.77735
An14g01770	17.288	4.67966	1.77705
An01g12160	0.434549	0.146946	1.77529
An14g05040	56.3746	15.3092	1.77447
An08g05860	13.0465	3.53651	1.77421
An02g04420	1.05382	0.288808	1.7736
An13g01930	104.974	28.4781	1.77241
An01g00800	1.02056	0.287635	1.77209
An02g10100	5.88863	1.60196	1.77113
An11g02020	152.038	41.3234	1.77046
An04g03000	1.45956	0.404251	1.76919
An08g08390	3.58824	0.984305	1.76757
An04g02370	8.1775	2.2336	1.76752
An11g00520	0.353459	0.103349	1.76644
An05g01490	51.5866	14.07	1.76639
An18g01050	29.7198	8.11375	1.76512
An09g04840	21.6372	5.90777	1.76459
An14g05240	3.27761	0.901603	1.76225
An02g07930	20.9664	5.73522	1.76221
An13g01940	41.1328	11.2765	1.75868
An03g01760	27.7502	7.60702	1.75837
An03g03040	0.117764	0.0430638	1.75707
An15g02220	0.0787444	0.0287951	1.75419
An12g01850	35.9955	9.89775	1.75353
An07g08310	0.172008	0.0535631	1.75121
An13g00910	6.55546	1.80891	1.75061
An04g02790	0.484845	0.136948	1.75057
An11g06430	16.6413	4.59025	1.75002
An08g06830	0.417963	0.135586	1.7486
An05g02170	0.319212	0.0938767	1.74833
An04g04270	136.359	37.637	1.74749
An11g00360	0.0629414	0.0117766	1.7451
An02g12700	0.217941	0.0652013	1.74476
An15g04150	30.4225	8.41897	1.74429
An14g03760	0.26068	0.0887994	1.74421
An07g08650	229.189	63.4611	1.74349
An15g06000	2.54679	0.715853	1.7425
An08g06860	1.04791	0.316839	1.74118
An08g10210	23.6494	6.56074	1.74068
An11g00746	0.0684309	0.0252799	1.74008
An14g07070	1.13219	0.318939	1.73837
An09g02705	3.1879	0.939977	1.73806
An05g00940	5.82885	1.64074	1.73754
An04g09960	0.248227	0.0739938	1.73747
An16g08160	1.83234	0.51845	1.73675
An18g00580	11.5491	3.25321	1.73642
An01g05680	13.0991	3.65185	1.73449
An15g04930	1.09567	0.310069	1.73432
An12g00090	0.553153	0.168121	1.73375
An04g09450	1.79535	0.513691	1.73344
An12g10860	0.944005	0.266404	1.73203
An04g07540	5.2553	1.47528	1.73175
An08g08480	79.9685	22.3669	1.72902
An04g08660	0.0833052	0.025481	1.72585
An03g05620	0.968355	0.282307	1.72577
An16g04300	0.0881975	0.0472996	1.72379
An04g06880	44.2512	12.4228	1.72367
An01g01860	1.45003	0.425577	1.72357
An07g03950	48.3476	13.6075	1.72152
An05g00260	0.130287	0.0468494	1.72091
An15g06240	29.4332	8.29902	1.71793
An04g10110	51.8731	14.655	1.71565
An18g01940	0.485495	0.149582	1.71344
An14g01520	21.4957	6.08746	1.71228
An08g01520	0.383815	0.117376	1.71132
An16g08050	4.74806	1.34894	1.71067
An14g02670	91.4336	25.9077	1.71054
An11g00090	2.53989	0.725297	1.70939
An15g05670	1.73514	0.495235	1.70816
An07g02600	0.780251	0.234722	1.70789
An08g01700	504.649	143.33	1.70729
An04g09310	1.60235	0.470566	1.70669
An08g05070	37.7123	10.7118	1.70659
An08g05960	0.0545415	0.0205699	1.70549
An08g07910	8.53382	2.43107	1.70521
An08g01740	48.3599	13.756	1.70509
An11g02420	1.18879	0.350647	1.70465
An02g10020	0.0898638	0.0504418	1.70424
An11g10360	0.0668737	0.0252209	1.70424
An13g01730	0.171121	0.0597155	1.70188
An18g03530	33.5784	9.57008	1.70169
An15g05860	4.08577	1.17307	1.70103
An11g01370	2.45691	0.723243	1.70092
An14g07180	0.0632227	0.0138715	1.70048
An01g12530	7.39224	2.12515	1.69934
An08g09420	194.311	55.5108	1.69881
An01g06020	0.0905595	0.0298475	1.69484
An14g05440	0.0625708	0.0134826	1.69285
An02g00120	298.168	85.5977	1.69177
An13g02840	0.0787499	0.0270735	1.69166
An12g06590	1.37002	0.403261	1.69152
An07g00500	0.0859432	0.0460906	1.69105
An02g02930	660.212	189.678	1.6898
An12g07420	0.574437	0.178261	1.68962
An07g04480	28.0781	8.06945	1.68899
An01g05400	2.51478	0.732496	1.68812
An02g08740	4.31216	1.24643	1.68735
An08g07930	3.07614	0.888282	1.68699
An01g12130	0.196698	0.0633941	1.68431
An04g06920	221.747	64.0122	1.68326
An11g01550	57.071	16.4771	1.68298
An07g06530	110.041	31.8116	1.68202
An07g04280	119.415	34.5234	1.68133
An01g06490	1.35341	0.402196	1.6806
An04g09360	15.8231	4.58691	1.68
An08g00160	34.0103	9.85068	1.67858
An02g03600	94.3336	27.347	1.67717
An15g07230	1752.12	508.715	1.67528
An11g07580	0.0848588	0.045509	1.67503
An12g06210	0.452024	0.139833	1.67451
An04g03020	0.0877169	0.0492368	1.67414
An01g01870	105.134	30.618	1.67215
An18g05410	3.72994	1.09009	1.67108
An08g00830	246.273	71.7614	1.66993
An08g03130	0.136418	0.0432027	1.66925
An12g03340	0.0621892	0.0138982	1.66908
An07g04290	41.2348	12.0297	1.66898
An11g00140	2.67158	0.786268	1.66874
An02g11860	58.3561	17.0249	1.66845
An09g02610	0.0569038	0.0150903	1.66842
An16g00570	0.538923	0.17567	1.66834
An12g07910	17.8071	5.19775	1.66775
An04g01010	0.0661599	0.0183542	1.66673
An14g03490	11.7296	3.43259	1.66559
An02g08845	9.61009	2.81581	1.6655
An12g05900	0.0819234	0.0266447	1.6648
An15g06210	237.925	69.6613	1.66307
An16g06500	1.40045	0.417896	1.66298
An07g08550	0.38911	0.118581	1.66255
An05g02260	25.5645	7.50891	1.66015
An02g00390	0.126326	0.0362796	1.6601
An11g00730	5.38569	1.61828	1.65993
An07g00140	1.46083	0.436635	1.65941
An09g06080	0.142321	0.0512212	1.65898
An01g08610	50.4863	14.8485	1.65752
An07g05210	57.9845	17.0532	1.65598
An08g08160	0.0642887	0.024246	1.65522
An04g02730	1.62914	0.490073	1.65338
An03g03610	0.0862451	0.0484106	1.65314
An14g02010	82.3187	24.2904	1.65238
An14g02150	0.91951	0.277752	1.6496
An11g06290	19.9832	5.90899	1.64927
An08g10790	2.57233	0.76729	1.64865
An08g07740	9.92897	2.94778	1.64543
An01g04200	0.515006	0.2273	1.64492
An08g10630	2.89631	0.871528	1.64465
An08g08670	56.1753	16.662	1.64417
An16g03280	3.23174	0.966694	1.64395
An18g00300	0.0422247	0.00877085	1.64334
An03g02290	2.71517	0.820362	1.64199
An07g03790	0.111421	0.0406886	1.64038
An15g01630	0.857383	0.264289	1.63956
An06g02340	1.00658	0.309758	1.63588
An07g05960	383.549	114.415	1.63556
An02g08780	5.44771	1.63293	1.63501
An15g01100	2.36873	0.725185	1.63289
An02g04790	0.234025	0.0767577	1.63268
An12g03910	176.14	52.6666	1.63223
An08g09300	0.0619667	0.0219914	1.63211
An16g09060	44.2699	13.2453	1.63209
An07g09510	1.04954	0.333927	1.63172
An05g01120	0.805207	0.247652	1.63055
An03g00030	11.0526	3.32002	1.63009
An11g06440	11.0149	3.30802	1.62996
An18g01410	0.649857	0.201455	1.62969
An06g00550	2.10324	0.633864	1.62812
An16g00870	0.25431	0.0891204	1.62805
An01g10910	0.127462	0.0407854	1.62781
An07g10440	6.48922	1.95565	1.62694
An14g02950	1.64781	0.499609	1.62649
An16g01250	0.514935	0.162437	1.62337
An07g06880	13.29	4.00314	1.6233
An15g05700	0.635903	0.196715	1.6221
An04g03620	55.4421	16.7083	1.62082
An13g02730	1651.48	497.973	1.6208
An02g06720	46.2345	13.9352	1.62068
An11g03950	7.23355	2.18515	1.61995
An15g07840	0.268823	0.0947479	1.61899
An18g05520	32.2416	9.73557	1.6188
An03g04840	66.9753	20.2694	1.61559
An15g04970	0.0551003	0.0156468	1.61499
An14g02810	0.0992425	0.0356863	1.6135
An07g05220	11.6235	3.52957	1.61299
An02g00580	20.3274	6.18154	1.60979
An02g05610	63.6274	19.3366	1.60942
An17g00440	0.14297	0.0426634	1.60812
An09g03930	0.0553359	0.0147262	1.60756
An11g10910	116.209	35.373	1.60718
An01g06620	41.9498	12.7704	1.6071
An18g05210	150.433	45.8298	1.60578
An01g06310	1.53923	0.473123	1.60568
An02g05140	7.18124	2.19052	1.60515
An02g10700	55.064	16.7839	1.60486
An18g05530	25.9498	7.92403	1.60456
An16g07350	0.814463	0.251408	1.60243
An17g00130	3.37941	1.03743	1.60161
An16g08720	102.471	31.3068	1.60123
An16g07900	32.0277	9.79684	1.6001
An09g01310	0.328408	0.104839	1.59952
An09g01420	0.118438	0.0453902	1.5994
An07g02800	88.917	27.2237	1.5985
An01g08540	0.386609	0.124894	1.59754
An09g02100	0.0790102	0.0254201	1.59725
An02g00920	3.60491	1.14023	1.59713
An14g04370	7.07786	2.17641	1.59575
An11g07360	1.1396	0.371799	1.59525
An18g00890	0.284221	0.0940452	1.59464
An06g02140	58.3166	17.9096	1.59459
An09g02060	0.1983	0.0633828	1.59344
An15g05830	0.065847	0.0266333	1.59309
An14g04810	0.183536	0.0742352	1.59309
An04g00330	0.272963	0.110406	1.59309
An01g01290	0.073901	0.0276654	1.59199
An02g10140	0.17014	0.0559602	1.59197
An16g06780	8.64501	2.66345	1.59121
An08g09900	0.196853	0.0643839	1.59117
An03g00020	4.40108	1.36067	1.58965
An09g01350	0.0701974	0.0256697	1.58843
An16g08530	1.48846	0.465096	1.58791
An11g07350	78.374	24.1948	1.58609
An02g06450	45.4948	14.0611	1.58517
An02g00957	153.131	47.3424	1.58481
An02g11640	7.0366	2.20166	1.58465
An12g02820	194.097	60.0138	1.58453
An14g01820	12.0267	3.71978	1.58446
An05g02010	2.28548	0.712592	1.58314
An15g01770	1.71681	0.537225	1.58227
An11g09300	15.7766	4.90106	1.58216
An15g02590	23.6952	7.34074	1.58172
An16g01090	0.588088	0.188756	1.58049
An02g14570	15.4446	4.79772	1.58021
An10g01050	0.104963	0.0396099	1.57939
An08g03150	0.192915	0.0658577	1.5764
An19g00380	4.46964	1.39644	1.57603
An14g05520	0.403423	0.134213	1.57524
An02g12740	0.191138	0.0818502	1.57366
An02g02790	2.36477	0.741303	1.57338
An01g03140	92.6781	28.9115	1.57222
An08g05290	3.05988	0.959341	1.56954
An14g04280	13.1867	4.12503	1.5693
An12g10180	3.07907	0.966993	1.56876
An12g03290	7.25299	2.27081	1.56827
An09g05170	117.365	36.7076	1.56769
An04g08080	0.616748	0.197962	1.56755
An14g03640	18.0632	5.6616	1.56653
An02g12650	252.458	79.0334	1.56628
An11g00130	7.91989	2.48638	1.56572
An02g11920	28.4581	8.9144	1.56492
An15g06300	2.51743	0.812554	1.56492
An02g10520	6.69317	2.10403	1.56453
An14g00450	0.583338	0.190178	1.56109
An04g09990	34.0825	10.7101	1.5605
An18g01880	0.0482042	0.0153441	1.56032
An11g08540	22.3348	7.03348	1.56002
An12g09750	31.2054	9.81787	1.55938
An13g03670	18.504	5.90351	1.55908
An03g04760	20.515	6.45692	1.55833
An08g07520	24.8555	7.82848	1.55812
An03g06320	10.7305	3.39029	1.55764
An12g00750	15.8047	4.98633	1.55536
An10g00910	0.0646096	0.026732	1.55474
An13g01630	0.0871692	0.0360659	1.55474
An02g13050	0.260859	0.0886063	1.55455
An02g06790	41.5028	13.1164	1.55426
An08g07880	10.2275	3.25526	1.55299
An04g04130	103.348	32.6505	1.55258
An02g06580	5.83737	1.84904	1.55153
An16g02410	1.50331	0.503427	1.54933
An05g01620	2.29012	0.728571	1.54906
An03g04130	61.6329	19.5718	1.54613
An01g07300	57.727	18.3623	1.54411
An01g09140	0.782464	0.265705	1.54398
An12g02980	0.110126	0.0362341	1.54266
An01g08010	111.281	35.447	1.54064
An01g12070	0.314729	0.113875	1.53932
An07g05230	14.8203	4.75262	1.53932
An07g10090	82.1429	26.2245	1.53807
An07g04430	55.4771	17.7178	1.53789
An03g05860	0.139967	0.0439653	1.53721
An03g05190	68.0682	21.7518	1.5369
An01g10470	0.313084	0.10971	1.53658
An01g05030	61.8703	19.7876	1.53595
An11g10180	0.307262	0.10779	1.53535
An11g08780	0.126565	0.0529732	1.53518
An02g07580	1.58103	0.511372	1.53477
An01g13320	18.932	6.07255	1.5336
An16g04520	40.4375	12.9707	1.53135
An04g07320	47.4832	15.233	1.53004
An12g03070	11.1322	3.5803	1.53003
An04g03560	0.304099	0.108725	1.5288
An02g07160	2.05977	0.673461	1.52739
An01g14700	0.75802	0.262424	1.52674
An02g08750	10.1169	3.26465	1.52471
An05g02410	35.06	11.3209	1.52207
An02g13690	3.26338	1.10384	1.51967
An01g13510	2.7327	0.88799	1.51812
An09g01320	0.0737555	0.0215355	1.51586
An11g02110	15.8311	5.13792	1.51502
An11g07960	18.0453	5.86513	1.51288
An01g00510	21.137	6.87847	1.51098
An12g09560	657.493	213.81	1.51071
An02g07970	0.0506001	0.0143689	1.51048
An11g07950	2.02218	0.665035	1.51031
An04g05855	3.66813	1.21981	1.50965
An02g00680	0.412117	0.147157	1.50865
An06g01740	29.3602	9.56979	1.50815
An14g02160	4.27607	1.3995	1.5079
An16g03990	1.13234	0.410506	1.50748
An12g00920	0.204361	0.0740682	1.50654
An11g10170	10.6169	3.47789	1.50645
An04g00750	33.4354	10.9087	1.50636
An09g05000	0.675643	0.233271	1.50465
An12g09130	343.483	112.293	1.50429
An02g11720	87.7883	28.6932	1.50382
An15g03310	0.456739	0.173407	1.50378
An09g03240	2.01588	0.665938	1.50253
An01g01520	4.80011	1.57832	1.50248
An08g09930	0.0894354	0.0355419	1.50178
An09g03900	22.57	7.40859	1.4989
An04g10130	16.4076	5.39538	1.49702
An08g00170	78.8144	25.906	1.49651
An07g08340	130.217	42.788	1.49593
An03g01480	86.6656	28.5066	1.4956
An15g06220	15.5157	5.11396	1.49405
An17g00810	1.24533	0.421058	1.49379
An08g00630	1.60813	0.534979	1.49244
An10g01010	0.852297	0.291298	1.49236
An01g10900	2.74449	0.916822	1.49226
An07g05780	11.641	3.84163	1.49218
An01g06770	7.67834	2.54185	1.49205
An18g04820	0.477407	0.178137	1.49097
An06g00830	29.1861	9.63426	1.49042
An11g00380	1.73006	0.575796	1.49033
An11g06140	148.196	48.9422	1.48851
An11g06540	8.34176	2.76579	1.48548
An11g04030	0.057286	0.0212502	1.4854
An15g07460	14.4097	4.77845	1.48512
An07g04040	61.6655	20.428	1.48503
An01g11760	1.35029	0.452428	1.4845
An12g10770	0.0482744	0.0131449	1.48267
An01g14920	57.2204	18.9998	1.48185
An04g03550	0.834398	0.288481	1.4816
An15g04800	1.3094	0.437901	1.48089
An12g04730	83.6619	27.7928	1.48013
An12g07240	5.04213	1.68443	1.47992
An01g10280	2.86091	0.956984	1.47718
An16g00590	1.26709	0.440042	1.47606
An14g06510	28.8062	9.6212	1.47483
An12g10600	1.54734	0.522896	1.47373
An01g11770	0.364338	0.125503	1.47319
An11g00080	0.468316	0.164117	1.47303
An01g12690	19.462	6.50323	1.4725
An11g01090	5.80836	1.96111	1.47193
An04g01270	111.188	37.1663	1.47172
An02g02310	18.9241	6.33832	1.47087
An12g01440	0.0520264	0.00973439	1.47034
An08g04130	43.0837	14.4084	1.47031
An12g10120	1.79193	0.609918	1.4686
An06g02270	95.1464	31.8778	1.46836
An14g05190	37.8346	12.6963	1.46773
An04g06590	11.948	4.00822	1.46757
An18g01600	3.50292	1.1806	1.46751
An01g09420	0.254508	0.101914	1.46623
An02g10290	2.53247	0.859568	1.46621
An11g09970	256.247	86.027	1.46539
An12g10580	0.244209	0.0926301	1.465
An01g01690	0.0487081	0.0138316	1.46417
An03g06850	17.2025	5.78796	1.46384
An14g02220	3.54628	1.21329	1.4633
An02g00770	0.0738536	0.0414551	1.46301
An12g00830	10.7828	3.63081	1.46294
An12g05280	17.7343	5.97359	1.46273
An18g06380	83.2372	28.0085	1.46207
An04g02400	1.7128	0.583323	1.46014
An04g06410	2.27286	0.786532	1.46006
An05g01600	0.0483996	0.00608451	1.45999
An12g01800	0.205825	0.0724425	1.45943
An12g08290	0.149444	0.0659576	1.45916
An02g15000	0.0713534	0.0382662	1.45898
An15g02560	0.193851	0.0887357	1.45604
An01g10410	1.03327	0.394817	1.45589
An14g06550	39.4997	13.3594	1.45578
An13g01650	0.06394	0.0233815	1.45373
An01g02980	0.396703	0.145558	1.4523
An07g06790	1.57167	0.547733	1.45223
An04g02100	67.7038	22.9807	1.4504
An07g08130	1.69875	0.595971	1.44992
An18g02410	3.9794	1.35462	1.44951
An11g03900	2.76306	0.944766	1.44739
An08g06300	1.0236	0.353145	1.44693
An14g04350	0.0728075	0.0408679	1.44575
An04g00310	0.0828028	0.033994	1.44575
An08g00620	32.6213	11.1028	1.4455
An06g01370	126.629	43.133	1.445
An08g08440	10.7948	3.68366	1.44419
An17g01150	132.076	45.0081	1.44396
An18g03380	37.2984	12.7181	1.44379
An02g10300	3.19184	1.11622	1.44347
An07g04120	97.6674	33.3403	1.44172
An14g03610	0.393771	0.139837	1.44069
An14g03340	2.27662	0.78179	1.44019
An07g09360	16.4159	5.61529	1.43998
An12g09870	8.81065	3.03465	1.43879
An12g07390	5.07193	1.7408	1.43644
An18g01720	5.44502	1.87161	1.43644
An02g04110	49.699	17.0344	1.43607
An07g07970	151.649	52.0261	1.43461
An03g00520	17.2205	5.90658	1.4342
An16g04530	14.6804	5.04555	1.4338
An09g03740	0.939757	0.332742	1.43251
An12g04540	1.11609	0.385314	1.43245
An01g14350	30.6338	10.553	1.43147
An04g00747	4.07706	1.41612	1.42989
An11g00300	6.12636	2.11398	1.42937
An16g05780	4.3675	1.50555	1.42915
An02g00100	13.7053	4.72745	1.42905
An03g06870	178.564	61.4998	1.42894
An02g00310	0.0472581	0.0134199	1.42765
An18g03320	49.7542	17.1537	1.42726
An14g03480	13.1948	4.56709	1.42429
An16g07370	110.86	38.3486	1.42267
An04g05200	2.71961	0.963155	1.42258
An03g06540	7.45981	2.58552	1.42087
An15g05240	0.239495	0.0913246	1.42075
An03g01780	0.0530538	0.0200088	1.42039
An12g09360	8.30258	2.88079	1.42039
An12g10750	0.44255	0.15874	1.41983
An06g00840	11.2939	3.9242	1.41922
An02g00510	0.0522692	0.0116813	1.41838
An07g08270	3.47224	1.20994	1.4176
An13g02700	1.47519	0.519804	1.41735
An12g08850	0.068975	0.0369907	1.41734
An17g00800	7.13562	2.48273	1.41618
An09g05730	19.086	6.6321	1.41556
An17g00940	11.5041	4.00272	1.41535
An18g01690	170.753	59.3699	1.41527
An09g03180	0.125765	0.0528352	1.41496
An16g01040	2.56043	0.895721	1.41438
An18g00350	0.310376	0.121768	1.41434
An01g14560	0.314507	0.123415	1.41403
An08g10310	65.3741	22.7455	1.41368
An12g00340	22.1046	7.69178	1.4136
An18g00940	9.90745	3.45357	1.4134
An13g00680	86.4411	30.1501	1.41042
An16g03860	95.8167	33.4146	1.41004
An08g08720	48.3328	16.879	1.40954
An15g06580	369.025	128.919	1.40787
An01g12520	31.7947	11.1147	1.40743
An02g09640	0.507671	0.182486	1.40731
An05g01880	289.313	101.143	1.40691
An07g00860	0.615266	0.224952	1.40469
An16g06100	179.626	62.9219	1.40403
An11g04940	2.27648	0.799458	1.40357
An07g08680	0.114862	0.0501005	1.4017
An04g05970	96.1347	33.7404	1.40148
An09g00080	0.0628968	0.0222757	1.40019
An10g00630	0.425637	0.151518	1.39982
An15g02840	0.923853	0.336251	1.39856
An15g00430	1.08569	0.404857	1.39755
An03g03520	0.448992	0.1597	1.39652
An13g02280	0.0698398	0.0392021	1.39563
An02g14580	28.281	9.97472	1.3948
An01g04770	2.15642	0.766329	1.39335
An09g02790	4.09597	1.45368	1.39163
An02g04380	1.17556	0.419696	1.39097
An11g05870	0.0954426	0.0360114	1.3887
An02g10220	13.3845	4.74396	1.38792
An01g02080	127.199	45.0849	1.38733
An04g00540	1.133	0.425442	1.38653
An16g02850	15.3567	5.4536	1.38621
An16g08880	9.27471	3.2957	1.38467
An04g03950	229.092	81.4497	1.38265
An16g02990	368.563	131.199	1.38144
An06g00700	1.00142	0.361195	1.38016
An16g00050	0.0939495	0.037092	1.37828
An11g03920	0.707139	0.253447	1.3777
An06g01990	1.07825	0.392687	1.37733
An02g13980	90.4144	32.2553	1.3771
An11g09820	11.6141	4.15548	1.37372
An03g03880	2.7536	0.995007	1.37151
An10g00230	39.387	14.1372	1.37091
An18g05290	0.330257	0.142523	1.37083
An01g14650	5.12801	1.84682	1.36923
An18g00970	0.903583	0.339815	1.36891
An01g13850	1.07503	0.411926	1.36634
An01g11620	9.8272	3.53644	1.3663
An07g04610	42.1549	15.1663	1.36624
An06g00490	0.34934	0.132539	1.36503
An06g00320	68.0182	24.5	1.36338
An16g04110	31.64	11.3977	1.36315
An15g07680	2.41039	0.874815	1.36223
An15g04200	0.316454	0.121747	1.35928
An02g09360	0.126573	0.0579392	1.358
An06g02500	0.127532	0.0503426	1.35741
An01g13950	72.1067	26.1187	1.35687
An14g04190	105.981	38.3476	1.35685
An12g08280	1.71311	0.624918	1.35614
An02g10960	0.250673	0.0980935	1.35595
An02g07820	4.97037	1.80535	1.35473
An01g05630	288.968	104.89	1.35338
An07g01060	0.110961	0.042748	1.35132
An15g07340	27.5995	10.038	1.3507
An02g09430	0.451101	0.165371	1.3498
An11g01710	0.7234	0.27397	1.34902
An16g03350	3.38485	1.2414	1.34822
An16g00850	44.4358	16.182	1.34761
An03g04850	123.381	44.9707	1.34744
An17g01795	47.6725	17.3655	1.34728
An01g13080	58.0637	21.162	1.34688
An18g01300	3.78535	1.39133	1.34587
An08g06170	48.3892	17.649	1.3457
An02g13310	0.389547	0.146229	1.34468
An09g05940	114.514	41.8267	1.34404
An11g04460	27.648	10.0943	1.34392
An16g00700	5.6679	2.07628	1.34386
An11g02880	0.0490352	0.0174021	1.34304
An13g02940	13.0644	4.79262	1.34226
An12g10330	172.763	63.1415	1.34204
An06g01020	0.101156	0.0475595	1.34203
An01g11140	11.3445	4.16276	1.3412
An01g02940	2.96116	1.08674	1.34079
An02g04355	19.5321	7.16688	1.33948
An07g02910	0.41253	0.160151	1.33908
An07g07350	10.6991	3.93174	1.33834
An14g04460	1.34216	0.537533	1.3362
An15g02630	0.263951	0.103777	1.33556
An09g02170	1.54533	0.596075	1.33542
An11g03890	2.42358	0.894641	1.33475
An02g01120	0.16479	0.0648725	1.33436
An15g06520	3.58928	1.32973	1.33435
An16g08760	69.0963	25.3951	1.33411
An07g08710	192.037	70.6053	1.33384
An14g03030	21.1701	7.81787	1.33064
An02g10060	1.59333	0.590661	1.32969
An02g06740	112.056	41.3385	1.32885
An12g09410	0.180963	0.0800024	1.32851
An08g10810	4.88354	1.80827	1.32807
An16g04090	12.8033	4.73799	1.32667
An08g10280	10.0835	3.73226	1.32658
An01g12500	3.4581	1.281	1.32619
An01g09530	13.9837	5.17168	1.32601
An08g03880	10.0215	3.71311	1.32317
An09g05965	5.73979	2.14823	1.32285
An04g05450	1.07793	0.404184	1.32173
An07g04720	41.117	15.2759	1.32083
An06g02650	0.0531615	0.0253242	1.31933
An16g08070	2.12754	0.794126	1.31767
An13g01790	14.7247	5.48564	1.31714
An16g09070	135.833	50.612	1.31589
An11g07020	516.829	192.344	1.31552
An07g04050	18.9978	7.08572	1.31534
An18g02950	0.426722	0.16074	1.31502
An13g01920	246.371	91.8385	1.31482
An03g00310	0.112704	0.0472028	1.31367
An12g04655	88.6365	33.0624	1.31358
An07g02940	0.0632947	0.0339444	1.31274
[truncated: 510 more rows]

## Sheet: A.niger_B6h_down
Downregulated genes in A. niger N402 grown on sugarcane SEB after 6 h
* The Aspergillus Genome Database was used to recover the A. niger proteins ID
¥ Expression value RPKM
£ log2(Fold Change)
ID*	RPKM B6h¥	RPKM F24h¥	log2FC£
An08g03730	0.293202	2491.62	-13.2202
An06g00940	0.248628	746.419	-11.7089
An08g03740	0.586134	1151.01	-11.0744
An08g03780	0.211417	280.673	-10.5244
An06g00950	0.318484	307.419	-10.0718
An08g03750	0.263852	172.858	-9.49855
An03g00670	0.281847	115.519	-8.83445
An03g00680	0.3119	109.993	-8.60242
An03g00660	8.65091	2826.21	-8.46405
An16g06200	0.217685	41.1814	-7.71309
An02g00560	0.0758411	12.7858	-7.6325
An08g03790	0.515038	75.6101	-7.30866
An07g08800	0.68831	99.5672	-7.29408
An03g00650	0.301352	43.3991	-7.28977
An08g02640	0.911104	120.362	-7.24017
An12g10320	3.33811	451.282	-7.19454
An08g03800	2.05144	269.657	-7.15643
An01g06860	1.09497	127.583	-6.99203
An01g06840	0.698813	81.0301	-6.98622
An16g06680	0.00822409	1.46874	-6.90472
An18g01580	3.006	324.467	-6.86939
An15g03800	1.33391	137.697	-6.82552
An10g00730	0.0952817	8.09184	-6.70442
An13g03970	7.93973	763.305	-6.69562
An02g00570	0.391314	36.4821	-6.68372
An07g05470	0.0635281	1.31743	-6.67808
An01g06850	0.684117	61.4739	-6.61881
An06g00930	0.721026	63.6862	-6.593
An01g06870	0.650318	57.6937	-6.5922
An08g03760	32.7263	2858.31	-6.55857
An15g05530	0.458611	38.8819	-6.53455
An18g01380	0.109557	8.91288	-6.48572
An03g01590	1.20326	98.3884	-6.46976
An12g07120	0.0123801	1.06312	-6.46317
An01g11710	1.74158	140.45	-6.45536
An14g05980	0.0447594	2.88623	-6.43897
An10g01030	0.0552711	2.61911	-6.36726
An12g09640	1.18301	82.6527	-6.2442
An15g02640	0.0805805	4.87816	-6.2185
An14g02610	18.7325	1272.8	-6.1951
An06g00900	4.9606	332.448	-6.18015
An01g06890	1.59896	105.617	-6.16278
An14g02600	6.55866	426.798	-6.13499
An01g00270	4.12912	264.984	-6.11745
An01g00550	0.484459	29.0499	-6.0648
An04g09890	1.39298	83.471	-6.01637
An11g07810	0.0317297	1.2611	-5.90691
An07g08480	0.162444	7.26267	-5.84648
An01g06820	0.869362	45.2651	-5.82038
An03g06730	0.241621	12.0386	-5.78439
An08g03770	2.05773	104.01	-5.77603
An09g02943	7.90408	398.864	-5.77103
An12g05440	0.23365	10.989	-5.70127
An05g02240	0.181405	8.28397	-5.69509
An03g00690	6.90194	325.176	-5.67676
An14g02580	9.05905	426.148	-5.66776
An06g01090	0.83169	37.9401	-5.65862
An01g06880	4.04423	186.232	-5.64096
An16g08280	0.720001	32.5135	-5.62428
An16g07100	0.0593824	1.694	-5.61171
An13g03210	0.123563	4.57903	-5.58394
An16g08270	1.91317	81.3502	-5.52811
An12g10410	1.19731	50.7287	-5.52717
An03g05720	0.22024	9.12027	-5.51785
An08g03200	8.31579	350.41	-5.50718
An01g01170	0.196923	7.93067	-5.50601
An18g01570	4.23617	176.284	-5.49066
An03g05420	0.443454	17.6797	-5.47112
An02g14430	0.701552	28.5402	-5.46885
An14g05960	0.25553	9.91693	-5.43625
An07g06470	114.191	4481.4	-5.40445
An12g03300	5.75755	223.433	-5.38974
An09g02945	17.4764	677.98	-5.38795
An01g06750	0.152233	5.08155	-5.35565
An18g01640	0.251184	9.33549	-5.35536
An07g05450	0.302089	10.4154	-5.31548
An07g00340	0.423534	14.7194	-5.29371
An12g10310	1.42368	50.6862	-5.29133
An01g03790	1.49794	53.6911	-5.27801
An16g06560	0.0284941	0.737548	-5.20717
An01g11700	1.34912	44.8137	-5.18218
An04g03940	2.82461	93.4117	-5.15788
An09g00660	17.8372	587.125	-5.15049
An08g10900	0.0333347	0.775939	-5.14322
An01g08190	1.43292	46.6686	-5.14123
An16g08300	3.24125	103.951	-5.11467
An07g01320	4.40208	137.441	-5.08021
An18g04620	0.123185	3.63638	-5.07525
An04g09940	0.0195109	0.427049	-5.05669
An03g00890	1.50971	46.2552	-5.05519
An13g01840	9.5589	292.953	-5.04766
An01g10580	5.14617	155.175	-5.02591
An09g00610	0.0256842	0.419928	-5.00697
An04g08060	24.3748	718.197	-4.99139
An01g01620	3.40278	99.4666	-4.98475
An16g08290	5.50576	157.276	-4.94752
An12g02460	1.70511	48.2962	-4.94014
An01g08670	1.70275	48.1919	-4.93769
An01g03800	0.057846	1.11731	-4.93636
An04g08320	0.437195	12.102	-4.93297
An12g02450	0.532998	14.8854	-4.91923
An12g09660	4.17683	116.34	-4.91448
An02g08340	0.39859	10.9455	-4.90942
An16g01320	7.55632	207.413	-4.88796
An16g08250	0.155227	3.77737	-4.88038
An14g05280	2.50705	67.0623	-4.85523
An01g00610	5.35583	142.022	-4.84123
An18g01630	0.506096	13.1362	-4.82929
An04g08260	0.0661297	1.60772	-4.82354
An08g08860	1.6427	42.7785	-4.81793
An15g07550	29.8313	757.488	-4.77553
An11g08980	0.0395604	0.829888	-4.76022
An01g06830	2.07194	51.7219	-4.76013
An08g03560	31.6485	792.283	-4.75384
An02g03540	101.692	2539.45	-4.75004
An18g04630	0.0193387	0.340468	-4.71044
An15g07650	0.0521668	1.06326	-4.71031
An16g07200	1.03408	24.786	-4.70812
An18g01620	0.302082	7.09647	-4.69897
An04g04160	3.34961	80.2177	-4.69327
An01g01950	6.16443	147.147	-4.68875
An04g09910	0.185685	4.19073	-4.68238
An12g10300	1.89987	44.8041	-4.67899
An16g05970	21.6362	511.158	-4.67164
An06g00920	22.2324	524.411	-4.6707
An08g04680	0.102231	2.23943	-4.66402
An13g01810	6.62846	155.596	-4.66256
An16g01170	1.06622	24.2335	-4.6254
An16g08260	0.633424	14.2447	-4.62412
An14g02300	2.07672	47.1794	-4.62036
An06g00350	0.288544	6.38095	-4.60956
An05g02370	0.657791	14.6517	-4.60732
An13g01680	10.7612	242.476	-4.60288
An04g05090	0.605043	12.5399	-4.57577
An11g07780	2.01786	44.2379	-4.56569
An07g01950	6.62249	145.044	-4.56296
An08g04600	19.7871	431.951	-4.55706
An15g07780	0.0514195	0.990794	-4.55058
An07g06960	9.37962	201.831	-4.53737
An18g00230	0.394357	8.20345	-4.53576
An13g02230	61.791	1295.74	-4.50005
An13g03910	3.01671	62.9232	-4.49545
An02g12690	0.0971679	1.79651	-4.4867
An03g05750	0.292617	5.91393	-4.48298
An05g01410	0.581786	11.7904	-4.46563
An13g02460	0.488767	9.8042	-4.44594
An01g11310	0.72734	14.3886	-4.43375
An16g05960	1.37085	27.0858	-4.42527
An12g06110	0.177136	3.18226	-4.41971
An14g02340	2.01442	39.6474	-4.41758
An12g10870	0.494002	9.43554	-4.41341
An03g06180	1.28242	24.8165	-4.40448
An08g05670	2.16995	42.2788	-4.39788
An18g02300	0.0986654	1.45544	-4.39113
An18g01800	0.285701	5.29841	-4.38883
An07g06460	14.5696	282.366	-4.38766
An04g07770	0.706438	13.3947	-4.3832
An16g01180	0.171762	2.92742	-4.38223
An08g09030	13.4029	255.772	-4.36256
An04g00380	0.549753	10.0863	-4.35089
An12g06130	11.9022	223.405	-4.34077
An16g08240	0.306668	5.50247	-4.33285
An08g06240	5.77724	106.735	-4.31738
An13g02220	53.8269	994.072	-4.3162
An03g05940	3.70516	68.0025	-4.30914
An09g04990	0.641855	11.5961	-4.29783
An15g04060	5.82809	106.024	-4.29435
An15g04250	0.0330132	0.477984	-4.25778
An07g00930	2.44795	43.1567	-4.25602
An01g00260	1.72781	30.2283	-4.24359
An12g09260	0.474609	8.16349	-4.23426
An02g03530	22.1971	386.714	-4.23206
An07g00790	2.51307	43.4182	-4.22419
An04g07780	3.30378	56.9968	-4.22383
An07g05660	16.7843	289.494	-4.22046
An10g00390	77.1224	1323.96	-4.2093
An01g11840	1.00791	17.0659	-4.20514
An12g06600	0.0378972	0.25948	-4.19911
An18g01370	0.00822409	0.230656	-4.18658
An08g05660	1.11532	18.4436	-4.17738
An13g02360	0.167609	2.70192	-4.17465
An18g01540	0.0644805	0.929748	-4.16969
An03g01680	86.2215	1415.7	-4.1478
An03g00900	1.26328	20.275	-4.13656
An07g00350	1.14061	18.5169	-4.13608
An10g01040	2.76885	44.5399	-4.12747
An08g08890	5.84492	94.4791	-4.12611
An07g06970	0.112879	1.73418	-4.11979
An04g03990	33.5002	538.651	-4.11627
An09g01100	6.12387	97.3847	-4.1029
An16g01200	2.81307	44.373	-4.09328
An13g01850	0.400059	6.12389	-4.0887
An14g05290	10.7844	169.983	-4.0876
An12g10430	2.81022	44.0357	-4.08438
An15g02250	0.907295	13.9665	-4.08107
An05g00330	0.456787	7.06057	-4.07721
An12g08990	3.68901	57.2456	-4.0694
An08g10860	0.194596	2.99348	-4.06683
An16g06330	0.0484925	0.499148	-4.05696
An09g03120	48.9005	751.067	-4.05036
An02g09060	16.6598	254.804	-4.04465
An03g04400	30.3369	464.076	-4.04347
An01g10090	0.480266	7.0068	-3.99739
An02g06820	254.821	3757	-3.98938
An01g06930	1.22664	17.8542	-3.97695
An12g08980	2.72997	39.5837	-3.97213
An17g01710	1.89882	27.3108	-3.96053
An02g11120	0.683608	9.73657	-3.95788
An03g04070	0.0576769	0.243933	-3.95453
An11g07770	0.144045	1.97059	-3.94962
An04g08250	3.82434	54.3942	-3.94011
An01g02530	13.0735	185.339	-3.93846
An07g09100	0.193906	2.6079	-3.93301
An16g06760	0.191088	2.41766	-3.89988
An01g01900	0.0205434	0.287416	-3.88984
An12g02150	0.502297	6.61099	-3.88971
An02g06440	7.5684	103.418	-3.88218
An16g06080	1.26446	17.1709	-3.88071
An07g01940	0.198303	2.60395	-3.87748
An12g09770	0.0286985	0.299958	-3.87507
An03g00640	198.382	2698.49	-3.87448
An12g10440	1.30709	17.4546	-3.85229
An18g03140	0.0571447	0.585036	-3.84706
An13g02570	0.0737337	0.838252	-3.84564
An12g08560	6.81399	90.5785	-3.84307
An15g07530	2.60095	34.5905	-3.84261
An02g00540	1.26431	16.6783	-3.83724
An04g07800	6.5787	86.7939	-3.83179
An07g01230	1.06676	13.9839	-3.83164
An04g07840	1.59678	20.9625	-3.82474
An03g00820	0.0285463	0.258954	-3.81728
An01g02540	4.0747	53.0629	-3.81673
An16g01590	2.25993	29.3851	-3.81535
An11g00030	0.32463	3.93553	-3.81171
An18g01810	0.195212	2.31431	-3.81053
An08g03220	0.810016	9.79938	-3.7964
An02g01320	1.47965	18.7304	-3.79536
An05g01440	0.911477	11.6365	-3.79387
An07g09760	0.443917	5.63953	-3.79126
An16g05850	0.118697	1.36516	-3.78781
An06g00780	0.0675855	0.81738	-3.78705
An04g03980	71.2044	911.509	-3.78681
An09g01280	0.0733617	0.789025	-3.78076
An11g06130	0.245577	2.97803	-3.77829
An01g03980	0.0392704	0.355994	-3.77734
An16g06570	0.331478	4.00336	-3.77405
An14g02590	23.5279	297.736	-3.77063
An11g05420	0.00988251	0.0869061	-3.76925
An13g03240	3.34161	42.1023	-3.76759
An12g10420	1.4946	18.6266	-3.7605
An03g00410	0.61518	7.64031	-3.76019
An04g07790	0.160778	1.75912	-3.75788
An05g01110	0.52039	6.49488	-3.75574
An02g00550	3.75361	46.563	-3.74633
An04g05100	0.146449	1.76787	-3.74465
An03g05760	0.186299	2.15721	-3.74013
An16g07090	4.92796	60.6321	-3.73487
An12g07270	1.51397	18.526	-3.73212
An11g02850	31.9505	393.792	-3.73203
An14g05110	0.0624224	0.533515	-3.73016
An02g14420	7.04208	86.3523	-3.72599
An09g03830	1.00051	12.1463	-3.72539
An13g01750	11.0057	134.767	-3.72409
An05g02470	0.178446	2.12974	-3.70487
An12g10340	2.82896	33.969	-3.70133
An07g09440	7.54307	90.7743	-3.69999
An09g00320	1.18576	14.1045	-3.6947
An02g09830	5.57454	66.7751	-3.69207
An13g00830	0.204243	2.38325	-3.68775
An18g06090	55.4104	660.846	-3.68493
An03g05280	0.101745	1.12752	-3.6826
An11g08430	4.32852	51.4237	-3.68242
An07g01800	0.836086	9.79188	-3.68086
An08g10890	0.0848315	0.769808	-3.66871
An14g03310	10.5056	123.708	-3.66654
An10g01060	0.0350675	0.192352	-3.65797
An07g00130	28.4281	331.908	-3.65562
An15g07630	0.368587	4.20683	-3.65432
An04g07810	1.9765	22.8603	-3.65385
An05g02360	0.0962484	1.02569	-3.651
An17g00580	0.0189172	0.195695	-3.64766
An13g01690	0.595137	6.7956	-3.64765
An11g00820	0.33165	3.6189	-3.64449
An06g00960	2.13809	24.651	-3.64445
An11g05970	0.358315	4.0552	-3.64095
An02g09530	2.43313	28.0353	-3.63976
An08g09790	0.0591469	0.476876	-3.63827
An01g15000	23.1462	267.284	-3.63789
An18g05000	48.4501	557.577	-3.63302
An15g07660	0.0888687	0.928527	-3.63242
An01g02640	1.32754	15.1625	-3.62929
An05g01330	1.8453	20.9846	-3.62415
An12g05640	3.23678	36.828	-3.6214
An04g02780	0.114085	1.2194	-3.62048
An15g07220	8.51594	96.8582	-3.61771
An11g03520	0.261114	2.77349	-3.61544
An03g03640	30.851	350.511	-3.6152
An01g07860	173.661	1972.08	-3.61412
An13g01470	3.64992	41.0811	-3.61371
An13g03200	0.397683	3.97466	-3.61031
An19g00340	10.249	115.719	-3.60809
An13g00840	149.859	1692.42	-3.60608
An18g00740	10.0298	113.092	-3.60547
An01g11450	0.0226951	0.270833	-3.60379
An13g03500	0.325691	3.54404	-3.60275
An02g05960	0.268675	2.82147	-3.59785
An16g05280	0.0671493	0.651442	-3.58967
An03g00215	1.35616	15.0103	-3.58482
An13g01660	0.642369	6.88091	-3.5801
An11g07830	27.5675	305.133	-3.57739
An01g00750	1556.19	17057.5	-3.56303
An02g01560	1.11612	12.1813	-3.56149
An08g02880	0.174519	1.73555	-3.54911
An04g07140	5.69708	61.7503	-3.54684
An07g06800	0.414235	4.38984	-3.53472
An16g06990	3.80001	40.5514	-3.52779
An15g07560	8.14648	86.819	-3.5263
An04g08000	1.76675	18.7032	-3.5173
An02g06090	26.9024	285.669	-3.5172
An01g01780	0.426641	4.4102	-3.51597
An03g05730	0.206541	2.06204	-3.51106
An03g01640	0.0416149	0.184816	-3.51091
An08g03210	0.071729	0.682396	-3.51054
An08g08870	1.33435	13.9227	-3.50804
An04g06750	5.70029	59.8611	-3.50769
An13g02200	0.883618	9.14031	-3.50593
An03g01010	36.7664	384.383	-3.49626
An14g01690	3.48091	35.7852	-3.47612
An03g06175	3.10771	31.8345	-3.47389
An15g07190	7.92699	81.4112	-3.47106
An04g07820	7.70746	78.0337	-3.44945
An02g10110	0.32255	3.2279	-3.44534
An03g01100	0.0266539	0.208112	-3.44259
An16g06580	0.662794	6.54786	-3.42918
An16g05270	0.0912537	0.840138	-3.42152
An03g00760	0.685643	6.71539	-3.41776
An16g06090	2.13861	21.1331	-3.41735
An05g02350	0.573756	5.53264	-3.41256
An13g04060	2.07588	20.4087	-3.41101
An04g07830	8.47727	83.3501	-3.40713
An13g03990	0.839182	8.19764	-3.40691
An09g04820	0.467603	4.49254	-3.39609
An03g01140	16.8095	163.564	-3.39265
An01g00280	2.24671	21.7555	-3.3915
An07g08190	0.485195	4.62565	-3.38972
An12g09340	3.6167	35.1662	-3.38969
An07g06440	5.80488	56.1111	-3.3873
An14g03970	2.41839	23.2771	-3.38517
An01g05020	0.382146	3.56998	-3.38344
An08g06690	8.79263	84.6183	-3.37523
An11g03980	0.0338172	0.243102	-3.37258
An12g02040	0.443169	4.18385	-3.36783
An02g11130	2.13166	20.1985	-3.36635
An12g07030	0.846807	7.91867	-3.35189
An02g10920	1.23265	11.5777	-3.34767
An09g00180	0.220975	1.82174	-3.34337
An01g00530	254.935	2391.81	-3.34175
An05g02380	0.0322244	0.31138	-3.33883
An11g07800	0.332426	3.06343	-3.3373
An02g06060	9.5981	89.7091	-3.33427
An11g08930	2.39428	22.3338	-3.33306
An10g00670	6.14543	57.2313	-3.33181
An07g05670	5.61582	52.0426	-3.32379
An15g02040	498.788	4633.34	-3.32365
An16g07190	0.631861	5.78151	-3.31591
An01g01160	3.3102	30.4739	-3.31585
An08g08880	0.22302	1.78913	-3.31454
An01g05830	16.1929	148.808	-3.30935
An12g09000	3.52263	32.2613	-3.30564
An17g01170	11.6814	106.95	-3.30363
An16g06590	0.132475	1.14199	-3.30338
An11g00260	0.130182	1.12199	-3.30073
An06g02400	2.52761	22.9509	-3.29548
An08g10880	0.0565753	0.483395	-3.29533
An04g00880	10.2652	93.2575	-3.29202
An02g10610	3.9587	35.727	-3.28505
An07g05680	0.0452105	0.289782	-3.28473
An10g00710	0.283344	2.44253	-3.27876
An01g15010	36.9602	332.379	-3.27784
An15g03790	0.114209	0.893652	-3.27577
An02g01310	0.121388	0.982981	-3.27406
An10g01020	0.459023	4.05656	-3.27257
An09g01920	0.111699	0.939081	-3.26985
An15g07200	13.3932	119.114	-3.26196
An18g01660	7.73654	68.7021	-3.26182
An03g05800	0.0532402	0.175219	-3.26035
An07g00770	0.920176	8.09816	-3.26001
An03g05810	0.0200151	0.156864	-3.25878
An04g09710	1.20804	10.6376	-3.25753
An14g01630	5.42088	47.9966	-3.25599
An12g04430	5.30232	46.7059	-3.25469
An06g00140	0.120624	0.82162	-3.25424
An04g06720	0.0694943	0.525379	-3.25423
An01g00760	1.65144	14.0932	-3.25068
An02g06100	8.33938	73.1614	-3.24307
An07g01340	7.35411	64.4285	-3.24293
An11g04270	0.144842	1.18244	-3.23864
An03g04880	1.55686	13.5832	-3.23784
An01g10030	66.3612	578.609	-3.23208
An18g06070	0.845048	7.30949	-3.23152
An07g08030	15.9756	138.643	-3.22645
An02g08350	0.628165	5.39758	-3.22544
An12g00270	1.87334	16.039	-3.22218
An13g04080	0.700285	6.00477	-3.22144
An10g00800	14.5511	125.366	-3.21717
An04g08160	0.0152348	0.131574	-3.20941
An12g10140	0.180028	1.47647	-3.20921
An03g04200	10.6556	91.1919	-3.20788
An01g11130	0.103833	0.847627	-3.20433
An15g03170	0.306993	2.49116	-3.2007
An16g02730	10.3155	87.7591	-3.19912
An16g05910	10.223	86.8508	-3.19785
An04g09920	8.52861	72.5057	-3.19747
An03g04190	32.3598	275.15	-3.19665
An15g01980	2.34439	19.8424	-3.19372
An18g01090	4.64097	39.2876	-3.19315
An01g00600	1.61932	13.672	-3.19175
An12g10380	6.25477	52.8924	-3.19092
An01g11600	0.292261	2.41859	-3.18785
An01g05800	31.1731	260.305	-3.171
An16g08320	21.6845	181.07	-3.1693
An07g05030	4.00777	33.3885	-3.16873
An12g02160	9.3617	77.7977	-3.16845
An03g00100	0.0194085	0.145219	-3.1667
An08g06900	0.330078	2.65063	-3.16576
An16g06340	0.0301656	0.195833	-3.16494
An18g01470	0.0280952	0.192847	-3.15758
An11g02490	0.425453	3.39225	-3.15315
An12g00660	69.3233	570.666	-3.15056
An15g07800	2.82513	23.2015	-3.1494
An04g09570	14.7222	121.013	-3.14742
An02g05930	0.189774	1.4987	-3.14726
An16g00780	0.292546	2.33974	-3.14514
An07g01250	0.564314	4.59352	-3.1409
An15g05310	0.357993	2.88317	-3.14063
An07g07450	3.16976	25.6953	-3.13327
An12g02780	0.971965	7.84834	-3.13255
An07g00170	0.562383	4.5281	-3.13207
An11g03690	9.69823	78.7932	-3.13132
An15g04300	0.0417014	0.26385	-3.12851
An02g02360	40.4189	327.269	-3.12626
An02g10930	2.14181	17.2728	-3.12616
An11g04140	0.0432576	0.146946	-3.11998
An11g04250	0.153884	1.21368	-3.11913
An09g04670	5.75887	46.2786	-3.11912
An04g07760	1.26893	10.1912	-3.11789
An08g08290	0.853536	6.7402	-3.10145
An11g07820	2.68987	21.3471	-3.09936
An10g00260	18.9875	150.499	-3.09715
An03g05710	0.149804	1.14219	-3.09626
An08g03230	0.240728	1.50139	-3.09506
An05g00850	1.79739	14.1628	-3.09354
An16g00630	0.533707	4.08705	-3.09339
An04g09880	1.00138	7.88576	-3.09149
An07g07530	14.7568	116.501	-3.09065
An12g02020	0.339835	2.616	-3.08899
An12g02170	5.27474	41.0363	-3.0747
An02g03200	8.37189	65.2037	-3.07164
An12g00950	3.23876	25.2155	-3.07105
An06g00150	1.18567	9.18003	-3.06996
An09g05080	5.96188	46.3306	-3.06871
An13g00160	5.30577	41.1915	-3.06869
An16g01420	0.0878767	0.663708	-3.06539
An16g00640	0.0448816	0.142958	-3.06006
An15g07180	4.11381	31.6647	-3.05979
An11g02500	0.358754	2.70736	-3.0595
An12g00150	6.86192	52.9199	-3.05831
An04g01490	0.237193	1.76664	-3.05126
An11g03600	0.552699	4.1872	-3.04976
An07g00740	0.259561	1.77826	-3.04862
An07g07730	1.01598	7.53872	-3.04395
An08g06890	15.7044	119.513	-3.03862
An09g00620	1.5882	11.9887	-3.03496
An18g01780	26.8968	204.37	-3.0337
An04g08340	0.0545797	0.392053	-3.03186
An12g01000	2.73385	20.7058	-3.03116
An12g00960	2.3309	17.5424	-3.0282
An07g01220	1.87671	14.1411	-3.02792
An11g08900	0.528071	3.92035	-3.01818
An12g04450	66.006	495.033	-3.01724
An16g05900	0.0178189	0.118231	-3.01581
An12g10560	15.6742	117.43	-3.01522
An04g06700	35.9306	268.486	-3.01058
An14g03530	0.38704	2.82453	-3.00376
An05g00460	2.86673	20.7451	-3.00322
An15g07540	4.25305	31.5408	-3.0011
An10g00170	85.139	631.186	-2.99892
An12g06120	2.83051	20.9193	-2.99821
An15g07170	6.42831	47.3235	-2.99313
An12g06480	0.00909128	0.0887224	-2.99167
An07g06490	3.69842	27.2006	-2.99022
An09g00670	171.876	1263.8	-2.98775
An01g01820	8.45259	62.0574	-2.98646
An08g02650	6.54966	48.0899	-2.98532
An12g02190	2.61919	19.1495	-2.98471
An12g10810	7.69238	56.2525	-2.98277
An15g01540	1.02071	7.43665	-2.98233
An01g12260	0.0616277	0.42168	-2.98183
An04g04010	0.121024	0.830496	-2.97617
An12g00990	0.0420138	0.133823	-2.97207
An07g06300	1.28654	9.31116	-2.97203
An12g05310	0.0125862	0.101976	-2.97089
An12g10790	0.0814172	0.54269	-2.96981
An02g05630	13.3179	96.4662	-2.96629
An07g06450	11.3157	81.6892	-2.96439
An01g14800	12.9324	93.4677	-2.96122
An19g00330	7.72799	55.641	-2.95876
An15g07770	1.02325	7.29284	-2.95682
An09g01930	0.366486	2.62704	-2.95501
An05g01200	0.539872	3.83234	-2.95445
An04g08620	24.5382	176.257	-2.95369
An02g13160	3.15981	22.603	-2.94881
An17g01520	64.1475	458.858	-2.94675
An08g05630	0.234296	1.58198	-2.94634
An04g01220	0.265286	1.84785	-2.94425
An06g02730	2.87269	20.3232	-2.94287
An17g01530	1276.4	9104.31	-2.94244
An03g02270	11.8278	83.9244	-2.93697
An11g05600	1.10785	7.81085	-2.9351
An03g01380	0.197235	1.19917	-2.93458
An07g05420	10.6934	75.0945	-2.92501
An03g00200	1.03574	7.17763	-2.92477
An14g03870	1.21252	8.46007	-2.92162
An12g09210	0.683472	4.7166	-2.92049
An18g00460	0.781458	5.43112	-2.91553
An13g02040	6.62045	46.2134	-2.91502
An13g03920	2.41078	16.8165	-2.91412
An03g05210	24.6257	172.017	-2.91391
An01g02520	0.707751	4.76003	-2.91253
An13g02320	0.727377	4.96253	-2.91029
An01g11120	0.154602	1.04086	-2.90798
An01g05930	0.0696521	0.402499	-2.90445
An11g00020	0.21032	1.32792	-2.89815
An09g02320	12.0351	83.136	-2.89809
An08g02110	0.899307	6.15887	-2.8919
An02g06170	5.37905	36.9175	-2.89148
An02g00980	18.1317	124.745	-2.89143
An02g00220	0.253777	1.67064	-2.89111
An18g04410	4.94152	33.8165	-2.8866
An18g01820	0.0209734	0.112822	-2.8843
An16g01910	0.5285	3.4253	-2.87805
An18g00730	4.38616	29.8347	-2.87776
An11g11270	23.497	159.187	-2.87
An14g01180	1.11916	7.5571	-2.86871
An15g04810	2.60678	17.588	-2.86728
An15g04110	1.98766	13.3965	-2.86478
An04g04500	4.58449	30.9385	-2.86451
An06g00970	0.65165	4.33385	-2.8632
An07g00640	0.684198	4.54839	-2.86144
An01g06940	0.0746741	0.459551	-2.86042
An02g03060	0.0403384	0.132758	-2.85999
An12g03030	105.94	712.439	-2.85874
An16g01900	1.16439	7.77265	-2.85691
An01g14810	1.66597	11.0809	-2.8562
An02g13220	20.6272	138.378	-2.85563
An18g06100	24.5547	164.83	-2.85541
An03g00230	2.40821	16.0851	-2.85153
An14g01685	129.522	864.459	-2.84725
An08g10870	0.127001	0.800455	-2.84346
An01g00730	0.372137	2.45361	-2.8401
An08g10020	7.39293	49.0288	-2.83953
An15g07160	15.1038	100.147	-2.83901
An12g01470	0.188309	1.20325	-2.83858
An03g01110	0.26771	1.71543	-2.83808
An08g04670	0.950791	6.26567	-2.83787
An16g00330	1.39752	9.10946	-2.83781
An18g00840	0.0928853	0.527203	-2.83298
An02g13450	0.644571	4.22774	-2.83
An01g03940	1.42613	9.32733	-2.82748
An01g01610	349.157	2294.52	-2.82474
An06g00990	111.728	733.798	-2.82337
An16g05860	0.114877	0.673544	-2.81828
An12g01380	1.27915	8.30376	-2.8172
An16g07580	15.5428	101.441	-2.81653
An15g06970	3.5685	23.249	-2.81455
An07g00820	31.3943	203.97	-2.80939
An16g01950	3.0819	19.9709	-2.80687
An14g07200	3.10532	20.097	-2.80494
An04g07600	0.0387915	0.127667	-2.80358
An12g08170	3.58044	23.0692	-2.80348
An03g05630	2.47559	15.8434	-2.79799
An12g09630	1.51222	9.71139	-2.79744
An11g08990	0.139782	0.860193	-2.79132
An01g05130	2.55665	16.2742	-2.78385
An15g07810	3.97146	25.2773	-2.77988
An08g03500	3.73585	23.5757	-2.77901
An18g01670	85.0709	540.272	-2.77518
An18g02570	0.102667	0.558931	-2.774
An06g00340	0.0414861	0.218613	-2.77076
An01g00480	2.23618	14.1263	-2.77061
An02g10620	12.7397	80.5339	-2.7705
An07g06500	0.798873	4.98778	-2.76841
An14g05840	2.03116	12.7744	-2.76721
An01g03550	11.0373	69.609	-2.76596
An08g01860	8.1185	51.0925	-2.76465
An14g01720	0.504062	2.80353	-2.76309
An16g07110	155.542	975.606	-2.75818
An04g08270	0.0278233	0.13782	-2.75688
An02g09070	1.89743	11.8194	-2.75666
An03g00620	0.178392	1.0116	-2.75375
An05g00340	4.63372	28.855	-2.74971
An01g11330	12.736	79.2219	-2.74901
An14g01700	3.08768	19.171	-2.74595
An01g11300	0.247909	1.45352	-2.74366
An01g01400	5.12404	31.6288	-2.74214
An03g00700	0.0510955	0.225293	-2.74014
An11g04560	0.853061	5.19615	-2.73785
An04g02080	5.03336	31.0772	-2.73734
An02g12190	1.65684	10.131	-2.73728
An16g05290	131.95	813.804	-2.734
An07g08470	6.81129	41.9647	-2.73307
An09g02330	4.18093	25.6588	-2.73138
An04g04380	0.387176	2.36005	-2.72687
An12g08970	2.53279	15.4762	-2.7262
An09g02270	3.28568	20.1194	-2.72579
An04g06980	2.07747	12.6708	-2.72256
An07g05900	4.85337	29.5533	-2.71857
An04g06860	1.54889	9.35863	-2.71808
An12g09470	0.231991	1.32962	-2.71586
An01g12270	0.112144	0.650469	-2.71277
An11g03570	0.077287	0.434576	-2.70469
An05g02480	0.103939	0.594719	-2.69983
An02g05310	1.35123	8.07497	-2.6977
An07g08810	245.208	1467.06	-2.69072
An07g06330	6.19323	36.9745	-2.6885
An07g05480	1.22847	7.28666	-2.68845
An03g04440	3.41417	20.2849	-2.68258
An09g00020	0.0356377	0.117288	-2.68124
An04g08630	3.12806	18.5476	-2.68099
An13g03190	0.604884	3.53915	-2.68043
An16g06790	2.99176	17.7283	-2.67966
An09g00940	0.366805	2.12916	-2.6795
An09g00150	0.0905484	0.465617	-2.67881
An09g02130	0.0620298	0.139382	-2.67657
An13g03220	3.80214	22.4723	-2.67538
An07g07740	12.6476	74.8641	-2.67517
An16g01400	1.57954	9.31657	-2.67137
An18g06170	7.25681	42.7758	-2.66916
An12g04440	0.883503	5.16813	-2.66613
An16g07620	55.4266	325.987	-2.6644
An09g03010	99.0361	581.57	-2.66327
An04g06730	1.27988	7.47954	-2.66308
An12g04460	20.8002	121.947	-2.66266
An14g06030	0.0664158	0.142204	-2.66254
An02g10030	0.053499	0.266193	-2.6595
An12g05140	0.616958	3.56942	-2.65813
An02g09880	0.0212314	0.111115	-2.65411
An18g05470	1.90109	11.0208	-2.64793
An06g02480	0.343317	1.96552	-2.6472
An15g07510	5.85504	33.962	-2.64703
An16g01160	0.0202002	0.0918498	-2.64595
An11g08630	0.0138029	0.0867213	-2.6431
An01g13040	20.0856	115.934	-2.63915
An15g07210	5.01629	28.9173	-2.6382
An02g00040	0.101625	0.548733	-2.63307
An09g01730	0.0175806	0.0945713	-2.62973
An02g06160	3.30109	18.9023	-2.62947
An03g06590	0.176164	0.972317	-2.62924
An11g04290	0.840362	4.73359	-2.62194
An02g02110	0.341262	1.87495	-2.62144
An11g09600	35.9338	204.995	-2.6205
An15g05290	20.422	115.825	-2.61441
An13g01160	4.029	22.8521	-2.61346
An13g01970	0.289645	1.61847	-2.61297
An11g02350	6.2918	35.4814	-2.60556
An17g01610	4.09727	23.0705	-2.60425
An03g05550	0.262259	1.13036	-2.60353
An02g06185	24.7287	139.066	-2.60273
An12g02770	1.23598	6.92378	-2.6022
An02g09540	3.89297	21.873	-2.60124
An13g03550	0.0368545	0.165068	-2.6002
An14g01068	202.294	1133.96	-2.59573
An13g01960	3.1024	17.3503	-2.59438
An02g03560	9.08183	50.7412	-2.5916
An12g02870	0.0167094	0.0916542	-2.5885
An08g10910	0.110266	0.532513	-2.58833
An04g06690	66.9822	373.002	-2.58593
An09g06730	29.9864	166.825	-2.58446
An11g10550	4.2658	23.6854	-2.58424
An18g00100	0.282729	1.52905	-2.58202
An02g06180	8.56216	47.4315	-2.57987
An12g07250	1.37985	7.62513	-2.57883
An08g09440	0.0403114	0.177312	-2.5748
An08g05640	12.035	66.3315	-2.57378
An12g04390	0.151595	0.77838	-2.56986
An12g00260	19.581	107.729	-2.56915
An16g05940	4.52066	24.8114	-2.56781
An07g00750	0.277111	1.48583	-2.56635
An02g14140	0.148647	0.754456	-2.56429
An01g08020	4.20546	22.9416	-2.56386
An04g08310	0.0892632	0.393126	-2.56352
An01g00390	16.9037	92.4124	-2.56076
An12g07590	0.811563	4.40515	-2.5575
An01g11400	0.0812299	0.428163	-2.55724
An01g09300	40.6862	222	-2.5572
An12g03010	0.466382	2.46133	-2.5571
An08g08810	0.824186	4.41535	-2.55544
An08g01180	93.9118	510.518	-2.55107
An14g02780	1.46908	7.95372	-2.55079
An01g03850	0.0601387	0.231292	-2.55071
An14g05970	0.384622	2.04526	-2.54791
An09g03320	5.26024	28.5095	-2.54713
An12g04410	0.0324699	0.106862	-2.54694
An12g07020	8.62385	46.6643	-2.54672
An09g02680	0.0795382	0.392953	-2.54613
An12g04770	1.57136	8.46288	-2.53919
An08g04340	0.706736	3.69879	-2.53474
An16g07080	493.221	2651.27	-2.53472
An01g08810	29.1935	156.649	-2.53323
An02g12100	67.0296	359.157	-2.53122
An01g02420	2.26591	12.0794	-2.52954
An08g07330	3.97266	21.2483	-2.52944
An13g03230	0.184349	0.96683	-2.52615
An16g01190	5.98869	31.8301	-2.52279
An03g06160	0.375723	1.77502	-2.5225
An08g06040	10.2978	54.7861	-2.52037
An12g05320	0.0443887	0.176817	-2.5198
An16g01920	0.543755	2.8511	-2.51516
An16g06130	0.0623695	0.276752	-2.51498
An16g07590	16.0424	84.8073	-2.51306
An18g00520	1.67141	8.83454	-2.51163
An11g08030	3.71864	19.6043	-2.51017
An07g02720	0.230186	1.12613	-2.50961
An07g06290	0.783611	4.0498	-2.50934
An09g06240	0.147901	0.710782	-2.5087
An12g00160	21.3809	112.713	-2.50744
An01g12490	18.0202	94.651	-2.50096
An04g03850	1.22535	6.40577	-2.49997
An01g07690	1.16959	6.08507	-2.49995
An01g07980	95.5044	500.241	-2.49837
An12g04310	0.942935	4.87333	-2.49367
An03g06010	0.0552942	0.281117	-2.49233
An14g01170	1.7693	9.1867	-2.49164
An07g00180	0.0211081	0.0915076	-2.48927
An02g09820	0.0579309	0.124037	-2.48582
An11g04260	0.155982	0.751099	-2.48558
An09g02650	3.52604	18.2675	-2.48417
An14g03520	51.2804	265.944	-2.48359
An16g03950	7.60071	39.3694	-2.48222
An02g08300	45.0891	233.198	-2.481
An14g02420	2.67037	13.8046	-2.48014
An05g02250	48.8052	252.478	-2.48002
An07g01660	0.133228	0.657116	-2.47882
An05g02180	0.057425	0.122954	-2.47457
An02g05300	2.31451	11.8661	-2.47404
An06g00890	7.48549	38.4845	-2.47318
An04g03360	154.391	795.474	-2.47269
An13g01500	2.24639	11.425	-2.47257
An13g02330	0.243347	1.21756	-2.47131
An02g09890	43.1108	221.067	-2.4703
An06g00860	2.67865	13.7128	-2.46718
An07g05460	31.4237	160.806	-2.46552
An15g07570	0.219625	1.09462	-2.46171
An12g09820	0.015618	0.0840134	-2.45894
An16g08310	21.1057	107.356	-2.45366
An03g01020	1.19554	5.91807	-2.45358
An13g02310	5.6368	28.5576	-2.45334
An14g04260	0.54793	2.74127	-2.45217
An12g10350	355.566	1803.67	-2.45204
An12g06400	0.23301	1.12746	-2.45062
An16g01280	4.52935	22.8557	-2.44713
An08g04310	17.4398	87.811	-2.44219
An12g00970	0.0271172	0.11564	-2.4375
An08g11060	8.29708	41.6044	-2.43712
An14g03980	14.4988	72.8066	-2.43639
An02g00970	18.7246	93.9563	-2.43617
An10g00180	6.6267	33.1438	-2.43461
An12g07260	1.55119	7.6883	-2.43123
An02g05280	2.59996	12.9019	-2.4269
An03g02850	2.02182	10.009	-2.42303
An16g05750	0.0881207	0.412684	-2.42255
An01g00400	1.65403	8.16657	-2.42145
An08g08280	21.4375	105.952	-2.41418
An01g10020	1.77469	8.75063	-2.41284
An02g10830	1.03765	5.08676	-2.41185
An03g06090	0.985574	4.80543	-2.40939
An15g04750	4.38662	21.5512	-2.40574
An08g02890	4.7983	23.4234	-2.40556
An12g10250	0.094697	0.441453	-2.40493
An18g00710	0.633958	3.07446	-2.40486
An05g02310	25.0442	122.691	-2.40311
An04g07435	6.34834	30.9835	-2.40197
An03g01690	0.064945	0.327836	-2.40193
An08g10410	16.9251	82.8054	-2.40001
An08g11030	10.2377	49.9988	-2.39867
An08g01260	0.307569	1.46016	-2.39803
An09g02530	2.83758	13.7912	-2.39243
An14g05780	2.66936	12.951	-2.39191
An04g00290	0.0443898	0.164343	-2.38905
An08g10420	0.451683	2.15189	-2.38649
An03g06410	156.039	756.521	-2.38646
An14g03080	498.813	2414.38	-2.38329
An02g06190	1.29512	6.18715	-2.38011
An01g05920	4.41995	21.2837	-2.37885
An02g10770	0.2669	1.20252	-2.37726
An13g04070	2.9429	14.1082	-2.37435
An07g02750	4.12147	19.7239	-2.37343
An05g02320	18.3149	87.7207	-2.37057
An03g02310	3.84633	18.3665	-2.3693
An03g06020	93.6208	447.422	-2.36823
An13g01980	9.13616	43.6121	-2.36527
An01g01475	63.3437	302.289	-2.36475
An02g12110	0.691283	3.2739	-2.36376
An08g04550	2.64505	12.5799	-2.36208
An07g05650	4.08423	19.4503	-2.36179
An04g00220	20.2219	96.3304	-2.36158
An08g03850	9.20967	43.813	-2.35965
An09g01080	1.17366	5.55262	-2.35949
An13g01240	12.117	57.5735	-2.35809
An15g05350	2.33552	11.013	-2.35128
An09g00410	0.952308	4.36768	-2.35119
An16g01440	0.144561	0.625466	-2.34997
An01g11320	44.347	209.102	-2.34791
An05g02340	0.589298	2.76127	-2.34712
An03g01600	0.338823	1.53156	-2.34592
An09g03840	0.0113954	0.0744038	-2.34546
An08g05650	0.0799814	0.328206	-2.34372
An03g06690	37.9572	178.44	-2.34288
An02g13400	38.1234	179.326	-2.34274
An12g10800	0.0983336	0.372648	-2.34268
An03g03770	29.9016	140.649	-2.34236
An16g00650	2.39129	11.2154	-2.34219
An16g01030	10.3306	48.4848	-2.34082
An16g02510	2.39833	11.2245	-2.34063
An04g05730	9.54115	44.6428	-2.33701
An05g01860	4.08255	19.0755	-2.33481
An06g00200	5.18251	24.1772	-2.33472
An14g05765	134.618	628.761	-2.33363
An02g00230	1.0361	4.79039	-2.33281
An17g01760	3.86073	17.9192	-2.33192
An01g15110	0.0283654	0.137711	-2.326
An11g08810	0.245447	1.1188	-2.3237
An04g05610	2.07809	9.61487	-2.32123
An11g04920	1.34601	6.208	-2.31919
An04g07130	29.8091	137.981	-2.3187
An12g10950	0.121399	0.488824	-2.3178
An09g04480	0.0565489	0.242111	-2.31489
An03g02860	0.0593962	0.23143	-2.3116
An19g00360	5.63452	25.9292	-2.31138
An19g00170	0.268528	1.18477	-2.3102
An16g05300	0.664933	3.0232	-2.30985
An03g06770	9.54646	43.7886	-2.30786
An02g14470	2.14189	9.79249	-2.30519
An03g04450	20.306	92.8004	-2.30192
An01g05460	0.0250482	0.079784	-2.30087
An07g00940	0.380032	1.68785	-2.30016
An14g01280	2.58228	11.729	-2.29879
An04g00890	0.238978	1.04476	-2.29644
An18g03940	59.1042	269.078	-2.29582
An02g10330	2.67595	12.152	-2.29521
An09g00310	0.454065	2.04086	-2.29462
An12g08230	40.452	184.041	-2.2946
An18g01270	0.0509941	0.173124	-2.2942
An16g09120	1.6353	7.38917	-2.29357
An15g01800	0.913665	4.1259	-2.29337
An11g06530	0.0461415	0.103681	-2.29297
An14g01960	13.2356	60.0787	-2.29234
An16g05950	0.0866636	0.355683	-2.29225
An07g00905	1.32844	5.97499	-2.29062
An12g02175	82.3759	373.307	-2.2896
An08g02670	325.068	1471.39	-2.28691
An12g09620	0.646138	2.86779	-2.28485
An07g01260	1.63129	7.34607	-2.2845
An15g04070	0.854336	3.78531	-2.28381
An05g00320	0.804456	3.591	-2.28357
An01g08265	0.262343	1.14963	-2.28289
An08g08840	300.354	1354.96	-2.2825
An12g07730	2.77981	12.4647	-2.28243
An08g09470	0.239225	1.06116	-2.2811
An02g13470	25.9756	117.064	-2.28048
An08g06880	0.599717	2.66963	-2.27903
An07g00780	19.6244	88.1917	-2.27899
An05g01910	0.0473258	0.179801	-2.27711
An02g10490	3.77126	16.8992	-2.2759
An15g01050	0.0586196	0.197061	-2.27433
An01g05890	3.57881	15.9925	-2.27406
An07g05490	2.25709	10.101	-2.27389
An18g06420	17.8866	80.0448	-2.27187
An16g06360	0.0394188	0.15346	-2.27129
An04g05110	2.40026	10.712	-2.27099
An16g06040	0.113862	0.433335	-2.27063
An18g00420	1.06092	4.72151	-2.27027
An01g04390	2.97496	13.2764	-2.26897
An15g01550	10.2702	45.7763	-2.26488
An09g00170	26.8088	119.218	-2.26196
An17g01690	0.0455236	0.17099	-2.26115
An01g06540	0.148696	0.587998	-2.26033
An10g00950	0.189685	0.818475	-2.25815
An04g04480	37.3042	165.396	-2.25793
An09g00190	2.334	10.279	-2.25214
An10g00840	29.8547	131.779	-2.25147
An03g05270	0.783626	3.41284	-2.24978
An12g02330	1.06403	4.65328	-2.24849
An12g00440	16.2818	71.7571	-2.24816
An05g01870	11.0652	48.6942	-2.24779
An06g02450	0.105516	0.450176	-2.24761
An02g02560	0.561506	2.43379	-2.24725
An04g01060	0.029856	0.110535	-2.24466
An04g03860	8.54313	37.4039	-2.24217
An04g01230	726.634	3187.64	-2.24177
An12g08870	0.0476461	0.102016	-2.23779
An16g03330	63.1517	275.861	-2.23689
An03g00770	45.743	199.596	-2.23638
An07g08840	0.0404794	0.154962	-2.23582
An14g01350	0.126771	0.526679	-2.23469
An12g00695	37.0824	161.556	-2.23404
An08g03510	430.702	1879.41	-2.23375
An09g06660	0.755433	3.18138	-2.2336
An18g02560	0.153019	0.654734	-2.2335
An13g01870	18.4291	80.3261	-2.23316
An08g06870	0.965043	4.13991	-2.23161
An08g01070	10.6242	46.0625	-2.22555
An07g08440	1.22721	5.29974	-2.22439
An12g00310	1.87599	8.09646	-2.22438
An02g08900	19.0341	82.4492	-2.22394
An01g02270	0.046195	0.175224	-2.22312
An08g09390	0.0279359	0.097869	-2.22291
An11g09210	3.3999	14.674	-2.22272
An01g08720	0.273418	1.1721	-2.22035
An08g04450	55.9247	241.635	-2.22005
An11g04900	11.2865	48.6714	-2.21872
An01g13610	1.11062	4.77056	-2.21787
An15g03160	1.02379	4.25593	-2.21448
An09g04660	33.4217	143.719	-2.21329
An03g04870	4.95744	21.2434	-2.21163
An02g03620	1.03017	4.4097	-2.21157
An01g12030	0.0155441	0.0657408	-2.21086
An12g09420	0.0426959	0.137502	-2.21084
An11g01670	5.35834	22.9514	-2.21029
An05g00350	6.7601	28.9458	-2.2095
An06g02040	1.11885	4.77933	-2.20742
An01g11790	0.376613	1.59701	-2.20544
An14g05690	3.22414	13.7252	-2.20333
An12g02830	4.71589	20.0539	-2.20004
An07g04170	0.767695	3.2444	-2.19914
An15g01990	8.77369	37.3363	-2.19891
An16g00240	0.244984	1.00536	-2.19882
An01g13630	16.7347	71.0124	-2.19511
An11g06890	21.0872	89.475	-2.1939
An01g15060	0.631468	2.61921	-2.19266
An14g04970	34.7101	147.136	-2.19217
An07g05430	2.63455	11.1143	-2.19211
An01g01190	4.08739	17.2835	-2.19204
An02g07980	0.653885	2.75015	-2.19132
An13g03610	2.20163	9.30128	-2.19123
An16g06710	0.0305607	0.121097	-2.1906
An18g06530	2.93224	12.3668	-2.18934
An01g13980	0.431807	1.80131	-2.18865
An03g06210	160.549	678.418	-2.18859
An05g02330	18.493	78.0267	-2.1873
An10g00420	1.72548	7.23267	-2.18705
An09g03110	0.664769	2.78657	-2.18685
An08g10100	0.326989	1.36436	-2.18443
An07g07080	16.0671	67.663	-2.18385
An08g10920	0.184299	0.753233	-2.18324
An11g07790	1.04644	4.36384	-2.18235
An01g11510	0.164794	0.664039	-2.17788
An07g01140	0.30202	1.24588	-2.17698
An01g14200	95.0139	397.882	-2.17419
An04g04820	0.00903694	0.0524393	-2.17348
An01g00500	2.08187	8.65868	-2.17315
An11g06040	1.31276	5.46407	-2.17203
An15g05120	1.81717	7.55898	-2.17201
An18g01330	0.086568	0.335443	-2.17153
An15g04860	2.05961	8.58456	-2.17138
An12g09860	19.6479	81.951	-2.17058
An15g02030	3.21399	13.3958	-2.16965
An04g00640	9.64486	40.1462	-2.16783
An11g03640	20.8717	86.9002	-2.16768
An13g02600	0.171851	0.690449	-2.16762
An15g01080	0.331541	1.35571	-2.16744
An12g08720	28.0434	116.678	-2.16583
An09g05030	0.0249059	0.081968	-2.16432
An07g01670	1.55771	6.43156	-2.16415
An12g02180	201.145	835.32	-2.16349
An09g02310	47.947	198.602	-2.16062
An16g05310	1.90277	7.86847	-2.1604
An16g00770	0.270898	1.10106	-2.15988
An16g02320	0.203792	0.822334	-2.15806
An16g02390	2.12743	8.75207	-2.15473
An02g01260	1.95474	8.04209	-2.15422
An04g02090	272.117	1122.18	-2.15296
An08g11000	0.160383	0.588589	-2.15157
An18g06410	59.0128	243.055	-2.15112
An11g04600	0.965258	3.95161	-2.1502
An02g12680	0.148958	0.586795	-2.14774
An04g05130	46.2318	189.762	-2.14695
An09g05110	0.092328	0.365276	-2.14403
An11g05990	1.55369	6.31556	-2.14258
An16g03430	33.6308	137.615	-2.14248
An16g05680	8.90945	36.4587	-2.1416
An14g06280	6.7803	27.716	-2.14132
An07g04680	1.42076	5.70431	-2.13997
An02g00030	0.412446	1.65522	-2.13776
An13g02430	0.267399	1.08425	-2.13737
An11g01160	0.132297	0.460228	-2.13707
An15g06820	6.69104	27.2723	-2.13663
An07g04695	23.4156	95.2128	-2.13542
An07g08390	20.3231	82.7309	-2.13422
An08g04850	0.0160174	0.0711349	-2.13345
An14g03380	4.07535	16.5245	-2.13268
An16g07950	46.8698	190.58	-2.13246
An13g02030	8.28874	33.6969	-2.13233
An01g01600	0.836494	3.37577	-2.13144
An07g04690	0.335871	1.33475	-2.12926
An08g06110	3.81967	15.4678	-2.12909
An16g00320	4.16719	16.8108	-2.1259
An14g00600	21.3258	86.2222	-2.12398
An14g05170	26.8314	108.3	-2.12363
An15g05110	0.225473	0.889893	-2.12279
An18g05010	5.93285	23.9524	-2.12276
An12g05540	0.05563	0.162158	-2.1224
An12g02620	1.32505	5.31279	-2.11904
An15g01040	0.282925	1.09831	-2.11891
An11g07490	55.2057	222.19	-2.11786
An15g04080	0.482124	1.89738	-2.11643
An11g08440	0.0631552	0.233546	-2.11616
An18g00620	6.2591	25.0849	-2.11521
An10g00150	2.95818	11.848	-2.11517
An01g12860	0.560698	2.16779	-2.1151
An18g00540	4.00526	16.0729	-2.11441
An18g00720	0.0530783	0.213235	-2.11316
An11g08870	0.0552983	0.194558	-2.11154
An16g05870	0.0966329	0.362382	-2.10806
An11g03210	0.0239532	0.0788326	-2.10805
An18g00850	0.464988	1.80892	-2.10769
An02g07680	0.472123	1.84665	-2.10675
An01g13990	0.231044	0.89576	-2.10581
An07g09620	0.746777	2.94652	-2.10569
An08g04770	0.102126	0.391718	-2.10523
An02g08710	0.455764	1.79738	-2.10483
An12g08710	0.481124	1.9042	-2.10352
An19g00320	37.0258	147.456	-2.10343
An14g03990	40.4716	161.18	-2.10206
An02g12090	66.3879	264.207	-2.10186
An04g08950	1.29372	5.11739	-2.10135
An04g04630	29.0352	115.433	-2.10105
An08g07010	1.31519	5.20335	-2.10089
An12g08950	8.72441	34.6769	-2.10077
An11g06010	0.0396094	0.089003	-2.09995
An07g04670	21.3846	84.838	-2.0994
An02g12510	611.675	2426.57	-2.09638
An03g00610	0.102804	0.282957	-2.09444
An02g05970	2.49321	9.80433	-2.08946
An02g14210	9.66723	38.0147	-2.08519
An08g02900	10.2977	40.5075	-2.0851
An12g09450	0.0826773	0.298195	-2.08082
An06g00600	7.65548	29.9858	-2.08027
An02g10340	5.61012	21.9575	-2.07931
An03g01150	0.780871	3.02629	-2.07898
An14g04780	3.82388	14.9021	-2.07758
An03g05820	0.0389063	0.0874231	-2.07755
An01g00470	0.891966	3.43701	-2.07691
An13g01990	0.1391	0.513652	-2.07683
An01g10510	1.31358	5.1251	-2.07584
An04g07720	0.0274925	0.0915686	-2.07537
An16g01000	4.26009	16.5751	-2.07135
An11g08970	0.0157867	0.0684384	-2.07019
An09g03590	0.0193387	0.0656936	-2.07018
An01g13130	0.208621	0.796998	-2.06821
An13g03260	0.559939	2.15289	-2.06726
An08g03640	10.045	38.9585	-2.06578
An03g03670	0.494548	1.90113	-2.06563
An11g08190	1.21228	4.67794	-2.06544
An16g02220	0.0803596	0.291022	-2.0633
An15g04660	4.36655	16.8819	-2.06188
An12g09540	0.470597	1.78238	-2.05938
An02g08550	0.229901	0.761497	-2.05933
An11g01660	127.267	491.48	-2.05929
An13g00170	4.97201	19.1518	-2.05763
An14g05560	0.243091	0.90045	-2.05553
An03g05530	10.8685	41.6516	-2.04863
An05g00490	7.11271	27.2749	-2.04817
An04g04030	1.72684	6.58912	-2.04595
An01g01750	78.9383	301.929	-2.045
An17g01050	0.427346	1.62727	-2.04482
An05g01920	0.0310339	0.122952	-2.04459
An15g04440	4.26204	16.225	-2.04131
An12g02280	0.0902768	0.262505	-2.04119
An03g01030	7.73457	29.473	-2.04099
An09g06010	25.1339	95.7884	-2.03907
An11g07510	4.25941	16.191	-2.03845
An14g02290	3.42658	13.0369	-2.0381
An07g08460	4.971	18.9028	-2.03805
An08g02660	6.47173	24.6046	-2.03783
An16g06300	18.3547	69.7516	-2.03717
An04g03370	4.46244	16.9637	-2.03531
An02g11380	0.148363	0.541333	-2.03445
An13g03960	0.324023	1.16471	-2.03398
An01g01300	0.0861228	0.29236	-2.03199
An04g09560	1.77378	6.67568	-2.02992
An15g00590	13.3077	50.2308	-2.02503
An08g09510	0.0549233	0.207264	-2.0242
An05g00290	9.64797	36.3952	-2.024
An03g05770	4.93952	18.6077	-2.02393
An02g07960	0.159142	0.589111	-2.02376
An15g04870	3.25177	12.2055	-2.02068
An14g07220	0.513434	1.902	-2.02037
An07g01240	0.00458839	0.0543981	-2.0202
An04g02180	1.54161	5.77136	-2.01864
An08g09610	19.8562	74.4747	-2.01767
An16g02830	0.461298	1.64495	-2.01743
An16g04900	7.14224	26.6966	-2.01513
An15g00150	51.3074	192.254	-2.01491
An15g07750	0.101199	0.353406	-2.0147
An04g07740	1.01283	3.75126	-2.01376
An03g05180	2.40233	8.9661	-2.01291
An18g03870	384.782	1439.98	-2.01283
An09g06190	0.547039	2.03377	-2.01243
An15g07930	0.750215	2.78539	-2.01223
An09g05350	31.1562	116.411	-2.01102
An07g08930	0.273079	0.99763	-2.01094
An13g00145	18.9838	70.8203	-2.00911
An08g11140	0.122826	0.429704	-2.0085
An03g01130	22.0125	82.0447	-2.00761
An07g07540	0.407953	1.40648	-2.00517
An07g07070	13.8306	51.3809	-2.00398
An07g04860	20.2261	75.0929	-2.00213
An03g06640	4.49105	16.6106	-2.0019
An04g02850	13.935	51.6698	-2.00096
An08g01870	19.4231	72.0189	-2.00011
An01g14030	1.44916	5.35019	-1.99965
An18g02330	5.3915	19.9585	-1.99924
An08g01080	4.98332	18.4201	-1.99818
An18g05340	10.9996	40.7379	-1.99699
An17g01495	3.06157	11.2767	-1.99452
An07g01270	6.1393	22.6602	-1.99415
An07g04080	6.35519	23.4312	-1.99407
An03g00370	0.20489	0.734563	-1.99371
An01g07030	9.12925	33.6398	-1.99221
An02g05270	12.7827	47.0756	-1.99101
An16g02720	0.671779	2.44528	-1.99054
An16g05610	4.16253	15.1687	-1.99029
An11g03750	4.2811	15.7295	-1.98779
An08g10990	0.910407	3.31819	-1.98716
An09g03680	0.836223	3.04864	-1.98715
An04g01840	4.54159	16.6386	-1.98566
An02g02430	0.0193958	0.0617796	-1.98367
An01g04070	0.560009	1.93573	-1.9832
An01g05060	103.98	381.1	-1.98304
An05g02230	1.13958	4.16063	-1.98284
An09g01650	6.30878	23.1035	-1.9827
An14g03560	0.577075	2.08663	-1.98109
An04g08230	0.0172881	0.057866	-1.98049
An02g14130	2.56483	9.24053	-1.97868
An18g02340	13.5534	49.3745	-1.97714
An08g04335	2.06935	7.50979	-1.97709
An08g11110	0.493964	1.75936	-1.97576
An16g05600	9.0342	32.9355	-1.9757
An01g12090	6.27127	22.8355	-1.97483
An16g06210	0.0111633	0.0600504	-1.9745
An03g02830	0.910289	3.29023	-1.97347
An01g02380	10.5931	38.5082	-1.97188
An04g08300	2.28092	8.26674	-1.97158
An13g02420	0.841391	3.01685	-1.9709
An01g07990	0.164899	0.552354	-1.96922
An16g05100	0.294557	1.03392	-1.96886
An02g13650	4.21562	15.2582	-1.96855
An08g11120	8.40073	30.3689	-1.96671
An03g05290	334.441	1210.78	-1.9652
An16g05620	2.25759	8.08713	-1.96455
An04g03840	7.0943	25.5702	-1.96084
An04g08240	0.37315	1.31432	-1.95933
An02g12580	0.0990371	0.339234	-1.95913
An15g07260	4.57554	16.449	-1.95756
An07g01180	4.04757	14.4871	-1.9568
An11g06480	1.82717	6.53701	-1.95618
An09g00330	0.0754706	0.25793	-1.9553
An01g06900	5.48039	19.6734	-1.95515
An04g01320	42.6114	152.87	-1.95126
An02g08290	0.937184	3.35323	-1.9511
An14g01410	2.05203	7.30518	-1.9482
An07g00370	7.86429	28.1025	-1.94715
An06g01880	16.5539	59.1732	-1.94699
An04g04020	0.389734	1.32344	-1.94585
An04g06800	7.71627	27.4898	-1.94456
An18g03720	4.31474	15.3612	-1.94384
An04g04990	218.231	778.689	-1.94382
An13g03030	7.73283	27.5711	-1.94365
An01g06330	18.5585	66.048	-1.94239
An06g00190	149.948	533.303	-1.93894
An04g04100	6.24806	22.1473	-1.93625
An08g08790	2.67396	9.47219	-1.93566
An03g00730	34.3668	121.846	-1.93464
An02g08280	24.7276	87.6451	-1.93457
An12g09780	7.60148	26.8771	-1.93369
An11g00270	0.0744252	0.242983	-1.93361
An12g10370	1.89551	6.66831	-1.93171
An05g02460	0.841596	2.95556	-1.93118
An02g11480	11.1059	39.1216	-1.92642
An14g01620	6.27674	22.1059	-1.92619
An07g04410	0.49893	1.72538	-1.92608
An12g09460	0.198185	0.685666	-1.92491
An07g06480	37.2477	130.909	-1.92355
An07g05800	31.5605	110.793	-1.92145
An16g05930	424.802	1490.37	-1.92094
An03g04270	0.285643	0.973622	-1.92073
An01g05910	0.392647	1.344	-1.91994
An12g01650	1.13226	3.95736	-1.91938
An16g07060	0.213358	0.660663	-1.91862
An13g02920	3.98518	13.9412	-1.91855
An13g00240	7.30309	25.586	-1.91842
An03g04640	2.85101	9.96475	-1.9182
An04g06970	1.63452	5.70413	-1.91637
An14g06960	0.886483	3.0621	-1.91632
An04g02330	1.9806	6.91741	-1.91604
An09g00850	0.289555	1.00593	-1.91512
An02g14150	0.193569	0.615235	-1.91494
An03g05680	0.0542249	0.203168	-1.91489
An09g06230	0.733221	2.52942	-1.91415
An12g00290	5.94342	20.7213	-1.9139
An13g03640	1.38923	4.83379	-1.91288
An10g00120	4.79506	16.6856	-1.91182
An14g01840	241.741	843.41	-1.9117
An16g00200	0.322237	1.10159	-1.91112
An13g02550	0.118218	0.379195	-1.90631
An02g11540	0.0818475	0.235569	-1.90585
An16g02400	0.563185	1.91965	-1.90504
An15g07820	72.6497	252.198	-1.90392
An01g05840	70.8957	245.727	-1.90147
An18g02290	0.302844	0.94087	-1.89821
An18g01480	1.8798	6.47212	-1.89747
An16g07070	7.05363	24.2954	-1.89613
An12g06190	3.83115	13.2165	-1.89608
An09g04690	10.8476	37.3417	-1.89432
An12g07530	24.4452	84.1821	-1.89354
An09g02690	0.277114	0.89638	-1.89351
An15g06650	27.4998	94.7421	-1.89348
An02g01630	9.13395	31.4464	-1.89311
An09g06220	2.01554	6.92086	-1.89246
An10g00190	0.28581	0.967516	-1.89237
An12g08150	7.98897	27.4787	-1.89231
An18g06540	114.11	392.061	-1.88948
An16g01450	0.299478	1.01439	-1.88939
An07g08430	21.102	72.3533	-1.88823
An11g09200	6.32404	21.6327	-1.88752
An14g01650	0.345623	1.12612	-1.88746
An15g04290	1.58494	5.41573	-1.88644
An09g00300	0.00694682	0.0526107	-1.8859
An15g07600	4.48405	15.3187	-1.88418
An15g01070	2.48978	8.47561	-1.88319
An04g09680	0.270156	0.891379	-1.88246
An02g01550	88.1052	301.124	-1.88178
An15g04820	0.00587593	0.0512577	-1.87898
An16g01260	0.549782	1.86467	-1.87893
An02g09440	6.42024	21.8632	-1.87886
An04g08170	0.274302	0.892467	-1.87815
An18g01240	26.184	89.209	-1.87781
An12g03220	0.834268	2.78479	-1.87732
An08g10970	1.42999	4.85131	-1.87625
An12g02430	1.23371	4.17972	-1.87617
An09g04490	1.18923	4.00222	-1.87428
An04g05010	3.35656	11.3864	-1.8731
An07g09325	2.72645	9.17847	-1.87284
An03g02130	0.0381065	0.111532	-1.87262
An08g11130	38.1398	129.153	-1.87121
An03g06250	4.21128	14.2464	-1.8686
An05g00360	0.0865054	0.283168	-1.86791
An03g01170	0.31432	1.01019	-1.86734
An12g10450	0.0994866	0.315105	-1.86492
An01g02510	38.7801	130.989	-1.86489
An09g00700	4.92816	16.613	-1.8641
An12g07180	1.0589	3.53348	-1.86267
An03g06240	2.08323	7.01411	-1.86249
An07g10100	66.7604	225.109	-1.86236
An04g01070	0.0495414	0.143932	-1.86207
An09g00500	38.8239	130.612	-1.85875
An17g00680	6.60326	22.1692	-1.85762
An03g01450	14.5042	48.7458	-1.85727
An02g10600	0.541727	1.72836	-1.85704
An04g05140	1.15203	3.83165	-1.85672
An01g01940	5.69357	19.0877	-1.85573
An01g11420	2.61278	8.70557	-1.85179
An01g04840	0.0590059	0.170156	-1.85145
An12g08140	9.14866	30.5932	-1.85106
An13g01440	5.37502	17.9592	-1.85103
An14g02570	3.28989	10.9789	-1.84949
An16g05920	48.9271	163.168	-1.84814
An10g00425	0.243666	0.721318	-1.84649
An02g07450	18.4009	61.3081	-1.8457
An01g10890	0.107854	0.318896	-1.8457
An12g09900	26.4613	88.1112	-1.84438
An12g02890	0.0722545	0.222733	-1.84368
An03g00250	21.4872	71.3775	-1.84111
An11g01430	0.0414595	0.118663	-1.84076
An14g05850	2.04808	6.77027	-1.84059
An05g02300	20.6406	68.4535	-1.84059
An01g14040	6.46436	21.4203	-1.8401
An04g07700	0.951442	3.13614	-1.83908
An01g01210	2.91845	9.64452	-1.83674
An18g02060	43.6652	144.62	-1.83647
An18g01790	25.8748	85.6652	-1.83636
An03g01160	38.8697	128.605	-1.8363
An01g00320	0.106602	0.322171	-1.83582
An18g01510	0.281857	0.881442	-1.83517
An16g02930	56.0391	185.451	-1.83514
An18g00650	0.686574	2.25545	-1.83493
An05g01100	2.76739	9.13264	-1.8342
An11g04910	1.41625	4.5895	-1.83414
An16g03220	0.0198047	0.0651794	-1.83368
An02g00290	0.33281	1.08639	-1.83189
An12g02640	1.801	5.91404	-1.83169
An16g08660	22.9995	75.8998	-1.83086
An02g05640	3.60477	11.868	-1.83045
An19g00150	2.46669	8.10897	-1.83016
An18g00750	0.401227	1.29888	-1.82998
An15g03180	0.932839	3.0422	-1.82966
An13g03020	0.161116	0.470644	-1.82872
An08g06820	0.0946066	0.269846	-1.82789
An12g02030	0.063572	0.189296	-1.82789
An11g07630	0.0178028	0.0455707	-1.82789
An11g07740	2.24243	7.35856	-1.82645
An08g03540	19.5609	64.0185	-1.82186
An16g00210	0.287302	0.919142	-1.82145
An08g10430	0.622203	2.02177	-1.82067
An02g14300	8.65544	28.2854	-1.81894
An14g07270	0.535054	1.72284	-1.81883
An03g03730	70.8933	231.544	-1.8164
An04g06850	2.42863	7.89584	-1.81509
An04g00450	0.0765857	0.207338	-1.81488
An02g06810	22.8135	74.4296	-1.81432
An07g00880	0.610301	1.97497	-1.81392
An15g00120	8.40619	27.3613	-1.81327
An01g08800	838.787	2731.51	-1.81188
An02g13460	67.71	220.258	-1.80957
An12g05050	9.993	32.3911	-1.80717
An13g02340	4.29139	13.9045	-1.80686
An18g03950	8.44211	27.3784	-1.80661
An07g00570	30.3707	98.4119	-1.80566
An08g03700	32.2154	104.381	-1.80498
An09g01710	42.0085	136.045	-1.80497
An03g00360	0.183022	0.568539	-1.80414
An09g05160	0.265194	0.840977	-1.80296
An13g03060	4.05637	13.1088	-1.80208
An02g02340	104.821	338.801	-1.8015
An05g01260	0.205487	0.641752	-1.80138
An16g02380	0.0841411	0.25726	-1.80134
An01g00740	8.89806	28.7095	-1.80035
An12g03020	1.30946	4.21237	-1.79962
An02g12810	0.040944	0.10979	-1.79939
An12g08960	37.3148	120.116	-1.79577
An08g03550	5.94139	19.096	-1.79506
An12g02110	8.25671	26.5269	-1.79414
An07g09920	65.6167	211.036	-1.7937
An02g13740	22.5115	72.3396	-1.79323
An16g00480	0.0308693	0.0693638	-1.7932
An07g05610	27.9968	89.8509	-1.7921
An14g03690	0.355716	1.06602	-1.79071
An01g12100	0.53814	1.71486	-1.79046
An09g04470	65.8274	210.944	-1.79002
An02g06420	20.0662	64.2918	-1.78834
An08g09500	2.39713	7.66431	-1.78786
An02g07250	83.6736	267.873	-1.78776
An04g00840	16.4757	52.7183	-1.78674
An03g00130	36.8395	117.846	-1.78668
An01g10850	0.383168	1.2141	-1.78655
An07g02310	32.1777	102.794	-1.78574
An06g00180	0.76824	2.41264	-1.78498
An11g00810	2.41644	7.7109	-1.78476
An02g13230	0.0438331	0.138121	-1.78416
An01g12850	403.268	1286.05	-1.78266
An15g02000	93.5	298.062	-1.78217
An08g02120	0.126798	0.38898	-1.78208
An11g00050	0.0486313	0.15274	-1.78172
An01g00220	8.43716	26.8518	-1.78135
An04g08430	48.454	154.399	-1.78111
An11g08320	0.0487754	0.142246	-1.78039
An02g04900	4.16211	13.2307	-1.77886
An03g00600	0.0735016	0.207615	-1.77851
An09g04700	1.3362	4.23862	-1.77848
An08g04990	116.069	369.029	-1.77735
An15g07520	19.6027	62.2261	-1.77669
An03g03300	12.9036	40.9368	-1.77563
An09g03350	0.73978	2.33684	-1.77551
An01g02130	1.11816	3.52476	-1.77536
An18g06080	1.57342	4.9773	-1.77485
An12g00300	2.95606	9.34484	-1.77471
An13g03380	1.46405	4.6285	-1.77465
An11g10530	7.95779	25.2278	-1.77444
An15g07620	114.266	362.221	-1.77405
An02g03210	47.2489	149.821	-1.77364
An18g04920	0.0383705	0.123012	-1.77361
An12g05170	5.59282	17.6624	-1.77088
An02g14410	33.1036	104.743	-1.77012
An01g06800	3.54011	11.1621	-1.77011
An11g03670	0.0617526	0.173954	-1.76889
An08g05450	2.96403	9.37019	-1.76842
An09g00690	1.18171	3.72579	-1.76834
An11g00540	0.0653847	0.194081	-1.76751
An07g09290	4.86268	15.3128	-1.76583
An04g07160	31.4317	99.105	-1.76575
An11g01800	5.76437	18.1532	-1.76569
An02g04570	0.176203	0.53528	-1.76365
An01g11440	0.57484	1.77575	-1.76308
An01g12830	4.54791	14.2773	-1.76226
An18g00640	0.885698	2.7315	-1.76018
An03g04810	109.506	343.962	-1.75991
An02g12080	124.283	390.044	-1.75856
An15g04310	0.130786	0.388118	-1.75812
An02g05260	62.3633	195.535	-1.75749
An01g01850	0.592076	1.83844	-1.75437
An08g08780	35.0418	109.572	-1.75348
An12g00700	8.54134	26.6412	-1.75235
An06g01550	103.143	321.982	-1.75129
An16g06980	0.599467	1.85482	-1.75054
An12g09480	0.00954998	0.0513721	-1.74931
An12g08110	20.6487	64.3029	-1.74834
An16g07050	10.7688	33.4392	-1.74592
An01g05990	13.8305	42.9325	-1.74373
An04g02910	0.0430218	0.0981892	-1.74331
An16g04060	5.67324	17.5849	-1.74289
An01g04520	6.07159	18.8329	-1.74278
An16g01430	5.09106	15.7706	-1.74253
An01g03300	27.6392	85.7859	-1.74244
An08g03390	254.143	788.132	-1.74048
An01g14680	48.4082	149.912	-1.73981
An07g08960	158.108	489.128	-1.73788
An02g13990	1.19437	3.66786	-1.73746
An08g07460	18.6649	57.6468	-1.73591
An11g00900	0.217253	0.616363	-1.73513
An10g00720	0.0184955	0.0608708	-1.73501
An12g08500	0.635505	1.91667	-1.73495
An08g03980	14.6027	45.0415	-1.73468
An02g03150	0.0778784	0.217924	-1.73419
An01g04350	0.951786	2.92279	-1.73397
An12g04890	10.1242	31.2046	-1.73371
An16g01330	3.50661	10.8069	-1.7333
An08g00200	0.250793	0.691421	-1.73294
An08g01250	2.91944	8.97761	-1.7322
An02g09780	32.1054	98.7696	-1.73034
An05g01390	0.164656	0.464982	-1.72936
An02g12840	2.51827	7.70019	-1.72917
An08g04580	0.236814	0.706737	-1.72813
An07g03840	0.359138	1.08022	-1.72768
An04g04670	16.6666	51.168	-1.72736
An16g06000	0.788698	2.38436	-1.72684
An17g00430	0.126459	0.379312	-1.72641
An03g05200	129.639	397.528	-1.72509
An15g05300	0.259781	0.758299	-1.72428
An05g01840	0.230001	0.689725	-1.72394
An04g03210	5.3256	16.2756	-1.72353
An07g09350	4.40543	13.4406	-1.72181
An12g08100	12.0209	36.7212	-1.72111
An12g06060	1.21168	3.66552	-1.72083
An02g11100	0.241046	0.717745	-1.72025
An18g01350	1.12122	3.40955	-1.71944
An12g06050	0.0331889	0.0879319	-1.71913
An13g02050	7.59561	23.1833	-1.71889
An12g02630	0.303769	0.902808	-1.71847
An05g01370	0.950346	2.83803	-1.7165
An07g05700	1.05993	3.19196	-1.71458
An05g00230	0.642134	1.91643	-1.71444
An18g04720	3.29483	9.91352	-1.71378
An08g04330	6.73846	20.4376	-1.71119
An04g03680	6.38687	19.3371	-1.70961
An11g08460	0.0366046	0.10711	-1.70948
An11g05220	0.264496	0.746408	-1.70847
An18g01290	4.52937	13.7058	-1.70761
An04g01680	3.55641	10.7442	-1.7071
An07g04980	0.801939	2.41214	-1.70625
An07g06280	6.9348	20.9057	-1.70446
An11g02990	38.306	115.694	-1.70376
An08g11080	0.0287163	0.0790383	-1.70329
An16g06350	4.74465	14.2763	-1.70085
An12g06170	0.170802	0.470032	-1.6978
An03g01290	5.81622	17.4849	-1.69751
An07g00800	0.476458	1.41965	-1.69696
An13g03370	0.41349	1.22646	-1.69694
An03g05870	1.96596	5.89052	-1.69688
An06g00360	22.4368	67.4259	-1.69663
An07g06650	0.142012	0.372398	-1.69658
An18g04370	0.235302	0.5938	-1.69645
An08g06680	3.30093	9.91286	-1.69644
An16g02230	0.135727	0.397531	-1.69637
An14g05700	3.24494	9.72	-1.69617
An02g02140	39.7415	119.433	-1.69582
An01g11720	8.32811	24.9965	-1.69506
An08g02180	23.4484	70.296	-1.69478
An12g05520	0.0308136	0.0826252	-1.69411
An16g08330	4.27509	12.8189	-1.694
An03g06220	3.60436	10.7762	-1.69057
An11g10560	34.3479	102.785	-1.69011
An08g10000	13.674	40.887	-1.68963
An03g06760	8.72759	26.0821	-1.6895
An09g04680	20.343	60.8172	-1.68917
An08g04790	0.247763	0.720387	-1.68803
An16g07770	1.00691	2.96856	-1.68799
An01g07000	11.0407	32.9525	-1.68764
An01g02770	0.364169	1.04516	-1.68735
An16g06010	3.87453	11.5339	-1.68589
An01g03330	164.175	489.508	-1.68558
An13g01830	1.11408	3.31533	-1.68474
An16g04850	0.0301613	0.0645791	-1.6837
An13g00250	6.43947	19.1715	-1.68355
An14g02370	61.1256	182.092	-1.68343
An18g06760	109.544	325.675	-1.68104
An09g01090	0.17595	0.508804	-1.68006
An03g01320	5.09588	15.0927	-1.68002
An12g02860	0.202851	0.587262	-1.67926
An07g07890	0.0966205	0.21432	-1.67907
An11g07120	0.0120314	0.0521585	-1.67828
An06g02640	0.0140195	0.0476243	-1.67804
An14g02480	0.0677997	0.192441	-1.67642
An03g05260	1.73524	5.11942	-1.67616
An02g07130	37.543	111.25	-1.67585
An02g00530	0.146023	0.413293	-1.67556
An07g04850	11.0294	32.6134	-1.67427
An03g03430	0.187136	0.536019	-1.67409
An17g00210	60.6977	179.404	-1.6726
An13g01490	3.1785	9.39127	-1.67252
An07g08450	0.60299	1.75089	-1.67031
An01g00540	0.0307243	0.0910218	-1.66781
An01g03370	33.496	98.6665	-1.66726
An04g04180	0.0722246	0.178396	-1.66471
An03g00170	0.0365694	0.0903269	-1.66471
An12g09940	0.183175	0.520696	-1.66438
An14g06090	51.5479	151.314	-1.6631
An02g05170	1.03893	3.03578	-1.66269
An04g06760	10.7611	31.4672	-1.65924
An16g07920	523.186	1532.04	-1.65906
An18g02580	0.185473	0.526379	-1.6589
An01g14390	4.39164	12.8379	-1.65818
An08g09800	0.0518604	0.138168	-1.65797
An08g10220	0.0167749	0.0445108	-1.65666
An08g02990	19.5204	56.9442	-1.65499
An02g08530	3.7503	10.8939	-1.65366
An02g01270	11.4229	33.2571	-1.65199
An01g14840	6.85834	19.9429	-1.6519
An07g08760	29.5169	85.8106	-1.65134
An16g05630	1.28961	3.71478	-1.65076
An02g00820	0.286198	0.809911	-1.6503
An01g06332	8.8488	25.5981	-1.64974
An12g09100	0.0800847	0.2212	-1.64964
An03g06500	2.28598	6.63118	-1.64858
An14g04430	0.10879	0.2658	-1.64857
An09g01740	0.535836	1.55302	-1.64688
An08g06910	0.588457	1.69112	-1.64584
An05g02290	3.55471	10.2228	-1.64427
An07g04310	1.51475	4.34294	-1.64374
An11g09290	1.06875	3.07981	-1.64346
An01g03840	0.125972	0.339023	-1.64314
An11g02480	0.715364	2.05347	-1.64154
An04g02170	1.35664	3.89966	-1.64034
An08g03320	45.9121	132.752	-1.64018
An16g00270	0.281183	0.784063	-1.63956
An04g04620	1.80255	5.17988	-1.63881
An02g10780	13.0375	37.6317	-1.63855
An04g09670	0.358047	1.01832	-1.63804
An11g01100	70.2841	202.617	-1.6369
An02g09580	1.53836	4.40662	-1.63572
An05g00500	6.82761	19.6573	-1.63552
An02g08270	58.9474	169.613	-1.63409
An08g04860	0.731207	2.09726	-1.6334
An01g04000	12.362	35.443	-1.63082
An01g05870	0.158864	0.429811	-1.63013
An09g02450	0.01719	0.056574	-1.6294
An11g04110	4.33629	12.4393	-1.62884
An13g03980	8.81956	25.2637	-1.62843
An14g02330	0.787063	2.23292	-1.62635
An10g00430	37.5729	107.499	-1.62609
An08g05580	81.4157	232.819	-1.62508
An09g03420	0.419189	1.12539	-1.62501
An04g03350	12.7246	36.3411	-1.62344
An08g09230	2.47123	7.03487	-1.62282
An01g03910	0.0905349	0.22491	-1.62148
An12g05980	0.0267283	0.0600589	-1.62142
An07g07090	8.21457	23.4021	-1.62114
An10g00470	7.9486	22.6569	-1.6209
An06g00770	25.4329	72.4749	-1.61996
An07g00580	0.698303	1.97918	-1.61912
An12g04210	1.10748	3.14011	-1.61884
An08g04500	2.03637	5.78145	-1.6155
An07g00200	1.10219	3.11109	-1.6148
An02g12200	5.76305	16.2945	-1.61292
An16g09100	6.85561	19.4045	-1.61176
An07g08900	3.95462	11.2074	-1.61169
An11g05140	0.798211	2.23652	-1.61134
An03g03720	23.6027	66.8298	-1.61092
An12g08460	1.05774	2.94346	-1.61012
An11g02340	4.36915	12.2481	-1.60983
An15g02650	1.55977	4.38101	-1.60904
An11g05070	0.456156	1.24842	-1.6086
An12g05160	0.144237	0.390091	-1.60849
An01g01580	0.089927	0.239011	-1.60827
An13g00270	35.1906	99.4585	-1.60789
An12g06147	4.1971	11.8151	-1.6074
An01g12970	1.33247	3.75883	-1.60709
An03g00260	0.222355	0.60899	-1.60664
An07g04070	20.5398	57.948	-1.60589
An08g09520	2.51747	7.08359	-1.60511
An01g06350	47.9759	135.293	-1.60494
An02g13540	0.072258	0.193132	-1.60486
An04g05840	10.6451	29.9853	-1.60344
An08g01160	17.2708	48.5976	-1.60248
An07g00260	0.0325503	0.0731411	-1.60246
An04g01030	0.131066	0.294508	-1.60246
An01g07850	5.67103	15.9485	-1.60197
An19g00300	28.0936	79.0176	-1.60167
An13g03170	0.849821	2.35738	-1.60104
An01g03900	1.84128	5.16371	-1.60025
An13g01050	0.0751059	0.200518	-1.60011
An04g04940	221.57	622.501	-1.59849
An02g09970	0.0455457	0.117891	-1.59803
An02g02570	0.858716	2.36817	-1.59792
An02g11490	28.5725	80.0651	-1.59789
An04g07710	0.0130979	0.0444936	-1.59777
An07g05440	2.87289	8.02591	-1.59694
An12g02660	35.9269	100.718	-1.59659
An01g04480	1.3852	3.87192	-1.59526
An02g01190	0.129178	0.346823	-1.59488
An03g02050	2.99738	8.37286	-1.59486
An12g03100	0.129413	0.344722	-1.59362
An15g02790	47.7123	133.375	-1.59218
An12g10700	0.459059	1.26027	-1.59209
An09g03520	0.0307429	0.0715242	-1.5874
An12g05260	0.0795081	0.19967	-1.58634
An02g08310	11.7112	32.5656	-1.58634
An16g08610	2.9854	8.28403	-1.58499
An10g00400	186.072	517.245	-1.58381
An02g09870	0.321611	0.834596	-1.58378
An01g03320	21.4396	59.4829	-1.5827
An02g09770	1.73964	4.82055	-1.58269
An13g02480	31.2774	86.8753	-1.58265
An08g06485	852.22	2365.56	-1.58185
An11g01050	0.992627	2.67623	-1.58175
An12g09670	2.09789	5.79756	-1.58077
An04g07610	0.016199	0.0394389	-1.5775
An12g02090	0.667654	1.83646	-1.5758
An07g05760	10.7666	29.7149	-1.57494
An08g01920	1.10118	3.02899	-1.57482
An02g01620	72.9229	200.988	-1.57134
An04g09580	0.142309	0.383738	-1.56887
An04g01050	0.0515051	0.117038	-1.56871
An15g06700	7.07651	19.4529	-1.56851
An04g04460	0.0764211	0.165914	-1.56844
An09g02110	0.0856695	0.212187	-1.56674
An13g01820	0.210515	0.552951	-1.56608
An03g01120	2.15428	5.896	-1.56583
An02g08640	3.58936	9.84528	-1.56542
An13g02890	5.88991	16.136	-1.56438
An02g04060	9.40928	25.7324	-1.56376
An02g08560	0.434904	1.17533	-1.56362
An08g02270	53.9034	147.676	-1.56311
An02g02530	96.8538	265.198	-1.56199
An16g07230	23.5941	64.5454	-1.56129
An09g00600	16.9869	46.4788	-1.56117
An04g02710	21.7629	59.4254	-1.55925
An07g01210	0.0782956	0.198015	-1.55863
An01g09710	1.17013	3.16754	-1.55854
An14g00780	34.1695	93.1476	-1.55693
An03g00420	0.085389	0.216752	-1.55623
An04g05350	36.3786	99.2176	-1.55609
An02g00500	2.17187	5.87961	-1.55507
An05g02280	42.2106	114.865	-1.55469
An02g03970	1.04082	2.82111	-1.55306
An09g02350	0.0251922	0.0566073	-1.55211
An09g01240	22.1896	60.3061	-1.55198
An11g09510	16.5774	45.0097	-1.55126
An12g08900	142.845	388.216	-1.55063
An06g02090	0.407683	1.09156	-1.55034
An02g03630	0.642089	1.73054	-1.54955
An07g08420	0.56216	1.51129	-1.54945
An13g03930	2.6473	7.17229	-1.54873
An01g02430	33.7803	91.5367	-1.54798
An11g03610	0.392464	1.05771	-1.54795
An04g03430	1.72274	4.66036	-1.54751
An12g03130	1.60675	4.32739	-1.54749
An19g00110	1.0015	2.70593	-1.54628
An13g01700	1.15177	3.10569	-1.54527
An10g00460	2.88024	7.78632	-1.5448
An04g04790	1.33589	3.60177	-1.54405
An17g00010	10.2942	27.7909	-1.54272
An04g07560	6.7738	18.2741	-1.54215
An12g08570	337.391	910.769	-1.5419
An14g00190	68.8089	185.668	-1.54078
An12g08450	1.77182	4.75796	-1.54043
An07g05590	0.784406	2.0424	-1.53962
An15g00620	16.2754	43.8568	-1.53936
An01g00930	1.22545	3.27641	-1.5382
An04g07690	0.0132832	0.0423097	-1.53766
An01g15070	0.65029	1.73475	-1.53682
An08g01330	0.0805878	0.200594	-1.53645
An12g02060	3.0099	8.05826	-1.53356
An08g04590	2.09307	5.59876	-1.53311
An17g02060	11.1203	29.798	-1.53305
An01g11750	0.0160762	0.0529084	-1.53276
An11g08120	0.0160762	0.0529084	-1.53276
An02g00840	7.22862	19.3475	-1.53225
An12g09110	0.0964709	0.22866	-1.53147
An08g06030	49.3079	132.188	-1.53088
An14g07210	0.638314	1.69529	-1.52994
An04g01160	19.8833	53.2169	-1.52861
An08g09430	2.71636	7.25268	-1.52841
An15g06560	49.0872	131.244	-1.52758
An08g09810	0.0423294	0.0906324	-1.52626
An02g03790	10.0749	26.8824	-1.52623
An11g10110	33.9959	90.789	-1.52557
An01g01930	0.0204139	0.0561869	-1.52185
An12g06100	8.58732	22.8379	-1.52159
An01g02730	0.692617	1.81923	-1.52092
An18g03260	0.125485	0.300549	-1.51954
An14g02850	0.0244885	0.0550261	-1.51921
An11g02090	1.09097	2.88418	-1.51873
An07g07560	41.6744	110.607	-1.51763
An07g01160	31.9946	84.7999	-1.51629
An02g09033	19.4884	51.6525	-1.51627
An07g01290	20.9186	55.4851	-1.51565
An18g00330	16.7426	44.3725	-1.51511
An01g00360	14.9339	39.4787	-1.51317
An01g09220	23.5681	62.2712	-1.51231
An14g03820	102.324	270.435	-1.51125
An04g06740	0.172801	0.443581	-1.51056
An11g10290	17.752	46.8557	-1.51008
An03g06700	36.7431	96.947	-1.50956
An03g00800	0.119912	0.285069	-1.50892
An01g08200	0.526784	1.33737	-1.50892
An08g03330	6.34338	16.7073	-1.50862
An14g01660	4.36671	11.488	-1.50653
An12g08490	1.06693	2.79714	-1.50555
An01g07680	2.1598	5.6761	-1.50511
An01g11860	1.44936	3.80202	-1.50346
An14g01380	5.89843	15.4827	-1.50299
An04g04650	0.557674	1.43468	-1.50219
An18g00410	0.8119	2.11702	-1.50219
An03g06260	1.30414	3.3803	-1.5017
An11g06250	4.58525	12.0266	-1.5013
An02g01140	0.986261	2.57751	-1.50091
An02g12180	2.52316	6.5827	-1.50024
An04g00940	0.0543924	0.139012	-1.49946
An01g07930	8.53164	22.35	-1.49901
An11g03260	7.71611	20.1728	-1.49801
An13g03040	16.7755	43.9605	-1.498
An01g02340	20.28	53.0823	-1.4979
An03g05970	0.0256342	0.0548859	-1.49725
An11g01140	0.0239639	0.0535056	-1.49706
An15g04560	0.376463	0.976391	-1.49658
An15g05340	0.208406	0.524152	-1.49638
An12g08510	95.642	249.911	-1.49534
An11g07000	10.3281	26.9464	-1.49429
An16g00220	2.00592	5.2153	-1.49326
An13g01860	25.4143	66.288	-1.4922
An16g00730	0.154837	0.39428	-1.4908
An07g06770	33.5131	87.3317	-1.49045
An01g04010	3.89773	10.0899	-1.49009
An03g02260	2.69002	6.98922	-1.48993
An15g02600	1.3933	3.59698	-1.48966
An12g02100	1.47504	3.79764	-1.48962
An07g07000	57.4415	149.512	-1.48949
An16g03160	0.0407953	0.0927012	-1.48947
An03g02880	18.5989	48.375	-1.48881
An01g05900	10.8765	28.2852	-1.48871
An01g11800	1.0193	2.64352	-1.48814
An13g02900	1.55652	4.00403	-1.48806
An07g06820	10.4891	27.2448	-1.48754
An14g03670	13.1865	34.2558	-1.48688
An13g01890	14.3946	37.349	-1.48463
An04g06580	4.69767	12.191	-1.48439
An02g03160	12.7172	32.9574	-1.48327
An12g05080	2.25897	5.80075	-1.47998
An12g06550	0.584038	1.50088	-1.47923
An09g00490	2.92431	7.53554	-1.47881
An02g12420	17.905	46.2251	-1.47854
An04g08600	21.4447	55.3995	-1.47846
An09g05250	3.61558	9.3169	-1.47752
An07g08540	0.64584	1.60574	-1.47708
An02g01255	5.19657	13.3721	-1.47652
An05g00310	5.9539	15.3449	-1.47524
An03g06140	25.2588	65.0566	-1.47444
An12g08910	73.8833	190.102	-1.47176
An14g03320	2.76304	7.09564	-1.47153
An01g09360	1.60958	4.13148	-1.47143
An13g01710	0.0234827	0.0527661	-1.47085
An16g00070	759.709	1951.36	-1.46971
An16g05590	10.8321	27.7747	-1.46969
An05g00520	3.6731	9.42283	-1.46937
An10g00550	1.64218	4.20291	-1.46901
An09g03430	9.29851	23.853	-1.46853
An02g11600	0.267154	0.670576	-1.46571
An09g04710	24.2497	62.0417	-1.46542
An08g04640	170.964	437.639	-1.46533
An12g08480	0.370834	0.936994	-1.46508
An11g03320	1.34328	3.21841	-1.46401
An12g02390	2.21068	5.63031	-1.46267
An16g08090	6.24841	15.9453	-1.4626
An18g03420	12.215	31.2036	-1.46185
An08g04940	0.475562	1.18812	-1.46076
An02g02600	17.5516	44.7322	-1.45926
An11g07130	0.0232338	0.0522067	-1.45863
An10g00130	3.62977	9.22108	-1.45789
An08g09840	47.3743	120.592	-1.45776
An04g05330	27.4179	69.8116	-1.45695
An18g01550	0.359088	0.908257	-1.45658
An01g12840	5.84748	14.8475	-1.45541
An18g00360	1.29217	3.2676	-1.45526
An09g05070	0.457239	1.15059	-1.45489
An16g07795	63.2305	160.7	-1.45457
An15g01740	27.4988	69.8326	-1.45372
An01g04260	13.856	35.1698	-1.45358
An18g03405	45.3931	115.169	-1.45299
An01g06000	1.99455	5.04353	-1.45259
An09g01560	2.97489	7.54643	-1.45237
An09g00030	0.0333339	0.0727489	-1.45202
An11g05380	11.0492	28.0113	-1.45174
An08g09260	10.7207	27.1882	-1.45158
An07g08240	23.6795	60.005	-1.45053
An08g04190	1.55368	3.92744	-1.45008
An11g02440	6.05536	15.3428	-1.45008
An13g02910	2.80048	7.07995	-1.45006
An02g02150	72.0737	182.615	-1.44955
An11g03760	30.321	76.7559	-1.44879
An07g00090	1.48455	3.73477	-1.44827
An15g00610	21.0984	53.3001	-1.44623
An09g04810	1.63708	4.12616	-1.44526
An01g06690	5.60448	14.1226	-1.44474
An07g00380	9.7187	24.4907	-1.44332
An16g04500	108.635	273.707	-1.44261
An01g13300	0.439861	1.08638	-1.44152
An17g01380	1.24089	3.11326	-1.44103
An07g00120	0.0228701	0.0513896	-1.44058
An07g06410	0.591199	1.48043	-1.44047
An03g05300	4.60243	11.5636	-1.43971
An11g03220	1.31829	3.30541	-1.43934
An02g11850	0.554239	1.37488	-1.43904
An15g01130	3.79302	9.52315	-1.43848
An01g00250	0.164169	0.400745	-1.43803
An18g04950	0.0243074	0.0520452	-1.43771
An02g08540	0.48815	1.21102	-1.43762
An01g04860	0.108707	0.261868	-1.4376
An02g09500	27.1534	68.1252	-1.43609
An11g05170	0.662665	1.63681	-1.43581
An12g06230	0.0242626	0.0519492	-1.43565
An14g02380	0.285986	0.680253	-1.43388
An12g06240	0.0617966	0.137549	-1.43386
An02g09570	2.3363	5.82235	-1.43212
An11g03230	22.0155	55.0279	-1.4317
An04g07930	0.0241734	0.0517582	-1.43155
An11g01960	9.73832	24.3216	-1.4308
An18g00160	0.024129	0.0516633	-1.42951
An07g02730	130.534	325.952	-1.42919
An10g00820	649.134	1620.38	-1.42868
An02g04730	8.72882	21.7887	-1.42864
An08g08560	1.76624	4.40182	-1.42861
An16g06800	44.0527	109.949	-1.42775
An13g02970	7.98704	19.8719	-1.4275
An18g06630	2.03337	5.03372	-1.42717
An01g02760	3.55592	8.81825	-1.42666
An14g04640	22.7681	56.6942	-1.42614
An04g06710	0.314369	0.763382	-1.42596
An02g12870	0.0973641	0.214442	-1.42572
An14g02650	32.7341	81.4347	-1.4238
An11g10260	6.82488	16.9488	-1.4237
An14g05500	4.66351	11.5753	-1.42121
An07g04990	0.836982	2.06359	-1.42025
An09g04000	38.745	96.1106	-1.42013
An10g00140	1.23975	3.06965	-1.41981
An14g07240	0.556157	1.33726	-1.41951
An16g00190	0.0112204	0.0381157	-1.41898
An01g01770	0.00742537	0.0407294	-1.41837
An11g05030	0.0274231	0.0584135	-1.41551
An09g02550	23.9713	59.2691	-1.41528
An16g00340	0.0223645	0.0502534	-1.41511
An08g06990	38.2278	94.4751	-1.41433
An02g11610	0.73169	1.78468	-1.41417
An15g04600	0.789643	1.94532	-1.41372
An12g06010	0.139574	0.332421	-1.41272
An08g02350	16.2498	40.0691	-1.4107
An06g01950	57.6452	142.01	-1.40909
An01g05980	3.7034	9.09399	-1.40852
An15g00890	12.0402	29.5834	-1.40685
An03g01740	1.18634	2.89667	-1.40602
An16g00790	0.0468645	0.0993192	-1.40562
An11g06850	18.173	44.579	-1.40348
An12g07970	0.192103	0.448043	-1.40334
An01g11740	8.43496	20.664	-1.40325
An07g08180	0.121872	0.275626	-1.40272
An16g05520	71.9409	176.219	-1.40149
An17g01750	53.1835	130.274	-1.40129
An09g00470	1.23512	3.00736	-1.40095
An17g01510	4.3033	10.5005	-1.40067
An12g00540	15.6453	38.2686	-1.40034
An16g04710	15.8089	38.6502	-1.39908
An18g02070	10.1794	24.8682	-1.39833
An01g13590	12.5041	30.5252	-1.39743
An01g12380	24.4242	59.6147	-1.39684
An11g11040	2.57578	6.28048	-1.3966
An18g02000	0.481305	1.16095	-1.39441
An03g04560	111.364	271.18	-1.3928
An06g00210	0.394225	0.946942	-1.39266
An18g05350	3.9067	9.4814	-1.39104
An08g10010	43.7294	106.317	-1.3908
An02g01480	40.9832	99.6766	-1.39035
An01g10120	0.0218807	0.0491664	-1.39031
An07g02850	16.1069	38.944	-1.38897
An14g00610	6.9572	16.879	-1.38893
An11g03970	7.90024	19.1183	-1.38745
An18g00400	6.55763	15.8788	-1.38712
An12g00180	9.21303	22.308	-1.3866
An08g03400	9.93436	24.06	-1.38462
An18g00550	0.230993	0.546392	-1.38439
An07g07580	16.1439	39.0536	-1.38403
An16g01310	12.4357	30.0836	-1.38334
An14g04020	22.18	53.612	-1.38311
An13g01030	0.231076	0.530042	-1.38044
An12g07040	0.0344518	0.0764199	-1.38043
An06g02530	0.109442	0.259133	-1.37964
An08g09240	0.849462	2.04111	-1.37863
An14g03540	1.92263	4.62045	-1.378
An17g02220	8.33034	20.0419	-1.37629
An12g06080	0.455408	1.08254	-1.37315
An08g04620	7.06805	16.9653	-1.3728
An11g02750	20.5506	49.319	-1.37243
An04g09390	0.373842	0.874889	-1.37118
An14g03660	62.8125	150.587	-1.37047
An04g04330	7.56597	18.1081	-1.36938
An02g12380	56.1178	134.362	-1.36921
An14g01370	150.934	360.985	-1.3675
An15g02120	3.60298	8.61137	-1.36721
An09g00200	3.05161	7.29006	-1.36719
An10g00110	4.29292	10.2367	-1.36587
An12g10400	7.36533	17.5729	-1.36487
An14g01070	42.9793	102.648	-1.36483
An07g01020	0.0227514	0.0487136	-1.3646
An12g08520	50.3385	119.935	-1.36225
An01g08550	1.50613	3.58166	-1.36199
An01g13780	9.76804	23.2557	-1.36178
An01g00570	1.9891	4.7219	-1.35998
An03g04650	16.2658	38.7035	-1.35951
An01g00290	7.67069	18.2191	-1.35892
An01g13030	45.7327	108.774	-1.35873
An11g01820	1.82898	4.33548	-1.35793
An05g01400	0.987371	2.31269	-1.35791
An14g02840	0.0225951	0.0483788	-1.35704
An12g06200	40.6155	96.3279	-1.35455
An02g06070	6.32985	14.9954	-1.35449
An17g00390	63.3887	150.09	-1.35367
An15g04490	25.7309	60.9571	-1.35358
An15g03120	5.62347	13.3181	-1.3531
An13g02140	1.57633	3.72148	-1.35248
An13g03950	16.7328	39.6084	-1.35195
An07g01190	9.67487	22.8724	-1.35101
An12g02080	5.89557	13.9101	-1.34981
An02g11970	11.6619	27.5309	-1.3496
An02g01410	10.9112	25.7532	-1.34953
An15g02330	0.0392704	0.0832251	-1.34894
An16g08700	28.163	66.5106	-1.34893
An12g08915	11.7657	27.7351	-1.34801
An03g02525	20.9796	49.3943	-1.34615
An11g05580	1.11968	2.62773	-1.34433
An07g00760	3.09133	7.25786	-1.34378
An15g00600	22.5045	52.9216	-1.34199
An03g05000	11.603	27.2485	-1.34182
An08g06420	42.8666	100.755	-1.34152
An10g00830	144.669	339.789	-1.34061
An01g06340	28.2672	66.3273	-1.34018
An11g10280	0.0184767	0.0399832	-1.33903
An11g09680	10.224	23.9483	-1.33901
An08g03820	0.55428	1.28668	-1.33881
An06g02490	0.336118	0.776738	-1.33799
An11g05480	8.07589	18.9094	-1.33757
An12g08400	4.31373	10.0879	-1.33689
An02g02050	0.719079	1.67507	-1.33687
An08g07840	85.5562	200.378	-1.33634
An09g03130	3.25099	7.60631	-1.33614
An09g00930	5.18143	12.1039	-1.33509
An11g09590	23.3381	54.5856	-1.33481
An08g01450	1.05575	2.45853	-1.33418
An16g02360	23.0151	53.7606	-1.33372
An08g09220	1.16759	2.71504	-1.33342
An15g07760	0.609005	1.40346	-1.32929
An14g02680	0.0628652	0.136735	-1.32861
An04g07555	13.2873	30.8891	-1.32826
An12g07990	9.71352	22.5714	-1.32709
An18g05820	151.145	351.742	-1.32707
An04g04090	1.18457	2.73704	-1.32607
An02g09450	5.71433	13.2529	-1.32568
An07g05840	2.68642	6.22929	-1.3251
An08g02280	51.6182	119.632	-1.32179
An11g05190	14.8735	34.4142	-1.32095
An12g09830	7.33018	16.9544	-1.31953
An11g02830	95.6203	221.368	-1.31928
An01g10840	8.2585	19.0871	-1.31897
An07g07400	27.634	63.9197	-1.31896
An08g10300	2.5316	5.84177	-1.31764
An12g01780	0.076833	0.167333	-1.31733
An01g12670	0.692666	1.57222	-1.31711
An12g02200	0.563351	1.28348	-1.31574
An11g11060	24.2743	56.0031	-1.31539
An11g08890	0.779679	1.78768	-1.31533
An14g02490	29.7129	68.4384	-1.31408
An09g01540	0.312473	0.713704	-1.31309
An08g05610	7.31942	16.8155	-1.31178
An08g01320	3.28465	7.56066	-1.31112
An11g10770	1.64492	3.77264	-1.30938
An12g10480	1.73475	3.97963	-1.30908
An12g03850	17.7733	40.8142	-1.30876
[truncated: 574 more rows]

## Sheet: A.niger_B12h_up
Upregulated genes in A. niger N402 grown on sugarcane SEB after 12 h
* The Aspergillus Genome Database was used to recover the A. niger proteins ID
¥ Expression value RPKM
£ log2(Fold Change)
ID*	RPKM B12h¥	RPKM F24h¥	log2FC£
An12g07430	110.995	0.0599229	10.7918
An12g02220	2297.71	1.15567	10.7605
An11g07320	58.4836	0.0732314	9.74181
An11g07040	348.508	0.405324	9.59774
An07g00010	22.9384	0.0610425	8.91117
An02g14370	52.4212	0.110904	8.89162
An16g06520	127.853	0.260483	8.82465
An03g02400	221.546	0.448098	8.79007
An09g00840	4702.17	9.86169	8.68252
An09g00560	34.6657	0.0845247	8.60972
An12g04610	1893.44	5.05176	8.3462
An11g07340	207.503	0.571578	8.33837
An08g09150	196.505	0.561957	8.28062
An09g00540	4.79058	0.0184245	8.14768
An03g02360	174.093	0.550057	8.14363
An09g02980	19.0885	0.0724832	8.08768
An07g00510	117.149	0.405105	8.00719
An11g07050	51.6646	0.189603	7.96979
An08g01760	519.246	1.80577	7.96864
An15g03550	68.2115	0.269292	7.84163
An12g02680	33.2881	0.152508	7.81668
An11g07310	54.5174	0.224074	7.72571
An01g00780	3055.81	12.6221	7.71201
An14g03250	71.248	0.326513	7.62739
An14g02760	1471.41	6.70898	7.57706
An11g07330	63.1816	0.307822	7.51742
An04g00710	41.8988	0.212684	7.50679
An03g05450	8.33435	0.044721	7.49916
An12g07060	10.556	0.0598673	7.44228
An12g02550	206.508	1.09343	7.37721
An15g07370	38.5161	0.221555	7.37246
An16g07330	24.792	0.144147	7.35835
An09g05330	8.94742	0.072738	7.30173
An09g02420	60.8119	0.364073	7.27504
An15g04270	10.0449	0.0639079	7.27427
An09g00550	8.37526	0.0548711	7.22678
An16g00540	23.5753	0.145792	7.21625
An16g07680	45.9491	0.279085	7.18715
An07g08670	3.78038	0.0225804	7.17567
An09g04370	16.3478	0.115044	7.15783
An11g07030	23.8055	0.168932	7.00574
An07g00030	4.75079	0.0368072	6.99331
An08g08370	86.0359	0.600105	6.95866
An12g04700	11.6979	0.0864122	6.95592
An09g00120	1056.84	7.50323	6.93063
An08g09880	1757.37	12.4161	6.92946
An09g00590	131.538	0.959575	6.89848
An03g02870	7.69008	0.0685963	6.85657
An12g02740	88.6096	0.717887	6.76508
An07g00020	21.2433	0.180136	6.74075
An07g01410	21.3527	0.198126	6.72614
An01g11660	3976.13	33.4425	6.6884
An19g00410	97.4054	0.841113	6.6761
An15g02350	71.6467	0.613356	6.67422
An09g00530	62.4497	0.547768	6.63258
An12g05010	1044.45	9.10007	6.62956
An11g02720	154.426	1.36003	6.61946
An02g03690	43.4664	0.413744	6.61923
An18g05480	360.073	3.18356	6.61772
An04g09490	91.8763	0.811491	6.61693
An03g01770	236.944	2.10583	6.60702
An05g01730	738.233	6.5911	6.58687
An18g01700	253.472	2.29089	6.58146
An12g02540	1.58835	0.00812753	6.5713
An12g05910	6.31952	0.0744527	6.56916
An02g13580	157.979	1.44826	6.56363
An01g11670	318.69	3.09223	6.47868
An12g02730	15.8406	0.155976	6.46865
An12g05820	23.4554	0.237201	6.46234
An03g05480	11.1748	0.11957	6.45771
An04g09510	1.4838	0.0140745	6.44345
An03g02380	1.4854	0.0202503	6.39419
An11g00200	457.97	4.74711	6.38318
An03g00940	1485.4	15.4346	6.38227
An01g01990	86.83	0.941928	6.37806
An12g07450	1102.33	11.6837	6.35675
An09g03310	2.04932	0.0285273	6.33843
An12g02750	18.7608	0.203748	6.33623
An15g05170	2.11463	0.030909	6.33014
An01g12080	1.3365	0.0158357	6.30172
An11g07570	1.33797	0.017988	6.28746
An12g05390	35.8244	0.410407	6.26004
An03g00960	1487.44	17.8001	6.17657
An12g07070	5.91192	0.0725814	6.17352
An03g01790	1.3432	0.0179193	6.16008
An15g04710	1.17881	0.0343485	6.09959
An09g00130	1.19535	0.0524595	6.08276
An02g08880	7.71107	0.10617	6.07688
An09g04380	16.7492	0.228617	6.0516
An01g09960	294.115	3.84896	6.05012
An03g01810	1.12493	0.0110972	6.04494
An12g04180	67.8473	0.918685	6.01303
An02g07020	1365.03	18.2742	6.01023
An02g00590	822.92	11.1817	5.99184
An12g07050	11.5176	0.173456	5.96254
An01g08700	13.2576	0.191149	5.95718
An04g03530	407.06	5.76008	5.93709
An01g13910	1.42616	0.0256725	5.92999
An14g02470	843.228	12.0266	5.92206
An01g10640	256.603	3.70477	5.91856
An12g04620	14.4654	0.21503	5.89708
An11g09750	11.6137	0.17604	5.8861
An09g00570	277.044	4.15701	5.83954
An14g02720	45.8815	0.699459	5.83797
An10g00790	48.9141	0.768479	5.79758
An07g09500	4.95419	0.0963042	5.79207
An02g07610	618.585	9.65848	5.79022
An01g03740	334.642	5.2711	5.7795
An01g00850	762.598	12.1494	5.75821
An08g03370	3.80062	0.105157	5.7556
An03g05460	1.49774	0.0246682	5.7554
An18g05500	187.303	3.0029	5.75258
An08g03150	3.61552	0.0658577	5.75119
An07g02050	236.453	3.83421	5.72787
An18g03570	397.85	6.53643	5.71527
An08g09750	21.0272	0.357694	5.71235
An06g00750	1.41345	0.0320836	5.69949
An01g13660	31.0311	0.527372	5.67415
An15g07240	317.314	5.36787	5.67379
An03g01060	10.443	0.205671	5.67261
An04g09420	7.74395	0.137621	5.6709
An14g02100	2138.74	36.4916	5.65794
An10g00620	2.73996	0.055647	5.6568
An02g07800	101.408	1.80806	5.60565
An03g05350	6.12926	0.153995	5.58867
An02g14040	61.0773	1.14809	5.54941
An09g04920	29.5923	0.560148	5.54021
An09g04910	179.755	3.35957	5.52677
An14g05340	14.5994	0.281915	5.524
An14g05800	62.7497	1.20602	5.50013
An14g04440	0.830177	0.0683714	5.48627
An14g01130	13.928	0.277317	5.48104
An01g01920	26.1645	0.52136	5.46262
An18g06360	25.5616	0.514027	5.46075
An07g07630	10.401	0.211433	5.45004
An11g07930	11.6638	0.232741	5.4448
An11g02100	138.951	2.7629	5.4436
An03g05470	0.742471	0.0217265	5.42808
An13g00490	1.69675	0.0452376	5.42244
An08g08190	7.46003	0.160368	5.41792
An12g02760	32.5737	0.665385	5.41489
An02g00750	0.706573	0.0145204	5.40449
An11g06450	150.919	3.08968	5.39839
An08g04510	0.746151	0.0336279	5.39761
An01g09090	1647.43	33.8033	5.39235
An04g02930	3.21234	0.0745201	5.38742
An05g01790	0.840092	0.119226	5.38
An18g06310	154.178	3.25482	5.35857
An07g00040	8.12232	0.176824	5.35704
An14g01260	2.97951	0.0697913	5.35221
An07g01400	19.0302	0.417113	5.34577
An01g03090	522.325	11.1258	5.3388
An12g02720	7.39484	0.173621	5.33132
An14g02980	132.106	2.85048	5.31075
An02g06500	1.57165	0.0410416	5.30197
An11g03450	19.9017	0.457594	5.29704
An08g08360	3.65763	0.0960424	5.29496
An06g02680	1.50695	0.050083	5.2904
An02g00470	0.970914	0.0321778	5.27852
An02g10550	1027.24	23.0855	5.25793
An14g02710	4.28672	0.129566	5.23449
An07g03340	1579.65	36.3606	5.22549
An07g08940	62.4132	1.46513	5.20918
An11g07060	16.7158	0.404182	5.19319
An18g04100	96.2241	2.28006	5.1912
An11g00060	40.9225	0.982512	5.17594
An11g02890	0.625779	0.0229354	5.16096
An08g06740	0.890184	0.0275234	5.15695
An09g04200	2.25073	0.072255	5.14699
An09g00630	186.673	4.56777	5.14367
An15g06150	346.507	8.48356	5.14306
An13g02290	7.02912	0.185964	5.13438
An15g05540	57.6813	1.43315	5.11558
An01g09080	151.858	3.82459	5.1013
An12g02700	4.84607	0.137651	5.08464
An16g00400	1.69237	0.0534285	5.08324
An12g05400	13.4555	0.348713	5.08271
An03g01800	32.5823	0.852526	5.08073
An15g05220	0.577197	0.0191585	5.0569
An16g01880	640.46	16.7213	5.04912
An17g00620	107.034	2.82044	5.03323
An02g06510	2.66952	0.0799963	5.03275
An02g09690	323.901	8.5802	5.02855
An03g01940	5.37188	0.159786	5.01368
An14g05070	150.59	4.10423	4.99176
An14g04450	9.90957	0.276607	4.9825
An01g02040	0.958243	0.034354	4.97572
An13g02470	25.3208	0.729357	4.97331
An16g07670	1.13418	0.0413317	4.96176
An12g01420	1.17112	0.0489222	4.94728
An04g08110	1.10185	0.0454612	4.94579
An11g09170	14.6709	0.421416	4.94579
An19g00420	8.98441	0.259029	4.94224
An01g10540	30.7729	0.874245	4.93005
An13g00510	146.868	4.19768	4.92531
An05g02150	1.62769	0.0746187	4.92526
An11g03340	148.153	4.24964	4.92226
An04g10010	8.99068	0.269283	4.8949
An06g02700	0.509792	0.00928935	4.89155
An17g00350	0.976718	0.0412852	4.88405
An18g01890	38.1347	1.12079	4.88366
An15g04980	45.8314	1.35458	4.87754
An11g01220	36.2815	1.08614	4.86462
An01g04880	261.237	7.79308	4.85431
An10g01000	0.501651	0.0155624	4.84867
An06g00620	313.657	9.45071	4.84271
An11g10010	2.06485	0.0746403	4.82616
An11g02560	16.4036	0.532165	4.81613
An08g03890	21.6693	0.679811	4.81068
An04g10000	6.50119	0.207202	4.79924
An14g02930	4.20304	0.14212	4.79736
An01g12150	172.667	5.42421	4.78505
An04g07970	0.826999	0.0319167	4.78306
An02g05120	394.022	12.4203	4.77327
An01g14430	2.30605	0.0798038	4.75566
An16g04760	138.825	4.4468	4.7511
An02g00330	26.2213	0.848873	4.74867
An11g02200	673.983	21.723	4.73633
An14g02940	63.4861	2.0769	4.72843
An14g02740	4.2271	0.146004	4.72354
An03g02570	1.26423	0.0493031	4.71753
An12g05370	50.222	1.65113	4.71319
An07g09330	369.439	12.2724	4.71045
An12g05710	4.57263	0.157457	4.70938
An09g01340	0.766304	0.0266378	4.70336
An15g04760	5.39178	0.184801	4.70051
An12g08620	13.5496	0.45816	4.70047
An07g00080	23.865	0.800453	4.68664
An09g05530	17.5367	0.595116	4.68267
An03g03390	0.905603	0.0401191	4.68029
An09g05150	4.60587	0.162896	4.67761
An04g08150	247.297	8.34257	4.67145
An08g07240	12.6201	0.447963	4.66705
An01g10940	81.86	2.81317	4.66461
An06g02650	0.510155	0.0253242	4.66419
An15g05360	41.2681	1.41923	4.65448
An15g02410	102.164	3.49134	4.65234
An16g00600	39.205	1.3545	4.64013
An07g02080	4.05963	0.148725	4.63772
An02g00420	0.419835	0.0139458	4.63249
An02g06590	2.45481	0.0891899	4.62782
An11g00180	0.714354	0.031145	4.61408
An02g13640	0.886697	0.0410701	4.61145
An09g04960	7.2699	0.265618	4.6112
An09g04970	347.471	12.3664	4.60048
An18g06370	3.67326	0.134321	4.60042
An08g01910	0.433277	0.0161735	4.59235
An11g07550	1.91525	0.0734031	4.58952
An14g02910	13.8986	0.50657	4.58447
An16g02870	1.62124	0.0661542	4.58193
An18g04140	16.988	0.623497	4.57992
An06g00560	85.4583	3.10665	4.57449
An01g10930	262.661	9.55084	4.56951
An01g15200	11.4815	0.423723	4.56599
An13g00500	16.9507	0.632858	4.54834
An16g01780	23.3748	0.88046	4.53008
An04g02940	0.397032	0.012042	4.52737
An04g03170	15.5054	0.58533	4.52557
An06g01140	9.14041	0.351873	4.52041
An08g01270	6.10316	0.234322	4.51949
An03g05240	1.76487	0.0768986	4.51586
An02g00240	0.330691	0.0183308	4.51181
An08g07760	0.446454	0.0584063	4.50123
An02g13630	8.32765	0.328776	4.491
An09g01190	90.7109	3.53082	4.47227
An16g09040	827.243	32.306	4.46763
An07g08640	58.3449	2.31984	4.44126
An01g03340	495.719	19.8026	4.43499
An17g00520	70.6859	2.8445	4.42513
An13g02260	0.379271	0.0158016	4.4231
An01g12550	1362.42	54.7987	4.42209
An01g09540	19.4335	0.807116	4.41719
An01g04560	1051.11	42.3282	4.4157
An03g04950	3.77291	0.169902	4.4009
An17g00300	70.0596	2.88038	4.38956
An09g02160	129.258	5.37986	4.37341
An07g00070	214.574	8.89756	4.37061
An18g04930	0.403632	0.0538297	4.36905
An11g00430	14.9235	0.634472	4.36796
An03g05250	1.01639	0.0490216	4.36708
An02g10280	31.699	1.37591	4.35949
An03g00920	1.32809	0.0666573	4.35888
An15g05450	790.472	33.2673	4.35699
An06g00260	77.2038	3.26812	4.34783
An12g05660	0.36811	0.0236111	4.34606
An01g10950	6.09135	0.274677	4.33801
An05g01120	5.5952	0.247652	4.33138
An14g06130	7.99526	0.348632	4.32953
An04g02110	224.054	9.60764	4.32923
An06g02350	1.8215	0.0878466	4.32673
An04g09520	10.0617	0.438481	4.32581
An11g00190	31.3963	1.36642	4.32266
An07g03120	25.8064	1.12305	4.32247
An01g09820	114.002	4.94669	4.30645
An18g01130	5.40375	0.249536	4.3025
An18g01410	4.40143	0.201455	4.29768
An15g06140	50.7134	2.23722	4.29591
An14g04520	192.904	8.46339	4.2934
An09g03780	12.8764	0.5732	4.29176
An01g09810	44.8148	1.97613	4.28775
An11g02540	206.362	9.13909	4.28514
An03g00450	0.350982	0.019184	4.28164
An03g05950	5.29472	0.241455	4.2814
An02g08230	75.7502	3.37649	4.27566
An14g05820	16.0423	0.721907	4.27243
An15g06420	105.132	4.69842	4.27154
An14g03290	2.50163	0.115318	4.25945
An04g07210	83.282	3.74505	4.25499
An07g03470	9.83787	0.452391	4.24984
An18g03360	32.4503	1.48432	4.24415
An11g08850	0.708492	0.0363915	4.23983
An16g06170	0.895786	0.0491978	4.23267
An09g00830	1.50539	0.0784508	4.22497
An01g11850	0.435775	0.111832	4.22139
An15g07020	14.6103	0.693378	4.21954
An07g08950	338.725	15.7616	4.2167
An09g01330	0.316554	0.00575214	4.20208
An14g01235	0.781176	0.048109	4.19666
An12g10290	0.313788	0.00603109	4.19083
An03g05150	2.1614	0.113567	4.18697
An02g07350	91.0153	4.34305	4.1798
An08g01900	32.1096	1.53874	4.17478
An14g06140	11.171	0.53971	4.17252
An01g10500	0.332404	0.0280669	4.15878
An11g00070	72.7951	3.54679	4.14786
An16g00610	0.327421	0.0245346	4.14732
An12g08350	37.4958	1.82796	4.14586
An01g14480	42.121	2.05964	4.14086
An02g12730	0.277919	0.0119055	4.13721
An15g04260	1.01196	0.0612992	4.1365
An02g11030	1.13546	0.0659969	4.13589
An03g05360	59.8011	2.96555	4.13055
An01g15120	1.74433	0.096867	4.12685
An16g00550	11.6993	0.58736	4.12045
An09g01910	0.307452	0.0146572	4.11799
An12g08330	0.329965	0.0338647	4.11612
An07g01380	15.754	0.794794	4.10406
An13g03250	0.358685	0.0262935	4.10058
An16g02910	35.7147	1.8011	4.09707
An15g04990	85.0783	4.31239	4.09241
An09g04390	12.0878	0.619925	4.08701
An18g00480	1.52857	0.0850082	4.07626
An07g02030	0.325765	0.0374711	4.0754
An16g08690	3.57624	0.187805	4.06964
An02g03260	6.26878	0.322716	4.06621
An12g08530	8.94564	0.467496	4.05697
An15g03860	3.74023	0.19793	4.05349
An09g02990	26.8491	1.4043	4.05062
An15g00850	1.65817	0.093312	4.04282
An06g01530	7.45488	0.400612	4.03922
An18g02700	169.641	8.94455	4.02888
An18g02730	69.9426	3.71645	4.02318
An01g04530	781.464	41.5603	4.01673
An08g04050	0.340717	0.0203443	4.00982
An13g03480	0.277166	0.00624518	4.0066
An05g00800	18.9943	1.06877	3.99502
An15g05270	0.923245	0.0567761	3.99021
An15g05370	46.513	2.52684	3.99017
An16g01040	16.3405	0.895721	3.99002
An14g04350	0.312392	0.0408679	3.98607
An11g07150	3.56902	0.198721	3.9786
An11g00210	117.973	6.44817	3.9783
An11g03540	0.879349	0.0574043	3.96683
An08g08330	16.2155	0.909147	3.95546
An07g00330	50.2914	2.79911	3.95179
An08g06730	54.7076	3.04852	3.95111
An14g03260	1.48303	0.107951	3.95033
An01g00840	20.9022	1.18071	3.94828
An13g03110	155.874	8.77344	3.9416
An12g03510	6.23854	0.362267	3.93272
An01g08690	0.281964	0.0161726	3.92725
An08g03060	51.4941	2.95561	3.90883
An08g11070	8.4483	0.495099	3.90457
An01g06500	23.5594	1.37531	3.89504
An11g02730	59.6714	3.47464	3.88765
An04g01140	0.316555	0.0215215	3.88255
An09g05340	0.420798	0.0261288	3.88
An01g05270	1.28985	0.0894001	3.8753
An11g00660	6.15998	0.367882	3.87193
An03g06660	359.324	21.3109	3.87075
An01g01230	2.68373	0.177859	3.86483
An01g01330	10.5706	0.636131	3.85836
An01g14660	39.454	2.37798	3.84735
An02g13620	3.65101	0.2278	3.84149
An01g01360	0.483127	0.0316125	3.83773
An13g02250	1.02178	0.0736325	3.83256
An15g05570	0.29501	0.0546453	3.82523
An12g06360	4.24294	0.264942	3.81798
An09g04950	71.9021	4.41755	3.81301
An03g03540	0.562746	0.0411644	3.80628
An15g02300	187.609	11.6368	3.80581
An01g08630	1.25084	0.0850205	3.80262
An16g09050	182.306	11.2989	3.79944
An06g02610	0.255121	0.0177228	3.79722
An01g14940	292.098	18.1207	3.79238
An03g01920	13.4512	0.840642	3.79187
An01g12170	756.871	47.1786	3.79074
An11g08160	15.7452	0.990886	3.78953
An16g01610	45.6528	2.8881	3.76633
An12g05850	58.4616	3.76294	3.76319
An07g00050	8.69356	0.56099	3.75882
An18g00700	0.696609	0.0510728	3.75547
An16g09070	790.151	50.612	3.75315
An04g07200	537.635	34.3106	3.75057
An03g00140	1.17559	0.0803452	3.74532
An01g09980	690.539	44.2131	3.74222
An01g07060	54.1554	3.49642	3.73931
An14g02730	1.46043	0.111945	3.73757
An08g01710	22.7665	1.48688	3.73448
An11g05280	31.336	2.05373	3.73101
An07g07700	371.394	24.1318	3.73087
An01g12010	2.76327	0.184706	3.72164
An07g05200	0.61938	0.061305	3.71401
An04g10030	3.70894	0.244697	3.70599
An01g00630	20.5423	1.37198	3.70126
An13g02950	0.255014	0.0314986	3.69597
An02g13750	428.405	28.6289	3.68819
An01g01310	0.996986	0.0818757	3.68772
An18g03270	2.4495	0.168937	3.68717
An05g01510	0.325972	0.0988107	3.68613
An14g04240	56.6232	3.81601	3.67913
An07g02540	259.26	17.5731	3.67209
An18g00430	0.566551	0.0402436	3.66759
An02g12820	0.348487	0.0307162	3.65918
An16g04750	75.9051	5.18344	3.65714
An07g03480	1.34231	0.104097	3.65301
An12g05880	1.54472	0.141815	3.653
An15g04940	1.08998	0.0860778	3.64538
An18g03650	1.27188	0.114018	3.63871
An02g13800	171.58	11.8911	3.63824
An17g00610	0.329034	0.0222801	3.63137
An09g05130	0.493261	0.0445475	3.62874
An15g02160	6.54433	0.475155	3.62672
An01g08740	2.40418	0.174874	3.62086
An16g02540	6.96978	0.500711	3.61678
An09g03660	1.1948	0.0844338	3.60572
An10g00300	0.326932	0.0227768	3.60289
An15g04630	3.36156	0.24468	3.60155
An16g06930	0.240867	0.0308916	3.59882
An04g03220	184.167	13.0909	3.59727
An11g07300	74.9397	5.32406	3.5959
An07g01360	17.1995	1.24262	3.58486
An12g01760	0.345328	0.0321054	3.58416
An15g02050	0.41822	0.0433658	3.58228
An02g05070	0.281953	0.022471	3.57816
An09g04240	415.058	30.0473	3.57714
An05g01710	28.0978	2.03313	3.57621
An14g01600	10.9652	0.802313	3.57162
An05g00790	15.1292	1.10975	3.57075
An11g03150	26.6705	1.95161	3.57035
An18g00470	2.53746	0.198638	3.56866
An02g07330	307.057	22.307	3.56736
An01g08680	6.17707	0.454645	3.56435
An15g05640	3.09649	0.241513	3.56147
An15g07030	27.5819	2.02093	3.55757
An18g06580	85.9155	6.32098	3.55218
An07g01390	13.2155	0.996686	3.53245
An04g05410	98.8322	7.35109	3.527
An15g01590	12.7505	0.96799	3.52268
An12g09270	668.499	50.3047	3.51919
An08g03580	50.7806	3.82139	3.51499
An11g00510	179.759	13.497	3.51449
An16g08480	226.692	17.1688	3.51433
An12g02310	3.74642	0.298117	3.51346
An12g10660	6.07608	0.462367	3.51086
An05g02040	1.21417	0.105652	3.51019
An04g08030	2.71842	0.21244	3.50213
An15g02150	19.8558	1.52073	3.50025
An08g03160	0.251496	0.0221673	3.49779
An08g09900	0.783574	0.0643839	3.49606
An16g02530	6.84347	0.559866	3.49198
An18g02710	36.2829	2.78515	3.48942
An09g02000	0.205666	0.0153861	3.48442
An07g02420	0.199869	0.0187843	3.47912
An11g02160	101.356	7.86845	3.47633
An04g03520	0.58401	0.0532973	3.47531
An04g09540	4.6028	0.364758	3.47446
An11g03360	9.9966	0.805651	3.46607
An11g07590	0.254288	0.0227853	3.46029
An01g09970	251.67	19.6486	3.45693
An15g04670	21.4008	1.70237	3.45103
An16g02860	3.13145	0.253221	3.44941
An02g00460	0.458829	0.0429739	3.44877
An01g00830	2.01176	0.187414	3.44798
An02g05080	0.735855	0.0666044	3.44653
An04g04280	46.9404	3.72905	3.44604
An02g02660	15.1639	1.20695	3.44418
An12g03860	10.2087	0.812892	3.44346
An06g00430	0.187061	0.011767	3.43664
An12g10460	5.20126	0.445141	3.43415
An08g04120	1119.19	89.2984	3.43185
An15g05990	50.9357	4.1017	3.43108
An01g01350	2.99822	0.247589	3.43003
An11g07080	0.467335	0.0353368	3.42446
An01g06810	59.9398	4.82952	3.42342
An18g00500	1.19266	0.101881	3.41687
An16g01710	8.84089	0.723185	3.41573
An08g09760	1.15205	0.101094	3.41385
An07g01440	8.78503	0.71657	3.4119
An01g08650	0.310559	0.032614	3.40805
An14g01940	2.78455	0.23607	3.40581
An03g05490	0.54867	0.0483203	3.40146
An12g10670	1.26461	0.112436	3.39934
An01g12880	1.00379	0.10716	3.39618
An17g00490	0.185377	0.0154623	3.39464
An12g02410	1.43414	0.129055	3.39294
An08g08260	21.9936	1.8245	3.39265
An02g00140	6.24362	0.521849	3.38947
An15g02130	8.28516	0.68256	3.38928
An11g01720	48.0017	3.95618	3.38588
An19g00400	0.19617	0.0174442	3.38271
An09g02360	0.214368	0.0408679	3.38236
An01g14980	158.63	13.1185	3.38121
An02g14540	8.24061	0.692101	3.37072
An06g01310	0.586257	0.0755729	3.37
An11g01210	22.5352	1.9138	3.36703
An03g05040	11.2141	0.950321	3.35482
An04g04190	0.185801	0.012778	3.35219
An01g03130	722.217	61.0829	3.35161
An02g14960	0.230408	0.0495751	3.3503
An16g02780	0.671855	0.0734613	3.34955
An11g06090	113.753	9.68616	3.343
An15g01730	4.78625	0.42845	3.33915
An12g00080	0.680325	0.0932334	3.33383
An09g06270	209.038	17.9612	3.33299
An05g02450	133.996	11.3878	3.33289
An09g01070	18.9726	1.63344	3.33101
An04g09410	15.0318	1.30194	3.3296
An04g03230	65.005	5.61273	3.32598
An11g05270	14.6724	1.2796	3.32462
An04g09440	54.7102	4.74418	3.31676
An05g02070	7.09746	0.628709	3.30567
An06g01610	413.362	36.4039	3.30033
An02g07110	14.6951	1.29805	3.29992
An03g06030	1.41632	0.146155	3.29964
An08g01392	209.594	18.3766	3.29816
An04g04410	0.208615	0.0366151	3.29404
An18g01500	0.560719	0.0636974	3.28531
An14g04680	4.64401	0.413684	3.28281
An14g02870	67.941	6.05584	3.27257
An15g04230	13.0412	1.17589	3.27197
An10g00630	1.66951	0.151518	3.26862
An01g02990	0.433362	0.0569345	3.26784
An08g08380	1.07683	0.102431	3.26542
An07g08550	1.24444	0.118581	3.26022
An11g09430	251.731	22.5712	3.25922
An08g06430	35.5021	3.19952	3.25854
An11g07670	25.3901	2.30344	3.25235
An16g06490	0.180022	0.0171538	3.25101
An05g00730	10.9499	1.00334	3.24637
An12g08540	6.55387	0.618168	3.24605
An11g00120	10.5919	0.971794	3.24546
An16g06230	0.186905	0.0244515	3.24503
An07g01350	5.14	0.478436	3.24487
An16g09030	53.5063	4.89154	3.24464
An15g05160	0.273182	0.0322998	3.24078
An09g02260	0.502215	0.0522894	3.23838
An14g01800	25.8103	2.37884	3.232
An12g05870	41.9917	3.85732	3.22939
An10g00210	1.2067	0.143963	3.2264
An07g02070	2.38812	0.237538	3.2247
An17g00200	0.581341	0.0598029	3.22146
An18g02690	24.6826	2.29087	3.21806
An16g00580	2.0201	0.206124	3.21409
An04g01250	35.4671	3.28792	3.21305
An04g02760	3.58003	0.341395	3.21112
An12g10190	53.3485	5.00097	3.20825
An11g07710	0.621588	0.0679552	3.20809
An16g07630	113.455	10.5914	3.20794
An12g02690	0.377283	0.0506411	3.20741
An11g07220	62.212	5.80464	3.20615
An01g00650	0.684407	0.102387	3.2023
An09g03860	30.9521	2.9018	3.20162
An09g01640	170.564	16.0376	3.19583
An06g00720	42.5506	4.00513	3.19554
An11g03120	155.616	14.6777	3.19512
An12g10770	0.15651	0.0131449	3.19411
An18g01110	0.748555	0.11365	3.18893
An11g06080	240.386	22.7681	3.18819
An11g08300	0.207435	0.0532338	3.18815
An12g06280	1.38087	0.139383	3.18722
An14g05370	34.0896	3.2318	3.18402
An09g04850	260.052	24.7145	3.18241
An16g04870	0.800693	0.0825387	3.18048
An14g01870	0.22356	0.0272771	3.17782
An08g07270	0.78675	0.0839423	3.17667
An14g01245	0.213257	0.0288335	3.17666
An18g02600	18.26	1.74946	3.17611
An13g01110	283.851	27.1418	3.17503
An11g03530	1.28556	0.130154	3.17314
An07g07620	6.65628	0.65124	3.16025
An03g01950	5.70176	0.560387	3.15493
An02g10960	0.913553	0.0980935	3.15101
An13g02280	0.193914	0.0392021	3.14056
An02g07340	80.0369	7.80884	3.14047
An08g03470	2.91646	0.288027	3.13883
An16g05030	49.1996	4.88556	3.13772
An12g03500	41.6105	4.0851	3.13656
An04g08100	1.44584	0.155544	3.13343
An18g05600	6.81541	0.674678	3.12882
An01g06510	7.18211	0.730378	3.12389
An12g01250	11.6029	1.16482	3.12345
An04g03000	4.01908	0.404251	3.12101
An08g01390	76.6108	7.60524	3.12052
An10g00970	2.36898	0.248445	3.11456
An18g05840	22.4293	2.24752	3.10843
An15g03770	5.19855	0.530027	3.10804
An15g04920	97.7934	9.73981	3.10753
An16g00560	0.865195	0.111679	3.10735
An09g04330	0.152573	0.0071171	3.10704
An07g00970	0.160826	0.0144989	3.1051
An03g00320	14.5333	1.46849	3.09931
An03g05790	0.15527	0.0106783	3.09321
An02g05060	36.4299	3.6775	3.09255
An16g00060	10.2977	1.05371	3.08892
An03g06740	4.19747	0.435501	3.08846
An01g06310	4.60544	0.473123	3.08435
An08g04015	82.2794	8.38349	3.08307
An16g07310	2.99462	0.319386	3.08295
An02g12880	108.93	11.0994	3.07911
An03g02860	2.15064	0.23143	3.07884
An02g07360	6.95314	0.719286	3.07623
An02g11560	3.27241	0.340577	3.07468
An02g09710	28.2579	2.93317	3.0701
An02g12890	16.2769	1.6818	3.06935
An07g06250	0.184907	0.0270157	3.06878
An15g05800	13.7809	1.43154	3.06863
An01g10920	71.3071	7.33639	3.06807
An08g09650	0.189916	0.0487377	3.06737
An06g02670	0.377552	0.0380608	3.0597
An11g02710	0.246699	0.0968213	3.05818
An02g13180	26.5144	2.74722	3.05616
An12g01430	0.240138	0.0350722	3.05593
An04g03070	4.34955	0.456644	3.05537
An08g03010	17.7472	1.84957	3.05353
An04g06280	4.66387	0.505885	3.05088
An14g03370	868.986	90.0704	3.04936
An09g00520	6.88673	0.716391	3.04704
An12g05730	37.409	3.93963	3.03631
An12g05380	18.794	1.98049	3.03404
An14g00860	8.42111	0.90192	3.02269
An08g09920	21.9815	2.33941	3.02266
An11g10310	68.2817	7.22404	3.02177
An09g01830	0.248553	0.027156	3.01765
An01g03430	11.0946	1.2132	3.00798
An11g02180	212.582	22.7836	3.00535
An11g00530	178.748	19.1174	3.0052
An01g13480	94.6535	10.1831	3.00299
An11g02190	219.138	23.5618	3.00267
An06g01430	0.14283	0.00750201	3.00093
An03g03680	0.748563	0.0922234	2.99925
An01g06630	0.779132	0.0883769	2.99919
An14g02170	1.67544	0.192694	2.99429
An12g10050	6.33837	0.692495	2.99245
An03g00930	0.405718	0.0652296	2.9922
An07g00500	0.179601	0.0460906	2.99123
An11g07940	17.9084	1.94657	2.99111
An08g10620	2.70794	0.324024	2.99071
An01g11240	0.17846	0.045798	2.98257
An12g05900	0.202809	0.0266447	2.98187
An10g00650	1.80276	0.198363	2.97901
An04g00100	621.708	68.1257	2.97816
An04g08730	126.923	13.8977	2.97753
An15g05400	0.411691	0.0633662	2.97597
An09g02520	3.08947	0.354594	2.9701
An04g04430	2.71224	0.307305	2.96672
An15g07470	12.3642	1.38342	2.96406
An04g09700	24.8614	2.75451	2.96049
An05g01780	1.4927	0.172488	2.95851
An11g03790	0.995068	0.118747	2.95825
An11g03940	3.68676	0.415687	2.95767
An14g01550	44.7332	4.97772	2.95538
An18g06300	15.3674	1.72611	2.95528
An01g08730	0.728677	0.0850338	2.95251
An04g07530	34.7767	3.87148	2.95099
An08g04320	3.28593	0.386542	2.93884
An01g05370	281.426	31.6735	2.93793
An04g09400	0.818754	0.0969605	2.93517
An04g09640	32.8963	3.71315	2.93477
An06g02340	2.64349	0.309758	2.93411
An11g02580	5.88585	0.666157	2.93363
An09g05520	79.6514	8.97962	2.93316
An15g06100	273.744	31.0417	2.93269
An01g12020	0.329022	0.0426884	2.92983
An04g03100	3.88308	0.448667	2.92151
An01g14450	0.382166	0.0525162	2.92142
An04g10150	0.313101	0.050339	2.92038
An11g06430	40.2696	4.59025	2.91279
An15g07700	1746.04	201.497	2.91087
An08g10800	8.78027	1.00881	2.90705
An01g14970	2.77609	0.327703	2.90424
An14g01810	2.61616	0.309256	2.90322
An04g08890	20.069	2.30897	2.90205
An03g03530	3.62994	0.426433	2.90177
An13g03490	0.147812	0.0189571	2.89435
An11g03500	0.249932	0.0306412	2.88871
An08g06830	0.963472	0.135586	2.88818
An18g01060	4.01237	0.483619	2.88646
An12g07160	7.96732	0.939289	2.88556
An16g01090	1.55384	0.188756	2.88511
An18g05700	184.651	21.6013	2.88342
An09g00110	0.139171	0.0138582	2.88027
An18g02752	104.456	12.2258	2.87819
An04g10020	15.37	1.80424	2.87627
An14g02020	0.99267	0.126043	2.8747
An16g06770	257.179	30.3116	2.87202
An04g07110	0.415479	0.0623284	2.8695
An11g08860	0.150111	0.0238452	2.86888
An12g06470	0.28244	0.0425442	2.86846
An14g02970	10.0854	1.19529	2.86796
An06g02100	5.96866	0.718118	2.86654
An02g02290	5.92577	0.705066	2.86555
An09g01760	0.215466	0.0322526	2.86428
An15g07460	39.9915	4.77845	2.86188
An02g13320	0.966252	0.121466	2.86162
An15g01120	92.3281	10.9859	2.85577
An01g10300	0.233512	0.0362564	2.85427
An11g03780	12.0457	1.4478	2.84991
An16g08230	4.78024	0.577722	2.84726
An18g01930	22.1012	2.65345	2.84698
An02g10900	0.26383	0.0338341	2.84642
An12g08630	133.812	16.0802	2.84152
An11g05230	107.529	13.0335	2.83836
An07g08790	0.143863	0.0274266	2.83705
An04g09650	16.0803	1.95665	2.83221
An15g05000	19.0649	2.31587	2.83033
An03g00470	7.1237	0.872121	2.82748
An01g06410	16.5837	2.02475	2.8242
An12g05510	5.73384	0.706131	2.82328
An16g03500	271.191	33.1269	2.82292
An11g01470	0.206898	0.0313198	2.82033
An06g01800	0.639105	0.0992703	2.81969
An07g01490	0.531721	0.0994916	2.81824
An18g00440	5.7596	0.710083	2.81638
An02g05830	2649.71	324.37	2.81568
An14g04250	3.49723	0.435493	2.81535
An06g02268	3.19792	0.412442	2.81009
An08g04040	63.3374	7.84105	2.80933
An04g00730	2.94399	0.367148	2.80541
An02g12300	0.198955	0.0297637	2.80498
An17g00120	1.17714	0.15366	2.80304
An01g01880	15.2145	1.88655	2.80292
An04g02840	7.66935	0.954359	2.80197
An04g00720	2.06384	0.259976	2.79911
An02g06200	0.630008	0.0946612	2.79471
An11g02550	1943.83	241.717	2.79237
An04g07920	0.130968	0.0124796	2.79205
An12g07420	1.30661	0.178261	2.78973
An01g00810	0.372949	0.0679287	2.78696
An12g03960	73.4465	9.17234	2.78554
An18g01850	15.1732	1.92527	2.78543
An16g00830	28.4887	3.56352	2.78453
An06g02660	0.277609	0.0344803	2.78437
An11g08750	3.3499	0.445294	2.78251
An04g06240	0.486451	0.0647236	2.77918
An11g00440	10.6809	1.36225	2.77087
An05g00030	50.8449	6.44704	2.76456
An06g00240	5.14755	0.672206	2.75908
An04g02950	0.320948	0.047914	2.75882
An11g01200	43.4969	5.5553	2.75602
An04g08530	4.58948	0.626078	2.75379
An11g04800	5.07543	0.669849	2.75225
An12g03520	0.222236	0.0988107	2.75048
An14g05350	70.5019	9.01928	2.74921
An02g08360	0.147135	0.0297451	2.74228
An12g02580	55.2909	7.16689	2.73761
An09g02750	1.35646	0.205789	2.73498
An17g00230	74.4642	9.65825	2.73456
An01g02140	29.164	3.79127	2.73441
An01g10910	0.282189	0.0407854	2.73195
An02g00640	0.537425	0.079909	2.72949
An01g00860	0.186565	0.0240817	2.72147
An02g00520	0.15864	0.0480879	2.71493
An11g04970	0.33446	0.0526302	2.7133
An15g03980	1.98067	0.265458	2.71273
An01g11220	0.139107	0.0319875	2.71201
An16g07320	0.540797	0.0886342	2.70744
An11g07160	2.3386	0.314012	2.70689
An15g05410	14.4177	1.9355	2.70421
An09g02010	0.173082	0.0253193	2.70141
An11g06440	24.9744	3.30802	2.70088
An16g00590	3.15209	0.440042	2.69634
An12g01410	0.084536	0.00726198	2.69603
An07g06240	6.09842	0.82587	2.69517
An08g10390	8.48452	1.13182	2.69197
An01g11520	5.78654	0.787801	2.69071
An06g02090	8.14491	1.09156	2.68561
An05g00970	99.0438	13.3406	2.68178
An18g04190	12.437	1.68947	2.67641
An09g02140	14.3104	1.94639	2.67622
An11g06460	6.96615	0.936766	2.67563
An04g07350	0.216047	0.0396012	2.67528
An09g02200	0.232367	0.0434529	2.67445
An12g00890	6.42621	0.872425	2.67435
An01g00620	54.0667	7.31346	2.67213
An03g04520	2.40535	0.333922	2.66928
An08g11490	0.215438	0.0406758	2.66716
An02g05560	5.41633	0.744293	2.66615
An11g08550	100.617	13.6575	2.66559
An12g07470	325.887	44.4565	2.66482
An14g01540	15.008	2.04223	2.66473
An15g03540	35.3313	4.78822	2.66423
An08g06930	0.556656	0.0954136	2.66394
An05g01720	48.7481	6.58823	2.66282
An15g01580	18.0085	2.47235	2.66171
An09g05320	0.287101	0.0439135	2.65626
An11g09130	6.8491	0.951414	2.65341
An19g00080	1.01154	0.150769	2.65312
An04g09450	3.62747	0.513691	2.64877
An11g08080	39.7275	5.47135	2.64761
An07g05190	0.205358	0.0913061	2.64683
An12g10260	0.141453	0.0304354	2.64643
An11g03820	4.62204	0.651372	2.64545
An12g01150	0.317085	0.0507589	2.64217
An10g00740	0.583315	0.0820748	2.64177
An18g01730	0.986774	0.147918	2.64027
An13g02870	0.131525	0.030244	2.63858
An16g01240	0.10787	0.010138	2.63801
An09g04310	1.33449	0.196744	2.63664
An15g07380	0.228029	0.0380524	2.63282
An08g07280	8.62088	1.20149	2.63178
An06g02280	3.33366	0.477026	2.62176
An16g06180	0.537275	0.0940455	2.62174
An10g00870	4.02097	0.577519	2.61924
An14g02750	9.06178	1.28562	2.61804
An01g13850	2.68043	0.411926	2.61558
An06g02070	1.43646	0.210647	2.61488
An15g05280	0.352931	0.0501613	2.61181
An03g00500	125.299	17.6727	2.60703
An07g03540	13.0444	1.87215	2.60338
An11g04120	0.4093	0.0731851	2.59898
An07g02060	39.1836	5.57256	2.59818
An08g07780	5.53184	0.794873	2.59661
An01g10440	2.5771	0.382692	2.59646
An05g02420	4.02212	0.582992	2.59603
An14g04540	122.412	17.4704	2.59464
An12g05220	8.55179	1.22446	2.59401
An04g10110	102.327	14.655	2.59202
An03g06720	4.06881	0.590275	2.59003
An03g00400	45.0244	6.4891	2.58898
An07g00680	145.86	20.8153	2.58871
An03g04750	4.37534	0.635547	2.58797
An11g07210	6.46494	0.927608	2.58734
An02g05820	200.417	28.8696	2.58627
An08g09350	2.24095	0.330998	2.58453
An03g05980	1.0971	0.163161	2.58033
An11g08230	0.11878	0.0152338	2.57888
An12g04100	0.897003	0.146459	2.5781
An07g10370	127.169	18.3777	2.57548
An02g02800	0.371093	0.0622013	2.57516
An02g00770	0.149148	0.0414551	2.57318
An09g01210	62.6271	9.0672	2.57245
An04g10120	2.86131	0.424803	2.57182
An09g02620	0.126547	0.0157461	2.56934
An08g07920	22.6748	3.29691	2.56748
An01g08080	84.3194	12.31	2.56737
An03g04740	9.36933	1.36957	2.56598
An01g13960	73.3443	10.7354	2.56512
An01g11760	3.06732	0.452428	2.56409
An16g06960	1.33218	0.209502	2.56151
An14g07150	57.4754	8.43642	2.55971
An14g05640	77.8475	11.3994	2.55938
An01g00720	0.470404	0.074263	2.5571
An02g11150	228.367	33.5338	2.55634
An15g02500	1.93566	0.297317	2.55325
An17g00810	2.78061	0.421058	2.55311
An02g05020	0.496014	0.0771752	2.55025
An07g09790	101.907	14.9756	2.54983
An01g11200	2.46226	0.370229	2.54806
An16g01600	29.9597	4.41708	2.54666
An08g04840	5.96788	0.893577	2.54457
An17g00440	0.286922	0.0426634	2.54433
An18g02610	0.133588	0.0217404	2.53954
An02g10410	4.27083	0.645488	2.53769
An01g01030	8.18543	1.2387	2.53714
An14g02140	440.956	65.0943	2.53596
An02g05417	35.1582	5.24172	2.5352
An07g04430	119.204	17.7178	2.53128
An04g09530	1.89292	0.28282	2.53114
An08g07130	1.09939	0.181845	2.52522
An09g02060	0.406796	0.0633828	2.5218
An16g00410	1.53474	0.2398	2.52125
An15g04050	26.0333	3.91392	2.5211
An05g02510	3.41327	0.518128	2.52067
An05g01960	0.516144	0.0896329	2.52052
An11g00250	2.96572	0.445699	2.51954
An12g07480	0.650655	0.135671	2.51916
An19g00030	0.645751	0.116152	2.51898
An08g08120	0.119957	0.0275839	2.51882
An12g10920	0.113451	0.0216287	2.5185
An16g02170	253.379	38.1253	2.51628
An12g07390	11.5045	1.7408	2.51525
An12g01570	0.442868	0.0782849	2.50563
An01g12060	1.06591	0.165634	2.50418
An09g02240	100.685	15.3617	2.50088
An09g05650	432.031	65.9329	2.49897
An12g03530	3.9317	0.605033	2.49849
An14g02180	65.8978	10.0903	2.49722
An03g06280	3.94152	0.610921	2.4971
An06g00490	0.81155	0.132539	2.49664
An01g09070	0.678655	0.112148	2.49374
An13g01640	1.51661	0.245252	2.49231
An13g01630	0.171215	0.0360659	2.49209
An11g04150	69.9944	10.7213	2.49143
An01g05360	122.097	18.7533	2.48857
An03g01230	0.245544	0.0435859	2.48665
An04g02600	26.9041	4.13931	2.48663
An11g02150	27.3156	4.19946	2.48631
An01g06400	4.27849	0.668664	2.48506
An12g10020	0.963149	0.154726	2.48378
An03g03120	0.123009	0.0315675	2.48215
An02g13060	0.568569	0.0992917	2.48129
An01g13970	0.180258	0.0801465	2.47747
An08g04660	0.120804	0.0196469	2.47539
An09g05950	21.0541	3.26994	2.47455
An06g02560	0.190132	0.0399383	2.4732
An01g12160	0.73258	0.146946	2.47185
An11g00960	0.242431	0.040259	2.46708
An01g12450	553.951	86.6551	2.46114
An03g00740	4.83051	0.761879	2.46003
An04g02220	609.758	94.8429	2.45978
An02g12720	0.386235	0.0705087	2.45814
An11g03470	1.20078	0.195786	2.45632
An04g06230	0.328691	0.0606173	2.45551
An14g01950	0.466542	0.0814839	2.45227
An09g05170	233.442	36.7076	2.45196
An03g02390	0.265024	0.048034	2.44978
An11g00450	4.07698	0.651571	2.44932
An07g01030	0.0452847	0.00985183	2.44758
An14g04630	0.1276	0.022068	2.44746
An01g01630	84.6751	13.4522	2.44572
An02g14500	208.756	33.0593	2.44488
An09g01320	0.145648	0.0215355	2.44445
An02g13300	58.4434	9.27691	2.44418
An02g05420	70.9679	11.2611	2.44113
An12g07280	1.0881	0.177912	2.43968
An11g03130	17.4262	2.78465	2.43931
An09g01230	297.767	47.5523	2.43806
An19g00090	0.533108	0.0872716	2.43806
An02g05570	0.111024	0.0176361	2.43371
An02g05110	30.8838	4.94026	2.43241
An01g01340	5.8128	0.943459	2.43114
An08g08400	27.5428	4.4109	2.43036
An09g02430	1.0359	0.179851	2.43001
An15g05460	11.5461	1.8523	2.42868
An16g02050	0.154446	0.060615	2.42819
An03g05370	0.404663	0.0796286	2.42624
An09g01350	0.111632	0.0256697	2.42604
An03g06330	24.2968	3.91081	2.42364
An04g02980	12.2702	1.97641	2.42318
An11g02420	2.08383	0.350647	2.42287
An04g00350	1.44955	0.240492	2.42252
An18g00300	0.0757512	0.00877085	2.42043
An01g09600	3.01126	0.494361	2.41741
An09g01180	0.168422	0.026954	2.41704
An13g01880	71.3108	11.5421	2.41347
An09g00820	0.878077	0.15643	2.4126
An12g06310	0.976181	0.175268	2.41036
An09g01570	0.724254	0.130606	2.40993
An08g09120	0.0969	0.00702697	2.40985
An18g03680	0.451896	0.110257	2.40908
An02g00510	0.103344	0.0116813	2.40806
An02g13170	1.50398	0.25371	2.40734
An18g00570	1.3713	0.237563	2.40527
An01g04890	3.13267	0.518271	2.4039
An16g09010	60.5815	9.90214	2.40384
An11g10360	0.109681	0.0252209	2.4034
An12g06300	28.2908	4.67209	2.39771
An18g01860	24.7837	4.06946	2.39751
An02g11670	0.165639	0.0332759	2.39747
An15g04550	63.2432	10.4092	2.39727
An02g09090	163.471	26.9443	2.39294
An01g13350	1050.38	173.504	2.39199
An09g02150	15.6176	2.57631	2.39048
An08g06630	3.07953	0.519965	2.39027
An08g03140	0.391358	0.0766407	2.38745
An04g08080	1.15832	0.197962	2.38614
An12g09520	329.255	54.3864	2.38184
An02g08770	8.83507	1.4653	2.38124
An11g00240	0.243064	0.0504506	2.37932
An08g05460	1.69491	0.291703	2.3789
An08g08940	5.47321	0.917423	2.37655
An15g05700	1.14884	0.196715	2.37366
An07g00480	104.611	17.4464	2.36993
An01g02240	41.9355	7.00751	2.36752
An16g00820	7.81819	1.32112	2.36552
An06g02390	13.8773	2.36395	2.36494
An03g01910	10.5733	1.76596	2.36455
An01g10410	2.03518	0.394817	2.36454
An15g02220	0.112206	0.0287951	2.36064
An07g03180	1.18913	0.20767	2.35984
An11g02260	0.73659	0.13153	2.35979
An15g07480	0.545655	0.10896	2.35734
An02g12800	0.46442	0.0883692	2.35308
An08g11500	1.90327	0.335197	2.35268
An08g09980	0.218117	0.0436088	2.35172
An11g10340	4.30896	0.738742	2.35119
An09g02490	13.9616	2.3679	2.34915
An12g05650	0.930315	0.159059	2.34898
An15g03390	56.003	9.50093	2.34694
An09g03720	4.8192	0.826679	2.34635
An14g05180	92.3693	15.6566	2.34624
An08g01380	597.387	101.261	2.34595
An02g14590	600.55	101.715	2.34576
An04g02360	9.55382	1.62607	2.34512
An16g02980	108.457	18.3962	2.3433
An12g02980	0.200205	0.0362341	2.34144
An03g03330	40.3603	6.88857	2.33547
An01g09140	1.44304	0.265705	2.33523
An09g01400	0.327466	0.0701944	2.33355
An04g06600	12.5391	2.13828	2.33345
An12g10130	13.8182	2.37236	2.33239
An04g05190	5.25577	0.908527	2.32957
An15g02060	0.143028	0.0561337	2.32695
An08g08150	61.7351	10.6173	2.32638
An16g08050	7.83579	1.34894	2.3259
An18g03560	1.08085	0.191337	2.32381
An01g11770	0.70338	0.125503	2.32313
An02g02760	82.6226	14.2816	2.32223
An11g02880	0.10435	0.0174021	2.32089
An02g00780	9.1527	1.58192	2.31682
An15g04170	0.216264	0.0502794	2.31307
An15g05560	10.8338	1.91345	2.3109
An03g06530	1.48118	0.262198	2.31047
An14g02640	172.987	30.0942	2.31044
An02g10000	7.94097	1.39151	2.30889
An15g05600	0.157507	0.0700309	2.30462
An14g07050	1.77872	0.325088	2.30369
An13g00950	134.099	23.4492	2.30326
An02g07630	18.6101	3.26922	2.30011
An02g14720	18.8954	3.33009	2.29918
An01g13360	8.64312	1.53524	2.29871
An14g05060	0.156747	0.0696926	2.29847
An09g00360	3.56722	0.630817	2.29834
An14g06160	25.0273	4.38896	2.29826
An11g03350	13.6986	2.43437	2.29051
An14g01460	21.9818	3.86292	2.29039
An04g03080	8.69599	1.53951	2.28924
An16g06950	15.751	2.80494	2.28874
An18g00600	5722.26	1017.52	2.2881
An09g02500	1.01436	0.18686	2.28396
An14g05570	159.655	28.2114	2.28329
An07g09510	1.75368	0.333927	2.28158
An02g14580	56.2275	9.97472	2.28122
An02g05770	0.130273	0.026095	2.28052
An04g00310	0.153567	0.033994	2.28036
An13g02190	0.154507	0.068697	2.2802
An06g02710	0.0926072	0.0171538	2.27869
An01g00520	47.1378	8.39544	2.27868
An10g00350	365.668	64.8702	2.27867
An04g00780	53.5953	9.52925	2.27766
An07g03530	71.0854	12.6624	2.277
An12g10730	19.7947	3.53908	2.27567
An01g14350	58.9825	10.553	2.27501
An08g10630	4.82883	0.871528	2.27501
An15g04610	5.01566	0.902508	2.27499
An15g05810	81.7568	14.5745	2.27471
An15g05210	0.105075	0.0269652	2.27444
An12g07500	4.59342	0.827718	2.27366
An11g03770	9.13371	1.64512	2.2717
An12g04540	2.15467	0.385314	2.27148
An12g07460	0.433746	0.0898146	2.27057
An18g05620	2.6558	0.480776	2.26952
An02g12910	0.105876	0.0214041	2.26751
An11g01750	43.2527	7.73729	2.26628
An18g04200	13.3525	2.38369	2.2656
An02g12900	14.8614	2.67243	2.26452
An01g10350	13.5501	2.44753	2.26219
An14g04530	110.481	19.8807	2.26125
An15g03580	1.06752	0.193677	2.26044
An07g02040	0.0962683	0.0162754	2.25949
An14g05210	6.21125	1.15713	2.25879
An16g04780	1.78251	0.325248	2.25609
An11g06690	58.0525	10.5175	2.25577
An02g06470	1.0002	0.185844	2.25434
An01g00640	0.224038	0.0462846	2.25354
An01g14440	0.701183	0.137403	2.25192
An01g10250	0.2277	0.0555573	2.25136
An16g07350	1.37198	0.251408	2.25108
An12g01290	3.95284	0.742652	2.24996
An01g09560	8.33687	1.51872	2.24866
An08g09950	1.57874	0.304665	2.24776
An16g02900	2.06048	0.389973	2.24751
An03g02510	45.8347	8.32549	2.24741
An02g13140	9.34392	1.70786	2.24727
An04g07540	8.07867	1.47528	2.24708
An07g04470	7.99533	1.45889	2.2461
An06g01320	0.539493	0.103477	2.24255
An12g08290	0.260706	0.0659576	2.2405
An01g14360	53.7966	9.83562	2.23997
An08g07890	114.85	21.011	2.23801
An18g04810	2.43591	0.454377	2.23583
An03g03550	0.691656	0.135899	2.23457
An03g05620	1.48001	0.282307	2.2337
An09g03920	0.231367	0.0485736	2.23217
An04g04530	0.238133	0.0496903	2.23183
An02g00310	0.0945592	0.0134199	2.22874
An01g05340	320.173	58.8516	2.22814
An16g09020	539.413	99.7666	2.22642
An04g04170	17.2107	3.18046	2.22558
An01g08710	0.224053	0.0467262	2.22186
An01g06010	1.18305	0.236816	2.22008
An18g05260	3.61355	0.679543	2.21973
An01g02030	1.85991	0.346737	2.2189
An16g01730	464.807	86.2851	2.21604
An14g07070	1.68193	0.318939	2.21594
An09g02700	174.011	32.3257	2.2154
An05g01740	24.4651	4.51388	2.2147
An14g06050	71.914	13.4241	2.21346
An13g03900	0.0899785	0.0171538	2.21323
An04g09480	9.34004	1.74213	2.21235
An14g06500	426.893	79.4353	2.21228
An14g06600	53.3764	9.97026	2.21071
An07g05910	2.15451	0.422797	2.21013
An14g01160	0.814226	0.158067	2.20755
An01g13010	64.7751	12.1315	2.20704
An16g01850	467.113	87.3689	2.20591
An02g05540	143.744	26.8178	2.20569
An09g01220	221.141	41.3584	2.2026
An18g00510	1.34833	0.258895	2.20187
An09g05280	4.54446	0.862128	2.20154
An05g00920	3.70129	0.705792	2.2014
An04g01760	8.82677	1.6515	2.20134
An16g00720	0.197243	0.0435313	2.2007
An11g04160	30.6105	5.75094	2.20002
An16g02610	1.03217	0.199584	2.19713
An01g09150	0.667272	0.155324	2.19669
An14g04330	14.8908	2.81347	2.19636
An14g06490	11.9814	2.32017	2.19585
An16g04420	37.5172	7.10417	2.19289
An02g00390	0.193229	0.0362796	2.19132
An01g11880	38.4625	7.2504	2.1913
An04g09500	0.103152	0.0221944	2.19088
An12g00090	0.809522	0.168121	2.18649
An15g06040	93.3456	17.6604	2.18575
An04g09990	56.7517	10.7101	2.18515
An16g05210	2.46007	0.47768	2.18395
An13g00130	61.0645	11.5682	2.18331
An01g12110	6.52258	1.24545	2.18323
An15g03730	0.445019	0.0948815	2.18227
An07g10380	89.0869	16.9313	2.1807
An01g11250	0.0728416	0.0171405	2.17782
An09g01900	0.0917212	0.0210912	2.17643
An14g02790	1.35456	0.263758	2.17428
An01g04220	0.294575	0.0669246	2.17399
An09g01390	1.06782	0.209984	2.17337
An18g03990	230.236	43.9626	2.17114
An13g02380	3.24586	0.630421	2.17109
An18g05290	0.600151	0.142523	2.17087
An02g02790	3.85245	0.741303	2.16948
An13g00700	1.75007	0.36594	2.16932
An04g03040	0.0969224	0.024873	2.16912
An02g08720	25.0872	4.84096	2.16911
An18g03380	66.5252	12.7181	2.16796
An02g10070	0.716819	0.158182	2.1661
An07g00960	0.141072	0.0627233	2.16547
An07g03300	11.4208	2.20226	2.16502
An15g06810	45.2219	8.66007	2.16304
An12g03090	3.99453	0.788575	2.16283
An04g02790	0.693199	0.136948	2.16183
An08g08180	0.125884	0.0494054	2.1602
An05g02440	2.3818	0.467376	2.16001
An15g04220	5.20196	1.00804	2.15916
An12g09180	41.8313	8.0843	2.156
An07g01040	0.11162	0.0310244	2.15504
An11g01230	4.7892	0.93637	2.15501
An03g01900	0.0531411	0.0138095	2.15435
An01g07730	5.69751	1.12189	2.15263
An04g06540	1.81599	0.389999	2.15081
An16g00390	0.400495	0.0863415	2.14899
An02g10140	0.267825	0.0559602	2.14689
An08g01520	0.556915	0.117376	2.14659
An12g10570	1.65612	0.326482	2.14606
An02g00340	28.5443	5.55909	2.14537
An15g04010	72.3901	13.9999	2.1453
An02g00680	0.682568	0.147157	2.14437
An12g05690	0.124779	0.0328619	2.14388
An11g10350	1.25824	0.251612	2.14158
An11g09300	24.9239	4.90106	2.13953
An17g01450	19.6608	3.84212	2.13787
An02g00050	0.185833	0.0427321	2.13698
An16g02410	2.416	0.503427	2.13694
An08g01720	10.1011	1.99989	2.13504
An09g05960	5.34963	1.07085	2.13222
An04g03540	1.57261	0.322054	2.13069
An02g09810	133.14	26.2962	2.12697
An04g08220	0.12381	0.0277951	2.12678
An03g04530	270.13	53.5043	2.12628
An14g03510	21.0366	4.16142	2.12458
An06g02240	0.704397	0.153275	2.12179
An08g04230	0.0933804	0.0239641	2.12086
An18g03640	177.891	35.1833	2.11983
An19g00270	10.0984	2.03355	2.1195
An12g02070	10.2553	2.04859	2.11895
An07g08910	35.3295	7.00931	2.11752
An19g00050	6.11178	1.22366	2.11632
An07g02440	5.99043	1.20005	2.11294
An02g12440	3.42509	0.68695	2.11047
An14g06810	186.342	37.1198	2.10981
An09g05000	1.09754	0.233271	2.10964
An11g02510	1.28399	0.261615	2.10886
An11g04030	0.102833	0.0212502	2.1086
An04g03620	83.6954	16.7083	2.10834
An12g10680	0.0763308	0.0162894	2.1083
An03g05310	2.81351	0.568291	2.10563
An15g02630	0.478312	0.103777	2.10463
An09g02940	0.611205	0.135715	2.10345
An02g12130	1.37093	0.290639	2.10236
An05g01160	2.71382	0.554993	2.1019
An12g02710	0.0697856	0.0104399	2.10171
An02g09700	14.398	2.90653	2.10051
An12g05240	0.115728	0.0263595	2.10004
An06g01020	0.175848	0.0475595	2.09787
An06g02140	89.1099	17.9096	2.0965
An02g03070	0.77519	0.162043	2.09521
An03g05030	475.298	96.0668	2.09469
An18g03630	216.59	43.7148	2.09241
An16g00530	4.12393	0.857513	2.08351
An08g02820	0.688273	0.143283	2.08346
An09g00440	0.427985	0.091693	2.0824
An08g06340	34.6897	7.04733	2.08189
An11g00160	0.0967315	0.0293219	2.08152
An12g01600	0.591688	0.124958	2.08106
An09g06100	0.530412	0.114737	2.08066
An07g04300	211.974	43.2692	2.07952
An07g01430	26.1459	5.33818	2.07919
An02g07990	0.118193	0.046387	2.07864
An16g05660	0.897304	0.186985	2.07679
An18g02630	0.0831631	0.0108796	2.07673
An08g03610	39.1106	8.00927	2.07353
An12g05750	2.88835	0.599913	2.07186
An14g03720	0.254814	0.0548311	2.06671
An16g00940	4.05095	0.838884	2.0658
An02g10080	23.2856	4.78931	2.06534
An01g05280	9.55131	1.96703	2.06462
An03g03690	0.636834	0.149995	2.06188
An04g10090	0.0946202	0.0259312	2.0615
An01g03750	12.0746	2.49613	2.06121
An09g02930	46.3824	9.57325	2.05996
An14g02010	117.318	24.2904	2.0592
An15g03850	0.104434	0.0290269	2.05902
An01g09700	1.36059	0.288274	2.059
An11g10480	2.19807	0.473361	2.05851
An11g06870	50.9314	10.5593	2.05582
An11g00090	3.44412	0.725297	2.05424
An09g01860	0.0803426	0.0104975	2.05342
An15g03380	10.466	2.1849	2.05153
An09g01310	0.480676	0.104839	2.05034
An07g04650	94.4578	19.6933	2.04926
An02g07710	21.6885	4.55279	2.04829
An09g05390	0.128247	0.0570212	2.04673
An08g09740	3.54179	0.744165	2.04617
An15g05440	105.316	22.0079	2.04399
An16g01670	0.502253	0.114358	2.04374
An01g15160	0.087836	0.0225412	2.04191
An01g04770	3.64647	0.766329	2.04027
An12g00840	38.146	8.00103	2.04015
An11g06280	0.145902	0.0377045	2.03776
An03g05890	0.226204	0.0531441	2.03776
An18g02950	0.756515	0.16074	2.03716
An14g05190	60.5197	12.6963	2.03714
An18g00890	0.411556	0.0940452	2.03647
An15g02140	5.89123	1.24507	2.03632
An11g09540	0.402864	0.0870469	2.03612
An12g09370	26.104	5.49238	2.03546
An16g06260	0.166665	0.0412956	2.03129
An04g08090	1.56582	0.342773	2.02773
An11g05870	0.157209	0.0360114	2.02221
An16g05830	0.224093	0.0464121	2.02163
An13g03820	15.0918	3.21202	2.02094
An04g02770	1.09707	0.241819	2.01945
An08g04130	67.7518	14.4084	2.01905
An14g03580	123.991	26.4695	2.01887
An12g06290	33.7866	7.18293	2.01873
An17g01915	5.19115	1.12993	2.01827
An08g03860	25.3827	5.41603	2.01725
An08g09290	0.117581	0.0286883	2.01703
An17g00510	0.253495	0.0621463	2.017
An01g06530	6.65315	1.42334	2.01506
An11g02240	12.9427	2.77164	2.01419
An04g00770	8.98276	1.92208	2.01396
An11g05260	182.354	38.9468	2.01145
An14g04460	2.27268	0.537533	2.0107
An01g01700	0.100783	0.0280124	2.00769
An02g04420	1.33418	0.288808	2.00504
An14g06510	44.7109	9.6212	2.00459
An13g03600	30.6971	6.60495	2.00324
An02g08845	13.0451	2.81581	2.00169
An08g07250	0.927047	0.20205	2.00162
An16g01720	1.71386	0.378717	1.99907
An02g06010	410.514	88.2633	1.99899
An07g04270	164.088	35.4298	1.99815
An02g08210	23.1157	5.02603	1.99669
An08g10260	0.191596	0.0417543	1.99405
An14g01480	54.8191	11.8149	1.994
An11g08540	32.4426	7.03348	1.99292
An16g08720	144.619	31.3068	1.99089
An02g09010	69.7825	15.2243	1.98986
An02g08740	5.7018	1.24643	1.98862
An16g02080	2.38969	0.53042	1.98848
An14g07100	1.0416	0.231964	1.98632
An02g11860	78.5174	17.0249	1.98593
An01g02980	0.613419	0.145558	1.98571
An15g01630	1.17046	0.264289	1.98464
An04g03740	5.75157	1.26571	1.9837
An08g03650	18.3176	4.0003	1.98141
An03g01820	1.38375	0.303448	1.97878
An12g10600	2.36091	0.522896	1.97751
An01g06430	1.17383	0.271208	1.97631
An07g08720	285.299	62.4541	1.97584
An04g08280	0.109074	0.0428082	1.97555
An09g02660	1.02236	0.232862	1.97243
An08g10820	22.1084	4.86984	1.972
An04g09960	0.31515	0.0739938	1.97193
An01g08780	133.688	29.3895	1.9706
An11g09720	17.7544	3.91296	1.97011
An01g01860	1.8455	0.425577	1.96964
An18g01520	2.67959	0.601126	1.96704
An08g08930	157.95	34.7962	1.96573
An01g08540	0.537866	0.124894	1.96451
An14g02120	0.0995136	0.023136	1.96416
An17g00480	0.0507671	0.013797	1.96227
An16g06140	1.49858	0.340015	1.96161
An11g00850	5.22488	1.25794	1.96133
An06g00160	28.0677	6.19055	1.96087
An05g01620	3.24352	0.728571	1.95941
An01g03140	130.447	28.9115	1.95937
An09g03240	2.97621	0.665938	1.9587
An12g05490	1.45821	0.327417	1.95867
An02g10540	7.27991	1.62788	1.95676
An08g00800	12.2697	2.72503	1.95636
An11g07880	74.8022	16.6214	1.9561
An06g00180	10.7961	2.41264	1.95191
An18g01870	0.0935021	0.0216476	1.95076
An11g00220	5.99705	1.34423	1.94916
An05g02060	0.638859	0.15222	1.94854
An16g00840	3.89021	0.907648	1.94786
An19g00190	0.150515	0.041973	1.94704
An11g08400	0.16616	0.0436369	1.94428
An01g03010	0.117987	0.0524595	1.94415
An15g01100	3.16404	0.725185	1.9429
An01g08070	8.6732	1.96161	1.9413
An16g06190	19.3869	4.35479	1.94071
An11g00080	0.693613	0.164117	1.93801
An05g01010	2.43866	0.556459	1.93785
An02g11550	17.8141	3.99756	1.93729
An04g06070	66.5718	15.0343	1.93629
An14g02900	6.3165	1.42804	1.93619
An15g01640	11.2967	2.54114	1.93541
An12g00030	132.575	29.939	1.93474
An11g08530	6.36373	1.45103	1.93354
An03g00340	1.29059	0.302838	1.92979
An16g02760	35.8627	8.14062	1.92794
An01g13500	23.101	5.22695	1.92775
An16g00050	0.146598	0.037092	1.92713
An05g01850	47.4934	10.786	1.92572
An13g02850	0.143778	0.0398253	1.92513
An11g06420	43.3226	9.7807	1.92477
An04g08500	10.6797	2.43409	1.92376
An04g02370	9.80135	2.2336	1.92325
An01g10970	10.8872	2.4825	1.92223
An13g03150	120.903	27.5603	1.92072
An11g00520	0.424951	0.103349	1.91775
An09g05730	29.0732	6.6321	1.91735
An07g06210	23.2109	5.30129	1.91727
An01g10430	3.19061	0.792869	1.91661
An09g02790	6.3453	1.45368	1.91624
An02g12400	0.165556	0.0481254	1.91557
An15g01950	12.4509	2.84354	1.91442
An02g11780	3.0391	0.706197	1.90955
An15g05890	33.2641	7.6405	1.9084
An07g05750	1.94093	0.454327	1.90836
An04g05300	620.052	142.251	1.90661
An08g11680	17.7244	4.06526	1.9066
An11g07875	509.581	117.151	1.90601
An04g03410	0.430287	0.11307	1.90535
An16g08870	10.3102	2.37745	1.90482
An16g09060	57.493	13.2453	1.90452
An07g09050	35.9449	8.30528	1.90418
An05g00930	144.598	33.3303	1.90341
An09g02710	114.566	26.4513	1.90288
An12g07110	0.068825	0.0140375	1.90238
An12g10330	274.988	63.1415	1.90061
An16g03350	5.34522	1.2414	1.89902
An09g00370	3.44386	0.817901	1.89816
An11g09710	31.3609	7.25559	1.897
An01g02160	46.1669	10.6146	1.89629
An05g00680	2.05642	0.497461	1.89565
An09g03730	31.7027	7.33704	1.89462
An04g04700	13.8881	3.23989	1.89372
An09g00380	3.48535	0.812092	1.8925
An08g03870	25.5875	5.93678	1.89223
An09g01840	3.63998	0.852076	1.89183
An07g06900	0.349019	0.0889951	1.89123
An18g05660	0.549055	0.144888	1.89093
An04g03160	2.5724	0.604051	1.89067
An12g07910	22.2917	5.19775	1.8874
An14g01820	15.956	3.71978	1.88517
An13g00880	0.160097	0.0492928	1.88505
An11g09270	1.39421	0.332351	1.88284
An14g01450	2.58243	0.611591	1.8822
An01g09010	6.94552	1.63603	1.87916
An18g00530	0.247925	0.0624396	1.87889
An14g02880	2.67464	0.635517	1.87713
An12g06210	0.558489	0.139833	1.87585
An04g07990	0.0715346	0.00852119	1.87572
An07g08660	0.1115	0.0495751	1.87531
An14g05520	0.533274	0.134213	1.87517
An16g00570	0.673289	0.17567	1.87444
An01g06490	1.66061	0.402196	1.87287
An02g11640	9.30425	2.20166	1.87252
An18g00960	65.6418	15.4574	1.87202
An03g03740	327.52	77.2961	1.87181
An09g00510	25.165	5.95503	1.86963
An01g03000	73.5633	17.3737	1.86746
An02g05810	7.05117	1.71633	1.86742
An14g07130	5.26174	1.25197	1.86423
An11g02140	97.134	22.9673	1.86326
An04g03290	637.325	150.941	1.86298
An07g03140	68.0219	16.1264	1.86184
An12g05290	1.38378	0.337354	1.86137
An07g06880	16.8148	4.00314	1.86092
An01g11210	0.119732	0.0333887	1.859
An02g10310	107.946	25.6854	1.85881
An07g00620	6.56641	1.5693	1.85764
An02g10980	105.977	25.2807	1.85569
An15g02180	10.9368	2.61188	1.85483
An03g00380	0.52526	0.136527	1.85449
An19g00040	1.78873	0.432006	1.85425
An12g10630	271.15	64.3977	1.85209
An02g01870	502.43	119.989	1.85114
An18g06390	55.4535	13.2463	1.85113
An15g04150	35.1303	8.41897	1.84488
An14g03230	0.429014	0.107029	1.84371
An11g01370	2.91202	0.723243	1.84259
An02g07280	14.7011	3.54637	1.84159
An08g02170	24.4981	5.89553	1.84087
An12g02050	0.393658	0.0968595	1.83944
An02g11920	37.0055	8.9144	1.83892
An16g07660	59.1609	14.2288	1.83784
An16g06940	30.1031	7.24678	1.83685
An05g02000	0.11542	0.0269367	1.83598
An14g03130	9.85325	2.39933	1.8356
An07g05730	0.0695624	0.00828625	1.83538
An15g05390	0.0744456	0.0124151	1.83373
An11g07350	100.399	24.1948	1.8332
An02g02300	0.643409	0.168728	1.83149
An11g10790	19.4839	4.70803	1.83127
An12g07380	13.7209	3.33785	1.83057
An09g05430	41.8958	10.1605	1.82968
An01g14510	18.5588	4.48949	1.82836
An02g07580	2.07875	0.511372	1.82746
An08g09200	0.107084	0.0476118	1.8265
An04g05970	138.663	33.7404	1.82545
An01g13510	3.64045	0.88799	1.82544
An08g07390	0.348349	0.0930346	1.82319
An08g05980	0.106732	0.0474552	1.82254
An07g02600	0.903845	0.234722	1.82108
An01g02020	34.3466	8.43112	1.82073
An14g05580	70.1339	17.1104	1.82014
An02g06550	9.89638	2.42889	1.81976
An15g06030	84.1311	20.5693	1.81944
An07g05960	469.603	114.415	1.81791
An15g05490	2.22893	0.548871	1.81701
An18g04820	0.641629	0.178137	1.81642
An12g09760	1.80833	0.448961	1.81624
An14g01510	3.98564	0.975964	1.81585
An12g08320	7.23256	1.78683	1.81521
An11g08070	2.87917	0.70859	1.81463
An09g00010	1.23856	0.318343	1.8145
An15g05470	144.651	35.6735	1.81365
An04g03590	1.85952	0.460341	1.80857
An02g05410	13.6856	3.38279	1.80795
An08g05860	14.3762	3.53651	1.8078
An03g06850	23.4755	5.78796	1.80754
An07g08890	349.401	86.0568	1.80697
An02g13000	0.0982045	0.026095	1.80589
An08g09960	7.41134	1.85595	1.80504
An02g10060	2.37725	0.590661	1.80434
An09g02760	7.83738	1.94399	1.8035
An11g00140	3.1536	0.786268	1.80327
An02g00060	0.832644	0.209756	1.80319
An14g02950	1.9927	0.499609	1.8014
An03g02140	5.37741	1.3362	1.80015
An04g09830	23.3788	5.79811	1.79929
An09g02705	3.58299	0.939977	1.79882
An02g09430	0.66362	0.165371	1.79816
An01g14560	0.44056	0.123415	1.7979
An09g01300	0.0684933	0.00896048	1.79675
An15g04900	7.87057	1.97401	1.79512
An16g04110	45.8953	11.3977	1.79465
An18g05410	4.36919	1.09009	1.79424
An13g02820	0.366091	0.103076	1.79332
An14g06550	53.5568	13.3594	1.78826
An06g02120	216.835	53.9244	1.78689
An16g06450	2.70862	0.686993	1.78507
An01g01830	953.738	238.686	1.78441
An07g08650	254.336	63.4611	1.78441
An11g08790	0.568642	0.156287	1.78346
An15g06250	6.29886	1.58365	1.78305
An18g02720	544.01	136.205	1.78219
An16g08530	1.82309	0.465096	1.77713
An18g05530	31.4477	7.92403	1.77708
An18g02750	69.1755	17.4086	1.77469
An14g03030	30.8088	7.81787	1.7742
An12g06370	0.363691	0.106389	1.77238
An14g04810	0.226315	0.0742352	1.77238
An11g07580	0.102355	0.045509	1.77233
An12g09090	0.102355	0.045509	1.77233
An13g01260	16.174	4.09812	1.77112
An06g02150	65.8331	16.5803	1.77068
An12g10120	2.38381	0.609918	1.77058
An12g01720	0.84407	0.23316	1.77057
An01g02360	1.33571	0.344056	1.77054
An16g00680	45.6883	11.5543	1.76974
An04g00740	88.9875	22.4933	1.76799
An18g05610	5.14838	1.30962	1.76734
An14g02960	18.5327	4.71341	1.7671
An16g00700	8.17186	2.07628	1.76469
An04g02730	1.8924	0.490073	1.76468
An04g00540	1.57617	0.425442	1.76388
An10g00660	2.0177	0.517616	1.76379
An15g04930	1.20273	0.310069	1.76353
An04g00790	29.857	7.57953	1.76332
An12g06590	1.54338	0.403261	1.76268
An01g10680	1.16112	0.300252	1.76131
An11g07720	9.18731	2.33448	1.76108
An06g02380	4.17555	1.0711	1.75897
An14g02220	4.6837	1.21329	1.7582
An15g06000	2.76603	0.715853	1.75682
An03g05970	0.168627	0.0548859	1.75662
An01g08760	0.348	0.092407	1.75594
An12g07660	2.68623	0.693276	1.75281
An08g07500	1.43911	0.408542	1.7526
An11g02570	1131.27	289.613	1.75167
An02g00957	184.824	47.3424	1.75113
An08g00830	280.438	71.7614	1.74998
An07g10130	4.40269	1.13176	1.74845
An18g02780	0.279417	0.0794195	1.74812
An03g03870	24.7572	6.36765	1.74684
An07g02930	15.4525	4.00009	1.74635
An16g05690	0.0934415	0.0260573	1.74604
An11g01090	7.54046	1.96111	1.7434
An08g00820	6.81459	1.76126	1.74332
An18g02420	0.627121	0.183075	1.74038
An01g08770	1.08927	0.287415	1.73975
An05g02080	0.254763	0.0733373	1.73875
An18g03320	66.5937	17.1537	1.73859
An14g06700	4.72995	1.22657	1.73736
An08g09140	0.0957942	0.0287837	1.73583
An01g13495	20.0805	5.19363	1.73578
An12g00420	1.74969	0.459825	1.73543
An12g07650	0.768161	0.21428	1.73524
An08g03170	8.888	2.31144	1.73452
An13g00590	69.9496	18.1109	1.7345
An02g01160	0.961052	0.258818	1.73343
An02g13380	24.947	6.46519	1.73337
An16g03870	49.249	12.8154	1.73117
An08g04740	2.4875	0.649317	1.731
An02g11010	0.850832	0.228158	1.72808
An11g02170	252.176	65.5593	1.72782
An01g07970	4.06915	1.06892	1.7253
An05g02160	0.0819816	0.018817	1.7231
An14g02150	1.04551	0.277752	1.72215
An16g03280	3.66592	0.966694	1.72207
An18g01400	2.81235	0.742946	1.72148
An08g08060	68.8489	18.0202	1.72077
An08g05290	3.65865	0.959341	1.72002
An16g02850	20.777	5.4536	1.71946
An01g10280	3.64211	0.956984	1.71919
An09g05200	42.6729	11.2749	1.71599
An02g00090	114.491	30.0346	1.71542
An01g11680	29.194	7.70239	1.71498
An15g00800	0.348934	0.0963559	1.71497
An01g00820	0.530299	0.144742	1.71376
An02g03190	10.8992	2.86214	1.71332
An13g03320	0.064055	0.0150914	1.71293
An02g00850	50.9097	13.3895	1.71268
An11g07730	8.92939	2.35945	1.71064
An12g03070	13.5465	3.5803	1.71011
An07g02880	65.7799	17.3424	1.70976
An03g02290	3.06067	0.820362	1.70944
An07g04290	45.5057	12.0297	1.70913
An03g05320	7.1578	1.90218	1.70796
An11g06540	10.4041	2.76579	1.70705
An08g02050	0.171689	0.0524772	1.70455
An16g01740	17.5779	4.67112	1.70366
An16g09080	2.96732	0.797655	1.70307
An04g06520	2.57878	0.693666	1.7021
An02g00580	23.231	6.18154	1.70005
An07g00670	32.7049	8.66646	1.69958
An14g05730	13.5975	3.63971	1.69857
An07g03830	0.187193	0.0645957	1.69833
An08g08670	62.7379	16.662	1.69828
An01g08840	10.135	2.70186	1.69787
An16g08760	95.7324	25.3951	1.69672
An15g03500	16.9471	4.53871	1.69508
An05g02030	3.64134	0.98229	1.69331
An04g09980	0.830919	0.2372	1.69127
An02g07720	32.8138	8.83048	1.69076
An09g05120	3.49276	0.942388	1.68801
An16g08160	1.91185	0.51845	1.68757
An15g03740	0.843609	0.23429	1.68695
An18g00940	12.8713	3.45357	1.68584
An03g01620	5.04567	1.36523	1.68366
An13g00990	9.4617	2.54602	1.68231
An11g03960	3.43282	0.931531	1.68218
An02g03510	33.5209	9.04153	1.68081
An08g07810	34.2476	9.2431	1.68
An09g05050	0.849128	0.248514	1.6787
An04g08040	2.97421	0.805698	1.6785
An02g13310	0.529388	0.146229	1.67686
An13g01250	2.02081	0.552938	1.67379
An12g05840	5.48116	1.48336	1.67355
An14g04370	7.98474	2.17641	1.67222
An01g01450	1.08319	0.298175	1.67081
An18g04330	18.8917	5.1387	1.66908
An04g02640	53.0294	14.3759	1.6689
An01g01870	112.056	30.618	1.66707
An15g05670	1.81455	0.495235	1.66661
An01g07110	18.1396	4.92922	1.66628
An07g10440	7.13801	1.95565	1.66356
An08g07120	7.53175	2.05801	1.66141
An15g06210	255.237	69.6613	1.66024
An15g02830	6.37377	1.74512	1.65987
An18g01720	6.83245	1.87161	1.65905
An04g09660	7.10696	1.92871	1.65872
An14g04410	4.39911	1.21294	1.65792
An06g02270	115.972	31.8778	1.65753
An15g07400	1.47025	0.410272	1.65744
An02g04590	2.10285	0.578036	1.65653
An14g04320	10.1179	2.76732	1.65622
An12g04250	31.9115	8.72463	1.6552
An08g10310	83.0178	22.7455	1.6521
An15g02170	0.482733	0.143354	1.65027
An07g06580	2.51278	0.699472	1.64983
An07g06390	1.99237	0.552355	1.6494
An08g02100	0.0862181	0.0250628	1.6492
An02g04870	142.376	39.1275	1.64916
An07g07290	16.7451	4.5837	1.64908
An01g13020	16.5308	4.56496	1.64782
An04g07250	84.7218	23.2885	1.64653
An07g03720	9.54065	2.63773	1.64589
An01g05400	2.62421	0.732496	1.6456
An02g04220	2.98518	0.825107	1.64303
An14g04340	2.21535	0.62029	1.64275
An08g01690	0.524663	0.152411	1.64165
An01g04210	6.68859	1.86675	1.64152
An12g00400	0.558821	0.159332	1.64026
An01g13310	0.251469	0.0733769	1.64025
An01g01520	5.69474	1.57832	1.64008
An18g01600	4.22578	1.1806	1.63545
An04g09310	1.63852	0.470566	1.63526
An14g02160	5.0256	1.3995	1.63192
An02g08860	8.16881	2.27515	1.63023
An16g06510	13.0395	3.63618	1.62936
An09g01790	1.66604	0.47688	1.62757
An04g03090	6.29488	1.76773	1.62592
An16g06780	9.48363	2.66345	1.62351
An15g05480	0.828735	0.245613	1.62305
An01g01320	0.438607	0.129201	1.62272
An02g08050	39.0478	10.9788	1.62103
An01g03080	20.8333	5.83914	1.62092
An11g03860	24.8415	6.94386	1.61982
An08g01400	4.32581	1.21397	1.61958
An04g06880	44.2548	12.4228	1.61766
An17g00470	0.480659	0.14159	1.61343
An16g07780	1.75331	0.518814	1.61221
An01g06190	19.2044	5.42124	1.60731
An15g00450	30.3287	8.59153	1.60615
An08g07030	15.7323	4.46137	1.60564
An04g05570	2.29306	0.655498	1.59979
An11g07370	1.63204	0.469386	1.59963
An07g05230	16.6042	4.75262	1.59923
An11g10170	12.1767	3.47789	1.59831
An12g05300	2.33014	0.668038	1.59775
An16g01250	0.544029	0.162437	1.59482
An08g04540	26.7506	7.64243	1.59445
An02g04380	1.45381	0.419696	1.59328
An11g04450	12.8079	3.66812	1.59227
An04g04420	0.0680699	0.0146461	1.59119
An11g02600	88.8854	25.5079	1.5856
An08g03300	4.62228	1.33294	1.58491
An04g09470	2.66398	0.778693	1.58482
An03g06560	40.4137	11.5962	1.58457
An16g07900	34.1004	9.79684	1.58397
An01g13080	73.932	21.162	1.58383
An04g03950	283.461	81.4497	1.58378
An02g07930	19.9633	5.73522	1.58278
An02g01120	0.210933	0.0648725	1.58273
An14g05650	6.33489	1.82675	1.58249
An15g07070	127.296	36.773	1.58226
An01g06150	159.514	45.7446	1.58182
An02g11180	387.827	111.487	1.58131
An02g07880	1.79454	0.521903	1.58022
An16g02350	2.17088	0.634954	1.57883
An01g11620	12.2613	3.53644	1.57792
An15g07230	1761.57	508.715	1.57685
An15g01900	58.7683	17.0719	1.57496
An09g01200	14.6202	4.23476	1.57427
An02g08520	304.675	87.9603	1.57293
An03g01630	130.934	38.0371	1.57202
An04g05855	4.119	1.21981	1.57196
An08g10210	22.633	6.56074	1.57123
An02g02770	2.94752	0.888972	1.57062
An11g00746	0.0682223	0.0252799	1.56939
An14g03610	0.463602	0.139837	1.56921
An15g02460	3.07875	0.90144	1.56869
An18g03530	32.8707	9.57008	1.56688
An02g04440	0.158512	0.050683	1.56673
An16g00710	1.54784	0.458225	1.56604
An01g05210	53.6634	15.6397	1.56522
An11g03190	2.09216	0.615597	1.5635
An17g01260	50.8948	14.8486	1.56155
An05g00950	13.9028	4.0727	1.56021
An01g07530	12.2061	3.57998	1.55918
An16g04530	17.2624	5.04555	1.55917
An13g00400	111.771	32.6413	1.55871
An03g05930	18.8552	5.51526	1.55867
An18g05520	33.2181	9.73557	1.55704
An11g07360	1.19887	0.371799	1.5552
An02g05480	254.445	74.5785	1.55434
An08g05230	101.921	29.8754	1.55411
An02g07750	6.75437	1.98828	1.55305
An12g10750	0.52105	0.15874	1.5525
An11g05350	7.13044	2.11062	1.5522
An02g02930	646.476	189.678	1.55203
An15g02770	0.160506	0.0504882	1.55198
An08g05270	0.498731	0.164942	1.55125
An17g00800	8.41945	2.48273	1.55061
An02g01110	0.0661231	0.0142272	1.54933
An07g08340	145.61	42.788	1.5492
An01g11410	5.7191	1.6926	1.5481
An13g02700	1.73806	0.519804	1.54715
An01g13320	20.4257	6.07255	1.54649
An04g03280	11.4555	3.38627	1.54625
An18g01900	0.767291	0.238865	1.54554
An18g03540	10.0164	2.97931	1.53985
An02g01000	8.04901	2.38207	1.53953
An02g00250	4.50071	1.34474	1.53878
An11g00720	3.16976	0.954873	1.5387
An11g00730	5.34016	1.61828	1.53865
An02g03590	193.031	57.3131	1.53861
An01g12890	10.5177	3.15248	1.53843
An11g04220	0.0571411	0.00705791	1.53799
An01g07700	0.298021	0.095163	1.53761
An04g04350	1.56164	0.473871	1.53679
An05g00470	1.47334	0.45404	1.53642
An14g03340	2.61672	0.78179	1.53595
An05g01090	0.0951659	0.0309752	1.53234
An18g00490	1.53635	0.465145	1.53129
An13g01460	6.34467	1.91903	1.53085
An08g00490	20.3612	6.09002	1.52956
An09g04860	4.43275	1.32543	1.52929
An09g00810	0.882299	0.270646	1.52923
An08g06620	13.8444	4.16242	1.52862
An01g14620	2.64626	0.79623	1.52646
An01g07720	0.751105	0.230829	1.52462
An03g02080	0.159018	0.0534647	1.5239
An15g05550	9.8951	2.97526	1.52157
An14g01520	20.3078	6.08746	1.52102
An18g00580	10.6306	3.25321	1.52098
An15g01610	1.24609	0.378998	1.52057
An15g05150	19.4543	5.88154	1.52056
An09g04840	19.6702	5.90777	1.51954
An15g07000	3.72976	1.12652	1.51745
An18g03620	3.99985	1.20697	1.51336
An12g10830	263.989	79.5938	1.51253
An04g06050	4.17828	1.27361	1.5119
An02g12640	190.127	57.4303	1.51187
An14g03500	2.88542	0.874558	1.51037
An05g00780	48.4394	14.6594	1.50941
An13g00680	99.6643	30.1501	1.50907
An14g01790	38.7712	11.7593	1.50843
An11g06140	161.063	48.9422	1.50708
An08g10790	2.49783	0.76729	1.50695
An01g06950	0.116434	0.0364171	1.50692
An02g05610	63.8134	19.3366	1.50623
An13g03400	0.0641616	0.0138051	1.50588
An02g13690	3.48496	1.10384	1.50537
An04g09690	19.5881	5.95244	1.50536
An06g00290	2.67408	0.819154	1.50445
An02g05590	10.6716	3.25466	1.50291
An08g05370	1.92574	0.591686	1.50268
An05g02050	8.055	2.46217	1.5012
An15g03100	2.2657	0.69327	1.49881
An02g03830	323.527	98.6466	1.49726
An02g11280	13.7242	4.18719	1.49694
An13g03670	19.1114	5.90351	1.4967
An11g07950	2.15982	0.665035	1.49609
An09g05965	6.95942	2.14823	1.49561
An16g07370	125.311	38.3486	1.49315
An09g04900	101.479	31.124	1.49265
An15g00310	26.147	8.03461	1.49184
An13g01200	1.21985	0.377909	1.49156
An06g00830	31.3987	9.63426	1.49109
An18g00690	3.35837	1.03835	1.4908
An09g04260	30.1499	9.24851	1.48945
An02g11430	8.38691	2.57918	1.48923
An02g11890	14.6984	4.52916	1.4889
An04g08850	2.81329	0.871139	1.48877
An16g07890	5.79901	1.79175	1.48837
An01g14550	18.5685	5.71172	1.48667
An13g03080	33.0729	10.155	1.48663
An04g01410	3.63714	1.13185	1.48638
An08g07900	7.73379	2.38727	1.48615
An14g04940	43.3901	13.342	1.48605
An15g02920	0.377938	0.138372	1.48537
An15g05850	78.2354	24.0418	1.48526
An04g03710	7.21344	2.22332	1.48499
An16g06920	2.00335	0.639732	1.48488
An04g02630	69.5505	21.4456	1.48474
An08g04110	409.86	126.39	1.48359
An02g06730	1.45825	0.459842	1.48116
An04g00747	4.54364	1.41612	1.48042
An04g04140	55.5279	17.1765	1.47929
An12g03440	0.718173	0.226432	1.47776
An12g01800	0.225372	0.0724425	1.47626
An08g03030	0.613468	0.198887	1.4761
An02g04430	0.687319	0.219886	1.47579
An12g10200	293.378	90.8417	1.47503
An02g03600	88.2395	27.347	1.47415
An08g03120	2.60254	0.811107	1.47413
An12g00830	11.6957	3.63081	1.47354
An02g12650	254.619	79.0334	1.47313
An11g04460	32.5315	10.0943	1.47241
An03g03270	0.130713	0.0433989	1.46918
An02g07620	1.58004	0.499635	1.46841
An02g07320	73.6579	22.954	1.46827
An13g02770	2.22188	0.702148	1.46551
An04g07650	0.519646	0.178418	1.46538
An13g02840	0.0831786	0.0270735	1.46521
An04g10100	1.66741	0.529704	1.46331
An16g06480	4.28395	1.35109	1.4596
An16g04520	41.4517	12.9707	1.45945
An09g03610	1.18993	0.385316	1.4589
An02g00630	5.68379	1.80568	1.45843
An02g10100	5.10013	1.60196	1.45815
An01g12680	4.68273	1.47834	1.45774
An11g08150	6.26924	1.97183	1.45743
An16g00420	1.9708	0.628188	1.4574
An01g02680	24.2311	7.62947	1.45686
An03g01720	0.402293	0.144264	1.45607
An08g00850	106.912	33.4295	1.4558
An11g03920	0.802542	0.253447	1.45561
An12g05360	68.8448	21.5779	1.45559
An14g00590	40.9668	12.8689	1.45517
An18g05715	9.50536	3.02866	1.45444
An07g09520	9.64754	3.05064	1.45419
An13g02540	346.123	108.925	1.45217
An01g02940	3.4367	1.08674	1.45161
An02g06450	44.5579	14.0611	1.45043
An09g01820	25.6307	8.07697	1.44975
An12g01280	12.635	4.01485	1.44926
An15g06220	16.1709	5.11396	1.44924
An11g10980	12.5769	3.98981	1.44776
An15g06120	37.7515	11.9226	1.44772
An09g05040	2.20781	0.702316	1.44726
An14g03640	17.8663	5.6616	1.44631
An13g03680	34.6628	10.9456	1.44619
An11g00310	0.120054	0.0450283	1.44565
An01g01290	0.0737614	0.0276654	1.44565
An01g05680	11.5132	3.65185	1.44394
An15g05860	3.6721	1.17307	1.43958
An12g01710	3.32917	1.06767	1.4395
An18g06650	1243.33	397.752	1.43928
An06g01270	72.1475	23.0086	1.43826
An09g01170	16.0098	5.09746	1.43781
An01g05630	329.178	104.89	1.43612
An08g08760	43.958	13.9766	1.43528
An11g07020	605.764	192.344	1.43492
An02g10520	6.57874	2.10403	1.43315
An04g06250	1.19153	0.385821	1.43225
An05g01060	3.1911	1.01731	1.43043
An01g14990	28.6586	9.18182	1.42999
An17g01070	25.0821	8.03164	1.42987
An02g09310	867.725	278.156	1.42968
An12g02370	0.440333	0.148534	1.42826
An03g02600	1.8622	0.605362	1.42826
An02g02310	19.7702	6.33832	1.42641
An07g04280	107.513	34.5234	1.42608
An16g02990	409.331	131.199	1.42587
An03g02540	0.643225	0.208215	1.42561
An13g02780	91.6199	29.4078	1.42535
An14g06240	6.57828	2.12846	1.42369
An02g03280	9.91676	3.18845	1.42308
An13g03140	12.4671	4.00782	1.42279
An08g04710	2.34966	0.762015	1.42272
An03g00460	29.5741	9.54263	1.42256
An04g04130	101.502	32.6505	1.4214
An02g08800	6.98842	2.25314	1.42055
An18g02740	50.4026	16.2401	1.42049
An02g03660	8.27943	2.67952	1.41952
An07g04120	103.455	33.3403	1.41907
An07g05250	35.3233	11.418	1.41805
An16g08520	1.22223	0.397824	1.41788
An11g10520	207.161	66.8122	1.41672
An08g09700	6.17881	2.01616	1.41546
An02g00920	3.43371	1.14023	1.41517
An03g02550	4.13737	1.34354	1.41497
An11g06800	0.279763	0.0971594	1.41086
An09g02450	0.138513	0.056574	1.41042
An02g03670	15.4317	5.01325	1.41025
An08g03020	1.39634	0.489904	1.40939
An01g13520	5.96752	1.94208	1.40754
An08g01540	5.55223	1.80869	1.40663
An07g05780	11.8031	3.84163	1.40644
An16g03860	102.597	33.4146	1.40414
An03g06710	7.86541	2.5715	1.40359
An12g00910	8.5119	2.79189	1.3995
An03g04840	61.9476	20.2694	1.39908
An01g09620	45.3248	14.8521	1.39901
An01g12520	33.9744	11.1147	1.39785
An18g02410	4.12637	1.35462	1.39756
An08g04850	0.184408	0.0711349	1.3965
An09g04460	2.51627	0.837333	1.39608
An02g00120	260.681	85.5977	1.39546
An06g00840	11.9219	3.9242	1.39497
An13g02090	41.4309	13.6474	1.3948
An01g15130	4.07676	1.33728	1.3946
An15g02930	8.71546	2.86351	1.39428
An12g00750	15.1787	4.98633	1.39292
An07g06870	1.9112	0.643061	1.39264
An11g10160	54.2871	17.8094	1.39235
An07g03980	13.8258	4.5609	1.39224
An18g05210	139.651	45.8298	1.3917
An01g04110	11.0882	3.67446	1.39079
An04g02290	8.37631	2.77166	1.3888
An01g07570	2.34951	0.777877	1.38857
An12g10180	2.92651	0.966993	1.38785
An16g02820	139.557	46.0121	1.38757
An08g01000	318.412	104.655	1.38644
An12g02960	0.554097	0.188874	1.38587
An02g00180	3.3493	1.11237	1.38573
An10g00570	4.55969	1.51084	1.38536
An12g01260	54.6325	18.135	1.38521
An01g05730	3.02305	1.00194	1.38472
An01g01730	0.0760825	0.0259886	1.38465
An16g08000	28.6879	9.46714	1.38404
An15g04100	87.982	29.113	1.38403
An05g02260	22.7397	7.50891	1.38384
An18g03330	50.447	16.6263	1.38319
An14g07090	0.32598	0.111606	1.38294
An16g06910	2.47027	0.820586	1.38137
An01g06770	7.65218	2.54185	1.38023
An08g09420	167.541	55.5108	1.38005
An09g02740	20.8773	6.91469	1.3794
An01g13950	78.6492	26.1187	1.37833
An01g06050	26.3461	8.75613	1.3762
An08g00860	51.9706	17.2167	1.37468
An18g04530	1.88838	0.631029	1.37358
An14g04230	1.06566	0.36132	1.37302
An11g03890	2.67268	0.894641	1.37142
An08g08430	0.0495287	0.00524405	1.36986
An02g11520	3.90676	1.31233	1.36854
An09g03930	0.0531648	0.0147262	1.36652
An08g03440	18.1392	6.07972	1.3638
An09g04250	54.3228	18.1474	1.36352
An17g00130	3.07141	1.03743	1.36313
An03g01530	100.788	33.8333	1.3627
An13g03350	2.28066	0.771225	1.36093
An04g01427	17.5781	5.90487	1.35977
An14g05200	7.81011	2.62275	1.35969
An01g14650	5.45272	1.84682	1.35868
An02g12290	0.283365	0.0991276	1.35819
An02g09050	8.66719	2.92224	1.35479
An15g07390	9.29686	3.14254	1.35451
An02g06740	122.735	41.3385	1.35393
An08g00630	1.57589	0.534979	1.35251
An05g00940	4.80306	1.64074	1.3513
An01g09590	22.922	7.75005	1.3509
An09g03000	13.3359	4.50158	1.35083
An03g02490	33.2792	11.24	1.35045
An12g01160	0.0576021	0.0123938	1.3503
An02g07160	1.96125	0.673461	1.35022
An08g07880	9.54622	3.25526	1.34962
An09g05550	12.4828	4.22438	1.34934
An06g00850	7.07548	2.41543	1.34805
An04g01150	0.962781	0.329239	1.34671
An02g00620	7.73618	2.64613	1.34668
An03g06550	909.771	309.776	1.34612
An12g06270	1.06519	0.369755	1.34601
An08g02590	11.7734	4.00788	1.34358
An11g09190	1.96875	0.674536	1.34353
An08g07750	12.0227	4.11458	1.343
An09g01680	4.21284	1.43869	1.34075
An02g14570	14.0554	4.79772	1.34053
An13g02680	0.0493513	0.00587872	1.34017
An02g07290	19.8856	6.76132	1.33777
An09g04410	2.23607	0.766471	1.33617
An01g05580	35.1477	11.9924	1.33573
An11g02110	15.0227	5.13792	1.33388
An08g07790	9.89536	3.38799	1.33386
An01g08120	55.9898	19.1168	1.33321
An14g04820	0.0844279	0.0359461	1.33308
[truncated: 420 more rows]

## Sheet: A.niger_B12h_down
Downregulated genes in A. niger N402 grown on sugarcane SEB after 12 h
* The Aspergillus Genome Database was used to recover the A. niger proteins ID
¥ Expression value RPKM
£ log2(Fold Change)
ID*	RPKM B12h¥	RPKM F24h¥	log2FC£
An08g03730	0.327515	2491.62	-13.1613
An08g03780	0.343181	280.673	-9.92405
An08g03740	1.39597	1151.01	-9.90692
An06g00940	1.62956	746.419	-9.07056
An06g00950	0.87866	307.419	-8.68895
An10g00730	0.0288927	8.09184	-8.6601
An08g03750	0.514078	172.858	-8.62991
An18g01580	1.16971	324.467	-8.3458
An12g10320	1.91467	451.282	-8.11151
An03g06730	0.0606478	12.0386	-8.04986
An16g06200	0.202141	41.1814	-7.94228
An03g00660	15.3859	2826.21	-7.74809
An07g08800	0.644816	99.5672	-7.49289
An10g01030	0.0372068	2.61911	-7.43814
An16g08280	0.248156	32.5135	-7.31997
An16g08300	0.873438	103.951	-7.11711
An03g00670	1.01482	115.519	-7.07776
An08g03760	24.8278	2858.31	-7.0655
An02g00560	0.120896	12.7858	-7.03517
An08g03800	2.51083	269.657	-6.97274
An03g00680	1.05595	109.993	-6.94324
An15g02640	0.0626003	4.87816	-6.84315
An15g05530	0.405154	38.8819	-6.82604
An03g01590	1.04666	98.3884	-6.77705
An15g03800	1.55173	137.697	-6.71654
An12g09640	0.980879	82.6527	-6.63187
An16g08270	0.994163	81.3502	-6.58619
An18g01640	0.120738	9.33549	-6.56649
An02g00570	0.462555	36.4821	-6.55092
An08g02640	1.56086	120.362	-6.54398
An16g08290	1.9919	157.276	-6.5175
An08g03790	0.989851	75.6101	-6.46943
An16g06760	0.0485576	2.41766	-6.38284
An13g03970	10.714	763.305	-6.3746
An12g10410	0.784468	50.7287	-6.25971
An01g11710	2.26117	140.45	-6.17702
An04g09890	1.35521	83.471	-6.15981
An05g02240	0.149598	8.28397	-6.1311
An12g05440	0.192166	10.989	-6.11611
An01g00550	0.510521	29.0499	-6.11565
An03g00650	0.752782	43.3991	-6.07649
An14g02610	22.1914	1272.8	-6.04537
An06g00900	6.11253	332.448	-5.98571
An02g14430	0.534188	28.5402	-5.97677
An08g03200	6.52174	350.41	-5.96957
An06g00930	1.2839	63.6862	-5.86382
An16g08260	0.313682	14.2447	-5.78174
An01g03790	1.14576	53.6911	-5.77667
An18g01570	3.7411	176.284	-5.76589
An07g09100	0.0615219	2.6079	-5.76239
An06g01090	0.839402	37.9401	-5.75713
An14g02600	9.22822	426.798	-5.73613
An14g05960	0.229523	9.91693	-5.72477
An09g02943	9.07979	398.864	-5.67487
An15g04060	2.46106	106.024	-5.6358
An04g02780	0.0293959	1.2194	-5.62515
An18g01380	0.214861	8.91288	-5.60421
An14g02580	10.251	426.148	-5.58862
An01g08190	1.15473	46.6686	-5.55966
An03g05420	0.454842	17.6797	-5.54307
An18g01630	0.356715	13.1362	-5.45693
An04g08060	19.0437	718.197	-5.44982
An12g02450	0.410424	14.8854	-5.40431
An08g03560	21.7165	792.283	-5.39831
An01g01170	0.234011	7.93067	-5.36175
An01g00610	4.07137	142.022	-5.345
An01g00270	7.70693	264.984	-5.32574
An08g03770	3.03642	104.01	-5.315
An10g00390	38.5012	1323.96	-5.30726
An16g05850	0.0482187	1.36516	-5.27993
An13g01680	7.34979	242.476	-5.24855
An16g07100	0.0811437	1.694	-5.24311
An04g07800	2.67738	86.7939	-5.22754
An04g08320	0.390359	12.102	-5.21487
An08g09030	7.97352	255.772	-5.20932
An07g06970	0.0709348	1.73418	-5.20437
An16g06680	0.0567963	1.46874	-5.19568
An04g04160	2.54783	80.2177	-5.19028
An18g02300	0.0787537	1.45544	-5.15707
An02g03540	82.7547	2539.45	-5.14254
An09g02945	22.2693	677.98	-5.13755
An12g10300	1.50529	44.8041	-5.12799
An04g07780	1.91063	56.9968	-5.12247
An12g03300	7.54743	223.433	-5.11346
An13g01840	9.90933	292.953	-5.09738
An16g01320	7.11363	207.413	-5.08111
An02g01280	0.071789	0.532966	-4.98758
An16g05970	18.6988	511.158	-4.98377
An15g04250	0.00853114	0.477984	-4.9776
An12g08990	2.14415	57.2456	-4.9587
An13g03910	2.37247	62.9232	-4.94565
An01g01620	3.78115	99.4666	-4.94154
An12g10310	1.96227	50.6862	-4.9358
An13g01810	5.93847	155.596	-4.92055
An13g02570	0.0470922	0.838252	-4.91187
An07g06960	7.78982	201.831	-4.91021
An05g02370	0.581236	14.6517	-4.9052
An06g00920	20.5568	524.411	-4.89184
An18g01800	0.224404	5.29841	-4.88509
An04g07770	0.558314	13.3947	-4.84398
An02g08340	0.447147	10.9455	-4.84014
An12g07120	0.0510418	1.06312	-4.83877
An12g02460	2.01875	48.2962	-4.80122
An02g01310	0.0488122	0.982981	-4.78815
An07g01660	0.0279131	0.657116	-4.77873
An04g07840	0.892174	20.9625	-4.76206
An09g00610	0.0337913	0.419928	-4.71426
An16g01200	2.00148	44.373	-4.70163
An03g05720	0.418792	9.12027	-4.68676
An07g00790	1.96357	43.4182	-4.68418
An03g01680	64.5155	1415.7	-4.67565
An14g05980	0.142798	2.88623	-4.66993
An02g00540	0.776131	16.6783	-4.65066
An13g02460	0.459917	9.8042	-4.63778
An07g01950	6.77405	145.044	-4.63218
An14g05280	3.16293	67.0623	-4.61884
An08g09070	0.0706169	0.423549	-4.60296
An09g00660	28.3855	587.125	-4.59356
An16g07200	1.20821	24.786	-4.5797
An13g02230	62.8504	1295.74	-4.57217
An13g03210	0.249536	4.57903	-4.57104
An02g03530	19.1154	386.714	-4.54332
An12g09660	5.82152	116.34	-4.53757
An01g01780	0.236394	4.4102	-4.5352
An10g00670	2.96917	57.2313	-4.49034
An07g05660	15.0977	289.494	-4.48872
An07g05450	0.566465	10.4154	-4.47952
An07g00930	2.26084	43.1567	-4.46783
An07g01230	0.740184	13.9839	-4.46618
An11g07810	0.0774534	1.2611	-4.46327
An07g00640	0.252633	4.54839	-4.46054
An08g10890	0.0599642	0.769808	-4.45362
An12g06400	0.0681186	1.12746	-4.4515
An18g01810	0.138068	2.31431	-4.45055
An08g05670	2.25834	42.2788	-4.44991
An18g06830	0.0650419	0.379641	-4.44513
An07g01320	7.38619	137.441	-4.43131
An07g08480	0.432423	7.26267	-4.42099
An04g00380	0.566208	10.0863	-4.41991
An08g05650	0.0174056	0.328206	-4.39595
An02g01320	1.06801	18.7304	-4.38964
An07g01220	0.811929	14.1411	-4.35631
An16g01170	1.40842	24.2335	-4.33679
An01g06750	0.317415	5.08155	-4.32704
An09g01280	0.0534872	0.789025	-4.32239
An12g06130	12.9527	223.405	-4.31601
An13g03920	0.992543	16.8165	-4.30242
An14g05290	9.98097	169.983	-4.29838
An07g00340	0.90231	14.7194	-4.2833
An03g00410	0.466433	7.64031	-4.27506
An04g09910	0.263963	4.19073	-4.26737
An01g11700	2.72746	44.8137	-4.25804
An12g08560	5.51699	90.5785	-4.25047
An03g00890	2.83301	46.2552	-4.23889
An01g11310	0.894501	14.3886	-4.23756
An03g00900	1.27818	20.275	-4.22313
An02g06820	231.76	3757	-4.22267
An13g03240	2.61487	42.1023	-4.21926
An08g08860	2.69099	42.7785	-4.20898
An11g03520	0.197755	2.77349	-4.20478
An12g06120	1.34907	20.9193	-4.17057
An16g06590	0.0842308	1.14199	-4.16886
An16g01180	0.216653	2.92742	-4.16421
An16g07090	3.9246	60.6321	-4.16185
An11g02850	25.4839	393.792	-4.15989
An03g05730	0.1499	2.06204	-4.15892
An01g11450	0.00721784	0.270833	-4.14786
An18g00230	0.554072	8.20345	-4.14079
An12g08980	2.63315	39.5837	-4.12661
An04g03940	6.1807	93.4117	-4.12458
An01g03800	0.0983121	1.11731	-4.12276
An13g02220	66.0646	994.072	-4.11867
An03g02730	0.0580576	0.302146	-4.11564
An01g01820	4.18307	62.0574	-4.10373
An02g09060	17.2467	254.804	-4.09654
An06g00970	0.308978	4.33385	-4.08939
An02g12690	0.137369	1.79651	-4.08459
An08g06240	7.29878	106.735	-4.07937
An16g08250	0.280816	3.77737	-4.07537
An03g00690	22.7513	325.176	-4.0695
An09g03120	51.8021	751.067	-4.06739
An06g00140	0.0962805	0.82162	-4.05266
An06g00960	1.74306	24.651	-4.0512
An11g08430	3.59378	51.4237	-4.04507
An02g10030	0.0241974	0.266193	-4.03833
An08g09790	0.0486455	0.476876	-4.02959
An15g07550	53.8932	757.488	-4.0295
An04g05090	0.936141	12.5399	-4.02843
An12g10870	0.692897	9.43554	-4.02065
An03g05750	0.435906	5.91393	-4.00631
An16g08240	0.411685	5.50247	-4.00554
An04g07830	6.03787	83.3501	-3.99762
An08g03220	0.78581	9.79938	-3.98952
An13g01750	9.86658	134.767	-3.98911
An02g00550	3.43263	46.563	-3.985
An05g01330	1.55979	20.9846	-3.97323
An18g01620	0.537523	7.09647	-3.96518
An01g00260	2.25771	30.2283	-3.96517
An04g07820	5.78745	78.0337	-3.96338
An15g07530	2.57965	34.5905	-3.95861
An12g10420	1.41128	18.6266	-3.95447
An01g14800	6.96568	93.4677	-3.94781
An02g06440	7.81995	103.418	-3.94106
An07g00170	0.349261	4.5281	-3.93858
An11g00820	0.30181	3.6189	-3.93474
An08g06690	6.42837	84.6183	-3.92876
An04g08250	4.14236	54.3942	-3.92779
An03g01010	29.3495	384.383	-3.92518
An02g09070	0.937721	11.8194	-3.89795
An04g07810	1.79279	22.8603	-3.89685
An01g07860	153.958	1972.08	-3.88856
An11g07780	3.46099	44.2379	-3.88726
An12g09000	2.5579	32.2613	-3.87094
An13g00830	0.195144	2.38325	-3.87071
An01g03850	0.0263737	0.231292	-3.86948
An16g08320	14.2699	181.07	-3.86479
An15g04080	0.16925	1.89738	-3.85655
An12g06110	0.27503	3.18226	-3.85485
An03g04400	37.1437	464.076	-3.84942
An11g08980	0.0754681	0.829888	-3.84916
An02g00220	0.150089	1.67064	-3.84271
An05g00330	0.577659	7.06057	-3.839
An16g06080	1.40302	17.1709	-3.83121
An16g05860	0.0728	0.673544	-3.82293
An07g09760	0.46807	5.63953	-3.82062
An02g02400	0.159052	1.07441	-3.80061
An01g02540	4.4494	53.0629	-3.79015
An16g05960	2.29577	27.0858	-3.78763
An03g04190	23.0178	275.15	-3.78673
An02g14420	7.2761	86.3523	-3.7774
An15g07650	0.100865	1.06326	-3.77409
An16g06990	3.4561	40.5514	-3.76773
An12g04430	4.00388	46.7059	-3.76728
An01g02530	15.9364	185.339	-3.75398
An15g06970	1.99806	23.249	-3.75386
An16g08310	9.14988	107.356	-3.75254
An06g00150	0.804793	9.18003	-3.74788
An03g00700	0.0343959	0.225293	-3.72262
An11g08930	1.97818	22.3338	-3.71363
An04g07140	5.45459	61.7503	-3.70871
An14g02590	26.534	297.736	-3.69959
An14g03310	11.0389	123.708	-3.69558
An01g02640	1.3738	15.1625	-3.68723
An04g09940	0.0545372	0.427049	-3.68265
An06g02480	0.184468	1.96552	-3.68038
An06g00780	0.0788806	0.81738	-3.67865
An02g10610	3.23425	35.727	-3.67738
An01g10580	14.1503	155.175	-3.67568
An18g04620	0.338936	3.63638	-3.67233
An13g03990	0.754189	8.19764	-3.66986
An18g05000	50.8979	557.577	-3.66581
An02g03200	5.95751	65.2037	-3.66493
An01g01950	13.5093	147.147	-3.65935
An13g02320	0.478021	4.96253	-3.65917
An16g05280	0.0719435	0.651442	-3.65751
An03g05940	6.26437	68.0025	-3.65748
An12g10560	10.7721	117.43	-3.65632
An08g05660	1.71831	18.4436	-3.65557
An01g14810	1.03649	11.0809	-3.65214
An06g00350	0.597775	6.38095	-3.65019
An07g01210	0.01295	0.198015	-3.64353
An04g07790	0.190128	1.75912	-3.6376
An09g02270	1.87827	20.1194	-3.63563
An03g04200	8.52162	91.1919	-3.63131
An09g01750	0.310911	3.17267	-3.62942
An02g10620	7.62874	80.5339	-3.61583
An16g06330	0.0693549	0.499148	-3.61416
An11g03690	7.4296	78.7932	-3.61075
An13g02360	0.264153	2.70192	-3.6033
An15g07220	9.25916	96.8582	-3.59545
An05g01440	1.12589	11.6365	-3.59061
An01g15000	25.7364	267.284	-3.58372
An12g02020	0.265755	2.616	-3.58124
An09g03320	2.76583	28.5095	-3.58016
An06g02400	2.21908	22.9509	-3.57705
An07g06300	0.915443	9.31116	-3.5749
An17g01710	2.67036	27.3108	-3.57059
An13g00840	165.528	1692.42	-3.56526
An15g07780	0.113851	0.990794	-3.5631
An08g03210	0.0773517	0.682396	-3.55499
An09g02330	2.55437	25.6588	-3.55282
An15g02040	455.634	4633.34	-3.55107
An16g06560	0.0734481	0.737548	-3.55014
An13g04080	0.60937	6.00477	-3.54008
An08g08890	9.48121	94.4791	-3.53791
An12g08970	1.56102	15.4762	-3.53441
An11g00030	0.425329	3.93553	-3.53295
An11g07770	0.205159	1.97059	-3.53159
An07g01670	0.666301	6.43156	-3.5196
An02g10830	0.523252	5.08676	-3.51827
An01g05830	14.9965	148.808	-3.51785
An12g09260	0.832076	8.16349	-3.5176
An12g02150	0.694238	6.61099	-3.51686
An13g01690	0.698585	6.7956	-3.51554
An15g07630	0.438568	4.20683	-3.51468
An13g03610	0.95317	9.30128	-3.51193
An13g00160	4.1919	41.1915	-3.51035
An07g01800	1.01359	9.79188	-3.50733
An15g04070	0.410086	3.78531	-3.50694
An01g00280	2.23975	21.7555	-3.50298
An12g02630	0.106957	0.902808	-3.50291
An04g07760	1.05047	10.1912	-3.49572
An04g09920	7.47248	72.5057	-3.49417
An13g04060	2.12606	20.4087	-3.4846
An14g02300	4.97569	47.1794	-3.46679
An11g06130	0.327805	2.97803	-3.46229
An18g00740	11.9384	113.092	-3.45546
An02g12190	1.09126	10.131	-3.45418
An03g03640	37.0397	350.511	-3.45011
An07g05670	5.54496	52.0426	-3.44956
An07g05420	7.9707	75.0945	-3.44642
An11g03600	0.455741	4.1872	-3.4421
An05g02350	0.613817	5.53264	-3.43053
An09g04990	1.25211	11.5961	-3.43043
An01g08670	5.23047	48.1919	-3.4287
An13g01660	0.768115	6.88091	-3.42833
An02g09830	7.1766	66.7751	-3.42708
An01g03980	0.0536614	0.355994	-3.42558
An07g07890	0.0650419	0.21432	-3.42513
An07g07450	2.81367	25.6953	-3.41223
An19g00340	12.7171	115.719	-3.40545
An12g03030	78.3533	712.439	-3.40317
An04g08260	0.181975	1.60772	-3.40291
An10g00710	0.284927	2.44253	-3.39836
An02g08350	0.605925	5.39758	-3.38179
An12g10340	3.81577	33.969	-3.38095
An12g00960	1.97874	17.5424	-3.37571
An09g01100	10.8473	97.3847	-3.37202
An02g11120	1.11138	9.73657	-3.36224
An14g02780	0.90278	7.95372	-3.3618
An12g09340	3.99701	35.1662	-3.34947
An18g01090	4.53045	39.2876	-3.34168
An09g03350	0.275568	2.33684	-3.33834
An01g01160	3.50004	30.4739	-3.3373
An05g02470	0.24646	2.12974	-3.33307
An17g00580	0.0258496	0.195695	-3.33219
An12g05640	4.25342	36.828	-3.32367
An03g01110	0.211646	1.71543	-3.32345
An10g00950	0.10265	0.818475	-3.32006
An01g10030	66.96	578.609	-3.31934
An12g07030	0.935701	7.91867	-3.31593
An15g07190	9.48558	81.4112	-3.31347
An01g11840	1.99801	17.0659	-3.31323
An12g02430	0.499109	4.17972	-3.30971
An07g09440	10.6	90.7743	-3.30937
An01g05800	30.4868	260.305	-3.309
An08g01260	0.184865	1.46016	-3.30718
An04g08000	2.20254	18.7032	-3.29722
An03g05810	0.0128729	0.156864	-3.29603
An15g07200	14.0657	119.114	-3.29581
An12g00270	1.91638	16.039	-3.29265
An17g01170	12.6239	106.95	-3.28813
An02g06060	10.6661	89.7091	-3.28647
An07g00770	0.97378	8.09816	-3.28625
An10g00800	14.9767	125.366	-3.28527
An05g00850	1.6998	14.1628	-3.28389
An16g06090	2.53464	21.1331	-3.26963
An01g06830	6.29931	51.7219	-3.26687
An11g08320	0.0244828	0.142246	-3.26562
An16g00210	0.122897	0.919142	-3.26471
An12g10430	5.35943	44.0357	-3.26371
An13g02420	0.385355	3.01685	-3.25763
An17g01530	1101.01	9104.31	-3.25347
An12g09450	0.0473175	0.298195	-3.25068
An04g04500	3.76509	30.9385	-3.25051
An07g08810	178.899	1467.06	-3.25023
An02g10930	2.11586	17.2728	-3.24487
An08g10860	0.368051	2.99348	-3.24417
An15g06830	0.0848096	0.212152	-3.24302
An04g08300	1.02798	8.26674	-3.24218
An12g10380	6.50757	52.8924	-3.23878
An12g04450	60.6671	495.033	-3.23805
An08g02650	5.89479	48.0899	-3.23773
An15g03790	0.121183	0.893652	-3.23499
An02g06090	35.1511	285.669	-3.23203
An01g01210	1.20337	9.64452	-3.22981
An13g03500	0.453424	3.54404	-3.2298
An14g05560	0.126559	0.90045	-3.22947
An08g10880	0.0644474	0.483395	-3.22871
An09g00180	0.261313	1.82174	-3.22348
An16g01950	2.47839	19.9709	-3.22091
An09g01740	0.196021	1.55302	-3.21976
An01g12270	0.0881912	0.650469	-3.21262
An18g06090	82.2258	660.846	-3.21174
An12g01000	2.58893	20.7058	-3.20843
An14g01630	6.03453	47.9966	-3.20405
An09g05080	5.83115	46.3306	-3.20368
An07g00130	41.846	331.908	-3.20358
An07g00350	2.34388	18.5169	-3.20033
An08g04600	55.159	431.951	-3.19083
An12g01470	0.164483	1.20325	-3.17997
An08g00230	0.0797288	0.193026	-3.17565
An11g07800	0.400924	3.06343	-3.17284
An08g09440	0.0251523	0.177312	-3.16883
An18g01670	69.7945	540.272	-3.16156
An04g09880	1.02878	7.88576	-3.15642
An02g01560	1.58972	12.1813	-3.15563
An09g00320	1.85389	14.1045	-3.14769
An16g07080	344.776	2651.27	-3.14394
An03g06180	3.28867	24.8165	-3.13628
An13g01960	2.29173	17.3503	-3.13342
An01g00320	0.0490638	0.322171	-3.13167
An13g03200	0.5891	3.97466	-3.12469
An16g06580	0.872739	6.54786	-3.124
An07g05900	3.95098	29.5533	-3.12088
An16g07190	0.778089	5.78151	-3.1188
An07g05470	0.250741	1.31743	-3.11295
An08g10910	0.0929942	0.532513	-3.1126
An02g11130	2.75039	20.1985	-3.10984
An09g00620	1.63034	11.9887	-3.10466
An15g07170	6.41265	47.3235	-3.10368
An04g06730	1.01845	7.47954	-3.10337
An03g06020	60.8451	447.422	-3.10122
An07g01340	8.77229	64.4285	-3.09979
An05g01930	0.0389666	0.159323	-3.09093
An09g02320	11.3794	83.136	-3.08808
An11g00270	0.0430352	0.242983	-3.08634
An11g05930	0.200676	1.40644	-3.08453
An02g06170	5.0534	36.9175	-3.08399
An14g02420	1.89221	13.8046	-3.08397
An16g01190	4.38661	31.8301	-3.08313
An03g01140	22.4975	163.564	-3.08246
An04g00880	12.7304	93.2575	-3.08025
An04g03360	108.832	795.474	-3.07467
An03g06010	0.0409022	0.281117	-3.07335
An01g11130	0.122916	0.847627	-3.07325
An08g02070	0.049291	0.158452	-3.07311
An03g01030	4.0698	29.473	-3.07189
An13g01980	6.04331	43.6121	-3.07052
An14g02340	5.49275	39.6474	-3.06888
An18g01660	9.48084	68.7021	-3.0687
An04g03990	74.3941	538.651	-3.0668
An16g00780	0.33636	2.33974	-3.06589
An07g01250	0.63859	4.59352	-3.06425
An03g05870	0.827452	5.89052	-3.06392
An08g04680	0.319303	2.23943	-3.06271
An06g00990	101.143	733.798	-3.06266
An03g00770	27.7472	199.596	-3.06183
An15g07540	4.39572	31.5408	-3.05733
An16g01900	1.09571	7.77265	-3.05588
An04g06750	8.43494	59.8611	-3.05469
An03g04880	1.91324	13.5832	-3.04986
An14g07200	2.81602	20.097	-3.04791
An01g06800	1.58953	11.1621	-3.04218
An15g07800	3.29197	23.2015	-3.04149
An01g04200	0.133086	0.2273	-3.03532
An09g00170	16.8273	119.218	-3.03479
An09g04670	6.54536	46.2786	-3.03444
An04g08630	2.64124	18.5476	-3.03156
An15g07160	14.2164	100.147	-3.03145
An07g00300	0.0297615	0.2265	-3.02994
An04g03980	129.552	911.509	-3.0267
An14g01920	0.0479256	0.161778	-3.02428
An14g01280	1.68793	11.729	-3.02328
An03g01450	6.96602	48.7458	-3.02044
An11g04290	0.695438	4.73359	-3.01151
An08g10900	0.131843	0.775939	-3.0084
An12g10800	0.0834101	0.372648	-3.0064
An18g01370	0.0351564	0.230656	-3.00614
An15g07570	0.165038	1.09462	-2.99999
An14g01690	5.21947	35.7852	-2.98998
An13g03220	3.29024	22.4723	-2.98911
An12g10140	0.22728	1.47647	-2.97972
An11g08990	0.135269	0.860193	-2.97804
An12g03010	0.386029	2.46133	-2.97611
An14g04260	0.413044	2.74127	-2.97356
An08g02110	0.917658	6.15887	-2.97033
An16g07620	48.0254	325.987	-2.97025
An07g08470	6.21755	41.9647	-2.96406
An18g00100	0.238252	1.52905	-2.9636
An14g05970	0.314426	2.04526	-2.96237
An02g00970	13.9567	93.9563	-2.96048
An12g04310	0.737857	4.87333	-2.96003
An10g00260	22.3434	150.499	-2.95534
An02g03560	7.59286	50.7412	-2.95474
An02g13650	2.29329	15.2582	-2.95424
An16g05270	0.134791	0.840138	-2.95097
An14g03870	1.2777	8.46007	-2.95076
An01g11600	0.370654	2.41859	-2.95029
An13g03190	0.546757	3.53915	-2.9473
An13g03230	0.150774	0.96683	-2.93546
An15g07770	1.12458	7.29284	-2.93528
An02g10920	1.76701	11.5777	-2.93504
An15g07180	4.81706	31.6647	-2.93496
An08g08290	1.03216	6.7402	-2.93473
An09g00470	0.471606	3.00736	-2.92947
An01g01400	4.8701	31.6288	-2.92804
An03g02270	12.807	83.9244	-2.92738
An07g05680	0.0617783	0.289782	-2.9269
An08g10870	0.132265	0.800455	-2.92602
An11g10230	0.122703	0.209567	-2.92501
An03g00100	0.0234102	0.145219	-2.92141
An01g01610	351.678	2294.52	-2.9173
An03g06160	0.335487	1.77502	-2.91383
An16g01420	0.105249	0.663708	-2.91273
An19g00330	8.5932	55.641	-2.91198
An12g09060	0.131794	0.735673	-2.91151
An18g06170	6.59066	42.7758	-2.91022
An01g10090	1.08457	7.0068	-2.9098
An12g02040	0.659924	4.18385	-2.90421
An12g04440	0.806325	5.16813	-2.90282
An18g00190	0.0602828	0.15565	-2.90121
An11g09600	31.8115	204.995	-2.89867
An11g11270	24.7421	159.187	-2.89543
An01g06860	20.1681	127.583	-2.89114
An07g04695	14.9378	95.2128	-2.88628
An12g09860	12.8565	81.951	-2.88294
An15g07210	4.55679	28.9173	-2.88232
An16g02730	13.8459	87.7591	-2.88003
An16g06570	0.653787	4.00336	-2.87996
An08g04670	0.997359	6.26567	-2.87685
An03g04450	14.6452	92.8004	-2.87458
An16g07110	155.258	975.606	-2.87139
An10g01020	0.651402	4.05656	-2.86864
An04g00920	0.0588475	0.151944	-2.86862
An04g09570	19.198	121.013	-2.86407
An01g03550	11.101	69.609	-2.86259
An01g06840	13.1077	81.0301	-2.8583
An16g00240	0.174304	1.00536	-2.8569
An12g07590	0.712144	4.40515	-2.85595
An08g06890	19.2407	119.513	-2.85572
An12g07270	2.98567	18.526	-2.85308
An06g00980	0.125371	0.204032	-2.85034
An08g08870	2.27274	13.9227	-2.84518
An01g00600	2.20368	13.672	-2.84517
An08g10020	7.87912	49.0288	-2.84463
An12g09210	0.775496	4.7166	-2.84325
An06g00890	6.24916	38.4845	-2.84002
An05g01200	0.629165	3.83234	-2.83969
An02g06160	3.05797	18.9023	-2.83951
An05g02360	0.177083	1.02569	-2.83934
An13g01850	1.0038	6.12389	-2.83875
An04g05100	0.290373	1.76787	-2.83868
An04g04380	0.38593	2.36005	-2.83582
An03g00640	440.432	2698.49	-2.83461
An16g00200	0.189649	1.10159	-2.82983
An15g01980	3.25412	19.8424	-2.82878
An15g02250	2.30559	13.9665	-2.82762
An18g00730	4.86632	29.8347	-2.82737
An04g08310	0.0798522	0.393126	-2.82667
An03g01100	0.0321565	0.208112	-2.82197
An08g04340	0.633273	3.69879	-2.81942
An15g07660	0.162974	0.928527	-2.81622
An14g03970	3.85982	23.2771	-2.81198
An17g01520	75.3943	458.858	-2.81182
An05g01410	1.96755	11.7904	-2.80755
An01g02520	0.820712	4.76003	-2.80513
An09g00150	0.0861867	0.465617	-2.80072
An01g00500	1.46006	8.65868	-2.79607
An02g13400	29.9488	179.326	-2.79181
An15g07260	2.76543	16.449	-2.79028
An08g04580	0.129928	0.706737	-2.79016
An04g09710	1.79512	10.6376	-2.78566
An02g06100	12.2897	73.1614	-2.78456
An11g03670	0.0409333	0.173954	-2.78233
An08g08880	0.338939	1.78913	-2.78124
An16g06790	3.00192	17.7283	-2.77839
An18g04630	0.0699881	0.340468	-2.77809
An02g13220	23.4643	138.378	-2.77795
An05g01860	3.23538	19.0755	-2.77722
An12g04850	0.040329	0.136135	-2.7753
An12g04460	20.6682	121.947	-2.77358
An07g00940	0.301569	1.68785	-2.77327
An05g00460	3.61921	20.7451	-2.77223
An04g07740	0.652956	3.75126	-2.77219
An07g06330	6.30682	36.9745	-2.76985
An03g00820	0.045396	0.258954	-2.76694
An11g04600	0.680701	3.95161	-2.7657
An03g00760	1.15557	6.71539	-2.76436
An11g09210	2.52604	14.674	-2.76321
An12g00970	0.0174407	0.11564	-2.76007
An12g00260	18.4184	107.729	-2.75704
An07g07530	19.9996	116.501	-2.75429
An08g10410	14.2083	82.8054	-2.75357
An05g00340	4.95457	28.855	-2.75163
An11g04560	0.912777	5.19615	-2.74958
An04g07720	0.0221054	0.0915686	-2.74848
An08g05640	11.5592	66.3315	-2.74349
An10g00170	109.738	631.186	-2.74275
An01g13040	20.1478	115.934	-2.74107
An03g05630	2.7714	15.8434	-2.73994
An11g08190	0.816037	4.67794	-2.7377
An02g00980	21.6625	124.745	-2.73542
An03g04440	3.53461	20.2849	-2.73382
An07g06800	0.775318	4.38984	-2.72583
An01g07980	87.7614	500.241	-2.71977
An11g07820	3.77022	21.3471	-2.71643
An02g06185	24.5586	139.066	-2.71486
An07g08190	0.830429	4.62565	-2.71479
An02g00230	0.859902	4.79039	-2.7122
An09g03830	2.17433	12.1463	-2.71059
An12g02780	1.41438	7.84834	-2.70359
An06g01560	0.23094	1.03388	-2.70247
An13g01160	4.07383	22.8521	-2.69994
An11g08900	0.706889	3.92035	-2.69583
An01g11330	14.2096	79.2219	-2.69576
An14g05780	2.32516	12.951	-2.69548
An05g02250	45.1431	252.478	-2.69429
An12g09770	0.0620778	0.299958	-2.69259
An05g01870	8.76612	48.6942	-2.69134
An01g01900	0.0592235	0.287416	-2.68942
An07g00820	36.5273	203.97	-2.68793
An12g10440	3.16279	17.4546	-2.68686
An11g08810	0.208156	1.1188	-2.68599
An03g06410	135.8	756.521	-2.68337
An18g05470	1.99664	11.0208	-2.6811
An05g00350	5.23206	28.9458	-2.67957
An01g15010	60.0332	332.379	-2.67909
An16g01430	2.86163	15.7706	-2.67897
An15g07930	0.512606	2.78539	-2.67888
An15g07560	15.8455	86.819	-2.67416
An01g06890	19.3838	105.617	-2.674
An11g06890	16.2432	89.475	-2.67177
An14g01700	3.49994	19.171	-2.6682
An11g07000	4.9234	26.9464	-2.66637
An15g07810	4.65388	25.2773	-2.6611
An15g01050	0.0482118	0.197061	-2.65999
An18g04410	6.20307	33.8165	-2.65769
An18g06410	44.6514	243.055	-2.65722
An09g02920	44.5845	243.493	-2.65598
An02g10110	0.600459	3.2279	-2.65345
An19g00360	4.77063	25.9292	-2.6533
An12g02770	1.29326	6.92378	-2.65136
An15g04290	1.0095	5.41573	-2.65076
An11g08460	0.0165561	0.10711	-2.65031
An12g08950	6.41341	34.6769	-2.64921
An04g06700	49.5591	268.486	-2.64717
An18g01510	0.188546	0.881442	-2.64656
An05g02340	0.521831	2.76127	-2.63866
An06g02730	3.83336	20.3232	-2.63464
An18g06420	14.9939	80.0448	-2.6335
An07g00780	16.5397	88.1917	-2.63252
An04g06690	69.5835	373.002	-2.63232
An07g05520	3.06971	16.3407	-2.63012
An03g05210	32.2686	172.017	-2.62804
An12g06070	0.0585144	0.302962	-2.62553
An10g00425	0.183046	0.721318	-2.62431
An09g01930	0.496157	2.62704	-2.6243
An17g01610	4.33807	23.0705	-2.61967
An14g02860	5.72482	30.2729	-2.61963
An18g01780	38.3444	204.37	-2.61662
An11g05990	1.21026	6.31556	-2.61547
An15g05310	0.551805	2.88317	-2.61541
An01g00750	3231.26	17057.5	-2.61462
An03g06420	3.26448	17.1325	-2.61002
An11g00260	0.221136	1.12199	-2.60885
An07g05030	6.35767	33.3885	-2.60767
An08g04335	1.45084	7.50979	-2.60505
An01g06820	8.71555	45.2651	-2.60462
An18g01330	0.0737123	0.335443	-2.60456
An03g05280	0.223682	1.12752	-2.60227
An08g08840	259.823	1354.96	-2.59793
An15g05120	1.46347	7.55898	-2.59519
An07g06280	4.04129	20.9057	-2.5937
An14g01170	1.78297	9.1867	-2.59329
An18g01820	0.0275935	0.112822	-2.59302
An15g05350	2.13246	11.013	-2.59132
An15g03170	0.495047	2.49116	-2.5873
An12g10370	1.30474	6.66831	-2.58333
An15g04810	3.41566	17.588	-2.58272
An10g00680	31.603	162.381	-2.57892
An13g01470	8.06401	41.0811	-2.57828
An15g01040	0.228259	1.09831	-2.57765
An08g01860	9.94558	51.0925	-2.57582
An11g01660	95.8347	491.48	-2.57292
An04g05730	8.74317	44.6428	-2.56968
An12g02660	19.7848	100.718	-2.56567
An18g02570	0.129613	0.558931	-2.56024
An08g11140	0.096766	0.429704	-2.55819
An10g00160	0.0735848	0.305603	-2.55501
An12g06100	4.53128	22.8379	-2.55181
An14g05765	124.567	628.761	-2.54898
An08g10100	0.275518	1.36436	-2.54875
An07g00390	7.86606	39.5829	-2.5476
An14g01068	225.143	1133.96	-2.54269
An11g04110	2.46405	12.4393	-2.5417
An03g01320	3.03642	15.0927	-2.53768
An03g01170	0.227486	1.01019	-2.53758
An02g14470	1.96612	9.79249	-2.53414
An01g06870	11.6847	57.6937	-2.53352
An06g00800	0.0390922	0.15643	-2.53107
An07g08390	16.522	82.7309	-2.53067
An15g04860	1.72428	8.58456	-2.53065
An16g01280	4.61524	22.8557	-2.53049
An02g02360	65.6371	327.269	-2.52804
An16g05910	17.5843	86.8508	-2.52802
An14g06960	0.633578	3.0621	-2.5263
An16g01000	3.34445	16.5751	-2.52432
An18g02290	0.237868	0.94087	-2.52109
An11g03260	4.07624	20.1728	-2.52104
An12g02830	4.06193	20.0539	-2.52104
An12g06060	0.761053	3.66552	-2.52045
An08g02040	0.0337913	0.114066	-2.52013
An04g06860	1.91543	9.35863	-2.51984
An03g01020	1.24401	5.91807	-2.51761
An08g04330	4.15602	20.4376	-2.51611
An12g07020	9.48172	46.6643	-2.51537
An02g14210	7.71971	38.0147	-2.51383
An01g05020	0.741123	3.56998	-2.51114
An04g07600	0.0510358	0.127667	-2.5103
An14g07230	0.0264654	0.12051	-2.5097
An12g09630	1.99923	9.71139	-2.50201
An02g09530	5.73241	28.0353	-2.50037
An01g05880	0.129273	0.562314	-2.49986
An14g03080	493.833	2414.38	-2.49986
An08g09610	15.3116	74.4747	-2.49985
An18g01540	0.191796	0.929748	-2.49852
An02g14250	0.23492	1.0246	-2.49806
An07g03810	0.0961175	0.156425	-2.4973
An12g00440	14.7682	71.7571	-2.48947
An16g01440	0.146443	0.625466	-2.48887
An03g06175	6.57578	31.8345	-2.4885
An04g04630	23.8076	115.433	-2.48512
An12g00150	10.9298	52.9199	-2.48512
An04g02850	10.7166	51.6698	-2.4841
An08g02880	0.378924	1.73555	-2.48376
An12g02160	16.1533	77.7977	-2.48331
An02g14150	0.155671	0.615235	-2.48179
An02g12507	0.0541678	0.19151	-2.47867
An16g02400	0.415731	1.91965	-2.47754
An03g05290	252.059	1210.78	-2.47589
An16g05680	7.60513	36.4587	-2.4746
An13g02040	9.60279	46.2134	-2.47418
An15g01990	7.81111	37.3363	-2.47203
An14g07220	0.410407	1.902	-2.47113
An07g01940	0.552258	2.60395	-2.47086
An12g09470	0.295244	1.32962	-2.46994
An13g01990	0.11968	0.513652	-2.46902
An01g08020	4.84065	22.9416	-2.46831
An08g09250	0.122431	0.538911	-2.46721
An18g00460	1.14374	5.43112	-2.46499
An14g01620	4.66567	22.1059	-2.45893
An13g02310	6.02801	28.5576	-2.45827
An15g01540	1.58084	7.43665	-2.45158
An12g00310	1.72295	8.09646	-2.44795
An02g10330	2.59318	12.152	-2.44725
An18g01790	18.2173	85.6652	-2.44457
An13g03980	5.38759	25.2637	-2.44452
An09g00190	2.20052	10.279	-2.4445
An12g09890	0.0347102	0.135569	-2.44162
An15g01800	0.892161	4.1259	-2.43542
An07g04990	0.453006	2.06359	-2.42972
An16g00330	1.98846	9.10946	-2.42769
An13g01740	0.0411832	0.178649	-2.42668
An09g00700	3.59627	16.613	-2.42508
An18g06100	35.566	164.83	-2.41882
An15g04870	2.6565	12.2055	-2.41828
An13g02430	0.237785	1.08425	-2.41719
An12g05050	7.03381	32.3911	-2.41675
An01g01475	65.6012	302.289	-2.41664
An08g09230	1.54239	7.03487	-2.41662
An13g04070	3.08365	14.1082	-2.41637
An12g06050	0.016682	0.0879319	-2.41542
An01g14680	32.7402	149.912	-2.41286
An12g01380	1.81909	8.30376	-2.40866
An16g06300	15.3462	69.7516	-2.40805
An11g09200	4.77408	21.6327	-2.40506
An16g05600	7.20127	32.9355	-2.405
An03g05710	0.258034	1.14219	-2.40293
An03g06590	0.222701	0.972317	-2.4005
An08g03640	8.57518	38.9585	-2.39945
An13g03260	0.481134	2.15289	-2.39836
An15g04300	0.0693711	0.26385	-2.39822
An18g00720	0.0560634	0.213235	-2.39822
An01g00760	3.16868	14.0932	-2.39782
An11g07830	67.1166	305.133	-2.3973
An14g01685	190.114	864.459	-2.39684
An05g02320	19.4977	87.7207	-2.39351
An05g00320	0.802024	3.591	-2.39159
An07g07740	16.508	74.8641	-2.39125
An18g06070	1.61729	7.30949	-2.39031
An04g00640	8.88864	40.1462	-2.38928
An08g01180	113.082	510.518	-2.38389
An02g05630	21.5409	96.4662	-2.38243
An16g01400	2.07173	9.31657	-2.38072
An06g02450	0.104885	0.450176	-2.38012
An07g00750	0.339668	1.48583	-2.37849
An11g05600	1.75219	7.81085	-2.37606
An01g03940	2.1027	9.32733	-2.37328
An14g06030	0.0873796	0.142204	-2.37259
An01g05130	3.66192	16.2742	-2.36816
An16g00650	2.53191	11.2154	-2.36636
An07g00370	6.34269	28.1025	-2.36388
An04g01490	0.404799	1.76664	-2.36347
An07g05460	36.144	160.806	-2.36345
An08g07330	4.78416	21.2483	-2.36175
An16g06340	0.0609195	0.195833	-2.3595
An13g02200	2.07694	9.14031	-2.35926
An16g01030	10.996	48.4848	-2.35863
An08g02670	332.45	1471.39	-2.35835
An04g03850	1.46456	6.40577	-2.35707
An11g00900	0.159923	0.616363	-2.35651
An04g01220	0.425309	1.84785	-2.35604
An07g01260	1.66468	7.34607	-2.3555
An08g04450	54.7273	241.635	-2.35417
An08g02660	5.60452	24.6046	-2.34877
An04g02330	1.57942	6.91741	-2.34613
An11g10550	5.41871	23.6854	-2.34457
An02g13740	16.5068	72.3396	-2.34423
An11g04270	0.282366	1.18244	-2.34323
An09g02310	45.4524	198.602	-2.34195
An11g08630	0.0197412	0.0867213	-2.33899
An09g01730	0.0231299	0.0945713	-2.33845
An12g08570	208.279	910.769	-2.33342
An16g03950	9.0286	39.3694	-2.33267
An11g02350	8.16853	35.4814	-2.33219
An15g04440	3.75639	16.225	-2.3308
An12g07260	1.79231	7.6883	-2.33023
An08g07010	1.21074	5.20335	-2.32908
An02g05640	2.74919	11.868	-2.3272
An15g04660	3.90147	16.8819	-2.32638
An09g05350	26.8985	116.411	-2.32628
An03g00215	3.47656	15.0103	-2.32522
An03g00600	0.0535891	0.207615	-2.32074
An02g12090	61.3585	264.207	-2.31668
An10g00150	2.79993	11.848	-2.31139
An01g12490	22.0612	94.651	-2.30672
An06g01880	13.8764	59.1732	-2.30373
An16g05620	1.92905	8.08713	-2.30321
An03g01150	0.725951	3.02629	-2.30071
An12g05320	0.0560389	0.176817	-2.29817
An05g02330	18.5991	78.0267	-2.29127
An01g04840	0.0435027	0.170156	-2.29057
An12g04770	2.00799	8.46288	-2.28984
An01g01190	4.09315	17.2835	-2.28941
An07g04850	7.73513	32.6134	-2.28932
An11g02500	0.654012	2.70736	-2.28848
An11g07790	1.04543	4.36384	-2.28617
An01g10590	0.0758822	0.129601	-2.28493
An14g00780	22.2025	93.1476	-2.28353
An02g13230	0.044783	0.138121	-2.28346
An13g02330	0.297547	1.21756	-2.28314
An04g01230	758.603	3187.64	-2.28255
An12g00160	26.7696	112.713	-2.2811
An07g00380	5.85376	24.4907	-2.27928
An16g00220	1.26059	5.2153	-2.27649
An03g05680	0.0529874	0.203168	-2.27558
An11g02490	0.827507	3.39225	-2.27535
An09g04660	34.4374	143.719	-2.27295
An04g04480	39.5773	165.396	-2.27218
An05g01940	4.10345	17.064	-2.27092
An02g05960	0.696565	2.82147	-2.26959
An18g00420	1.1407	4.72151	-2.26946
An01g04390	3.1952	13.2764	-2.26852
An02g12580	0.0892998	0.339234	-2.26775
An02g05310	1.95628	8.07497	-2.26737
An07g04690	0.32998	1.33475	-2.26717
An01g06332	6.25033	25.5981	-2.26571
An08g03510	450.94	1879.41	-2.26469
An11g03570	0.111185	0.434576	-2.26189
An01g13610	1.15732	4.77056	-2.26168
An08g04310	21.2347	87.811	-2.26146
An04g04830	0.0429309	0.107392	-2.26081
An04g07130	33.3801	137.981	-2.2549
An15g04110	3.26022	13.3965	-2.25402
An01g01600	0.83146	3.37577	-2.25322
An18g03950	6.64238	27.3784	-2.2524
An03g06640	4.09244	16.6106	-2.24957
An08g08280	25.8405	105.952	-2.24935
An03g05760	0.540126	2.15721	-2.24799
An12g06430	0.115254	0.455796	-2.24589
An02g08900	20.1602	82.4492	-2.24435
An11g03640	21.3031	86.9002	-2.2439
An16g00320	4.12846	16.8108	-2.24376
An14g03380	4.05959	16.5245	-2.24354
An16g05610	3.77619	15.1687	-2.24313
An08g01320	1.85369	7.56066	-2.24136
An06g00340	0.0625576	0.218613	-2.24021
An01g07690	1.49608	6.08507	-2.23886
An01g06700	0.0365775	0.0944432	-2.23723
An12g10810	13.9599	56.2525	-2.2351
An14g06280	6.8214	27.716	-2.23412
An08g06040	13.4525	54.7861	-2.23347
An11g06040	1.35934	5.46407	-2.23076
An02g12100	88.5393	359.157	-2.23026
An01g11320	51.8607	209.102	-2.22651
An05g01310	0.0779331	0.126831	-2.22441
An13g01500	2.89222	11.425	-2.22337
An07g07730	1.89551	7.53872	-2.22311
An13g01970	0.406727	1.61847	-2.22246
An07g01290	13.7692	55.4851	-2.22099
An12g10350	452.321	1803.67	-2.2189
An16g02390	2.19731	8.75207	-2.21673
An06g02040	1.18807	4.77933	-2.21664
An16g07580	25.3577	101.441	-2.21299
An09g06190	0.51491	2.03377	-2.21161
An13g03040	10.9998	43.9605	-2.20975
An01g08200	0.371432	1.33737	-2.20966
An09g00670	319.37	1263.8	-2.20883
An14g03980	18.2594	72.8066	-2.20746
An08g01070	11.5852	46.0625	-2.20691
An01g09300	55.9387	222	-2.20582
An16g07590	21.3371	84.8073	-2.20526
An02g12080	97.7791	390.044	-2.20368
An02g10340	5.53581	21.9575	-2.20317
An12g00950	6.33987	25.2155	-2.20306
An01g01640	0.898276	3.52422	-2.20226
An13g01240	14.4672	57.5735	-2.1998
An04g03370	4.27917	16.9637	-2.19931
An07g06260	0.0410954	0.102801	-2.19777
An11g01410	44.2352	175.535	-2.19745
An05g01910	0.0459951	0.179801	-2.1963
An01g10020	2.21364	8.75063	-2.1959
An02g13030	0.0762165	0.124037	-2.19577
An01g06850	15.7387	61.4739	-2.19482
An02g06180	11.9908	47.4315	-2.19419
An04g04940	157.569	622.501	-2.19176
An07g04670	21.4843	84.838	-2.19119
An16g03330	70.1165	275.861	-2.18867
An07g03840	0.287202	1.08022	-2.18842
An09g00410	1.14621	4.36768	-2.18706
An02g10680	2.66277	10.4208	-2.18682
An05g02180	0.0755509	0.122954	-2.1845
An09g04820	1.15774	4.49254	-2.18444
An16g05100	0.278139	1.03392	-2.18442
An12g05170	4.51866	17.6624	-2.18336
An15g02000	76.2995	298.062	-2.18141
An19g00170	0.317624	1.18477	-2.17927
An12g00290	5.30138	20.7213	-2.17803
An04g04020	0.367227	1.32344	-2.17774
An11g07490	56.9211	222.19	-2.17664
An12g10790	0.146587	0.54269	-2.17494
An02g05300	3.0619	11.8661	-2.17277
An06g00200	6.27917	24.1772	-2.17232
An08g06910	0.443812	1.69112	-2.17212
An14g04420	3.84632	14.8999	-2.17066
An14g03990	41.5186	161.18	-2.16989
An12g03130	1.13549	4.32739	-2.16907
An18g03140	0.166372	0.585036	-2.16542
An03g00200	1.88063	7.17763	-2.16493
An03g06210	175.671	678.418	-2.16446
An07g07080	17.5282	67.663	-2.1629
An12g05310	0.0233065	0.101976	-2.15979
An16g04710	10.0094	38.6502	-2.15927
An09g00600	12.0602	46.4788	-2.15841
An14g01180	1.98054	7.5571	-2.15746
An18g03940	70.0058	269.078	-2.15645
An16g02510	2.92126	11.2245	-2.15559
An15g03180	0.805887	3.0422	-2.15522
An16g02320	0.221789	0.822334	-2.1532
An09g03110	0.7336	2.78657	-2.14829
An16g01920	0.751162	2.8511	-2.14688
An14g01840	220.136	843.41	-2.14593
An02g05280	3.39527	12.9019	-2.14518
An11g01670	6.02173	22.9514	-2.14344
An07g02750	5.18877	19.7239	-2.14339
An18g04720	2.66903	9.91352	-2.14334
An16g01910	0.930532	3.4253	-2.14267
An10g00180	8.73506	33.1438	-2.14161
An16g05290	213.857	813.804	-2.14066
An02g09890	58.8029	221.067	-2.13983
An09g02550	15.5736	59.2691	-2.13982
An07g00570	25.9114	98.4119	-2.13681
An15g07580	8.73281	33.1323	-2.13542
An04g09560	1.7798	6.67568	-2.1345
An01g08810	41.2127	156.649	-2.13334
An14g05170	28.6251	108.3	-2.13319
An10g00190	0.263729	0.967516	-2.13103
An01g08800	721.44	2731.51	-2.13028
An09g01710	35.9611	136.045	-2.12851
An08g03850	11.6193	43.813	-2.12757
An11g05050	0.253973	0.762397	-2.12646
An03g01130	21.8997	82.0447	-2.12288
An12g07250	2.03788	7.62513	-2.12235
An12g01910	37.006	139.049	-2.12228
An05g01110	1.73682	6.49488	-2.11893
An07g01180	3.8958	14.4871	-2.11684
An02g04780	0.0406089	0.124646	-2.11513
An13g03960	0.335474	1.16471	-2.11468
An13g00170	5.12613	19.1518	-2.11436
An02g06420	17.2023	64.2918	-2.11389
An15g04140	3.42023	12.7679	-2.11322
An04g08950	1.37688	5.11739	-2.11155
An01g13130	0.219724	0.796998	-2.11133
An18g03870	386.179	1439.98	-2.10914
An10g00120	4.54018	16.6856	-2.10786
An05g02480	0.165936	0.594719	-2.10691
An07g05800	29.8609	110.793	-2.10632
An07g04680	1.57034	5.70431	-2.10455
An02g10770	0.345072	1.20252	-2.10363
An08g09530	0.0423818	0.169296	-2.10267
An08g10920	0.211266	0.753233	-2.10161
An07g06820	7.37804	27.2448	-2.10026
An07g03800	0.0729327	0.200366	-2.0993
An03g00250	19.3196	71.3775	-2.09857
An01g14040	5.81292	21.4203	-2.09749
An16g06130	0.0877462	0.276752	-2.0946
An01g13300	0.309274	1.08638	-2.09369
An04g03860	10.2073	37.4039	-2.09108
An15g01550	12.4545	45.7763	-2.09088
An13g00145	19.257	70.8203	-2.08967
An08g03980	12.2788	45.0415	-2.08828
An14g02490	18.6809	68.4384	-2.08818
An08g01870	19.5996	72.0189	-2.08794
An02g13450	1.1611	4.22774	-2.08349
An12g02190	5.25784	19.1495	-2.08325
An03g01440	0.0949127	0.306604	-2.08283
An15g07720	17.3272	63.1661	-2.08084
An15g07820	69.0432	252.198	-2.08052
An12g00700	7.3318	26.6412	-2.07934
An04g01320	41.8765	152.87	-2.07615
An01g05990	11.7869	42.9325	-2.07529
An04g00220	26.6	96.3304	-2.07314
An12g02170	11.3746	41.0363	-2.07213
An07g06290	1.14584	4.0498	-2.06957
An14g05690	3.80414	13.7252	-2.06933
An05g00290	10.0359	36.3952	-2.06756
An09g01080	1.54619	5.55262	-2.06706
An08g04550	3.48263	12.5799	-2.06566
An02g06190	1.72375	6.18715	-2.06562
An18g01470	0.0589866	0.192847	-2.06337
An07g00580	0.555212	1.97918	-2.06134
An09g04690	10.4332	37.3417	-2.06106
An16g08330	3.55862	12.8189	-2.0601
An01g11510	0.192601	0.664039	-2.05984
An02g08270	47.1565	169.613	-2.05539
An03g00730	33.8876	121.846	-2.05211
An12g08710	0.535403	1.9042	-2.05205
An06g00600	8.40806	29.9858	-2.0517
An04g07700	0.882914	3.13614	-2.0503
An18g00520	2.47355	8.83454	-2.04958
An03g06690	50.1607	178.44	-2.04883
An11g03480	3.50001	12.426	-2.04808
An08g09680	0.2673	0.87101	-2.0445
An01g13550	4.48405	15.9175	-2.04098
An16g07050	9.38478	33.4392	-2.03977
An01g07000	9.30396	32.9525	-2.03749
An12g09920	13.242	46.7089	-2.03362
An15g05110	0.260406	0.889893	-2.03131
An06g00860	3.8721	13.7128	-2.02963
An11g10290	13.3296	46.8557	-2.02871
An04g07435	8.873	30.9835	-2.02546
An02g13470	33.3076	117.064	-2.02392
An02g09540	6.22855	21.873	-2.02338
An18g00410	0.611088	2.11702	-2.02337
An05g01840	0.205008	0.689725	-2.02128
An11g04250	0.349921	1.21368	-2.01861
An16g05950	0.112886	0.355683	-2.01786
An12g09620	0.840246	2.86779	-2.01722
An03g04870	6.12235	21.2434	-2.01578
An02g00040	0.164684	0.548733	-2.01571
An07g07400	18.403	63.9197	-2.00804
An10g00460	2.24594	7.78632	-2.00742
An01g07030	9.72687	33.6398	-2.00677
An01g12090	6.61569	22.8355	-2.00642
An14g02330	0.653171	2.23292	-2.00589
An08g04990	106.427	369.029	-2.00576
An04g08620	50.8794	176.257	-2.00356
An15g00120	7.96005	27.3613	-2.00315
An02g14410	30.1289	104.743	-2.00306
An11g04260	0.232435	0.751099	-2.00119
An08g02180	20.4368	70.296	-2.00067
An13g01440	5.22467	17.9592	-1.99921
An01g08970	0.103701	0.328028	-1.99893
An02g07450	17.8032	61.3081	-1.99846
An18g00620	7.2998	25.0849	-1.99838
An14g07210	0.499372	1.69529	-1.99757
An15g02030	3.87696	13.3958	-1.9927
An09g00500	38.0207	130.612	-1.99251
An01g02420	3.53968	12.0794	-1.99106
An09g02530	4.02811	13.7912	-1.99006
An05g02310	36.0945	122.691	-1.99002
An11g08040	0.150799	0.475861	-1.98974
An08g11130	37.9239	129.153	-1.98776
An07g05610	26.3054	89.8509	-1.98463
An18g00850	0.543283	1.80892	-1.98447
An14g03520	78.035	265.944	-1.98417
An01g06330	19.398	66.048	-1.9836
An01g06880	55.2478	186.232	-1.9819
An05g01400	0.704815	2.31269	-1.98005
An18g02560	0.197036	0.654734	-1.97857
An02g14300	8.34816	28.2854	-1.97461
An14g04970	43.3782	147.136	-1.97442
An15g06820	8.05066	27.2723	-1.97416
An01g00400	2.41104	8.16657	-1.97384
An12g06190	3.89624	13.2165	-1.97362
An12g03820	0.0350936	0.0877872	-1.97
An01g02730	0.554929	1.81923	-1.96913
An13g03030	8.19458	27.5711	-1.96797
An05g00310	4.53876	15.3449	-1.96791
An16g05750	0.128187	0.412684	-1.96765
An11g03560	0.0457759	0.125759	-1.96738
An01g14840	5.91863	19.9429	-1.9671
An01g14200	117.577	397.882	-1.96577
An07g08440	1.57809	5.29974	-1.96489
An18g04370	0.234857	0.5938	-1.96448
An08g09520	2.11272	7.08359	-1.96271
An08g06900	0.805763	2.65063	-1.96193
An18g00540	4.78784	16.0729	-1.96192
An03g02130	0.0331848	0.111532	-1.95885
An17g01050	0.490261	1.62727	-1.95646
An11g00390	3.91887	13.1304	-1.95629
An09g04420	0.0347413	0.0869058	-1.95544
An03g01600	0.474466	1.53156	-1.95489
An19g00260	0.0289111	0.0809446	-1.95261
An16g05310	2.36812	7.86847	-1.95166
An07g08430	21.6888	72.3533	-1.95163
An16g00070	582.099	1951.36	-1.95139
An08g06110	4.64187	15.4678	-1.94658
An12g10150	3.38533	11.2276	-1.94615
An16g05630	1.14194	3.71478	-1.94579
An05g01260	0.203224	0.641752	-1.9454
An19g00320	44.4563	147.456	-1.94531
An12g09900	26.521	88.1112	-1.94078
An04g02710	17.998	59.4254	-1.9377
An12g07040	0.0231919	0.0764199	-1.93738
An04g06720	0.170126	0.525379	-1.93693
An15g02600	1.10923	3.59698	-1.93512
An06g00110	0.0203943	0.0504695	-1.93469
An11g08030	5.96199	19.6043	-1.93367
An11g03250	1.13745	3.66948	-1.93315
An12g08960	36.5033	120.116	-1.93148
An08g08810	1.3548	4.41535	-1.93143
An12g00695	49.117	161.556	-1.93022
An11g04900	14.8259	48.6714	-1.92834
An04g00890	0.332007	1.04476	-1.92746
An04g09390	0.283012	0.874889	-1.92642
An18g02000	0.361933	1.16095	-1.92639
An04g03680	5.92948	19.3371	-1.92551
An16g09120	2.2631	7.38917	-1.92472
An03g05770	5.69111	18.6077	-1.92452
An01g12260	0.14093	0.42168	-1.92179
An13g02340	4.25574	13.9045	-1.91817
An12g08720	35.7871	116.678	-1.9153
An08g10430	0.627518	2.02177	-1.91446
An15g07600	4.73642	15.3187	-1.91286
An02g05730	0.431393	1.37277	-1.91178
An02g05970	3.02553	9.80433	-1.9109
An12g08170	7.08902	23.0692	-1.91021
An16g04060	5.4319	17.5849	-1.90864
An04g01060	0.040797	0.110535	-1.90665
An08g03390	243.689	788.132	-1.90547
An14g01960	18.6942	60.0787	-1.90423
An01g14390	3.97357	12.8379	-1.90417
An09g06010	29.6129	95.7884	-1.90332
An02g09440	6.77623	21.8632	-1.90308
An12g09430	0.0432261	0.132927	-1.90279
An03g01560	11.7539	38.0424	-1.90279
An10g00470	7.0269	22.6569	-1.90225
An06g00360	21.022	67.4259	-1.8972
An12g06147	3.69925	11.8151	-1.89556
An09g00310	0.642053	2.04086	-1.89303
An01g02770	0.347301	1.04516	-1.89208
An07g08460	5.89575	18.9028	-1.89074
An07g10100	70.4947	225.109	-1.89068
An18g02060	45.0979	144.62	-1.89003
An08g11120	9.57217	30.3689	-1.88989
An16g07040	233.911	751.603	-1.88853
An08g09240	0.64647	2.04111	-1.88233
An17g01020	0.326626	0.970549	-1.88127
An15g00150	60.3691	192.254	-1.88121
An03g06500	2.09724	6.63118	-1.88006
An14g03690	0.370254	1.06602	-1.87976
An01g10510	1.62006	5.1251	-1.8791
An11g01800	5.71413	18.1532	-1.87897
An01g03370	31.029	98.6665	-1.87814
An01g11300	0.473215	1.45352	-1.87804
An02g00290	0.346862	1.08639	-1.87764
An12g00300	2.95324	9.34484	-1.87741
An09g04490	1.27951	4.00222	-1.877
An07g09920	66.4839	211.036	-1.87526
An12g08150	8.66168	27.4787	-1.87339
An11g08910	2.05387	6.45816	-1.87299
An13g01870	25.4036	80.3261	-1.87257
An14g01650	0.379648	1.12612	-1.87136
An16g03430	43.7064	137.615	-1.86758
An11g06030	0.039234	0.105507	-1.8667
An16g08660	24.145	75.8998	-1.86381
An07g09260	1.36914	4.25947	-1.86247
An12g08230	58.6538	184.041	-1.86218
An07g01190	7.30518	22.8724	-1.86152
An13g02920	4.44426	13.9412	-1.86129
An09g06660	1.0441	3.18138	-1.86056
An15g07620	115.662	362.221	-1.86016
An09g01920	0.307559	0.939081	-1.86004
An07g09620	0.953809	2.94652	-1.85515
An01g10530	0.19632	0.557353	-1.85431
An08g02270	47.3847	147.676	-1.85291
An08g08090	9.51519	29.4901	-1.85148
An04g06580	3.91383	12.191	-1.85084
An14g00600	27.7352	86.2222	-1.85028
An02g00030	0.537795	1.65522	-1.85023
An03g02310	5.93146	18.3665	-1.8502
An10g00420	2.34396	7.23267	-1.84996
An08g10990	1.07768	3.31819	-1.84969
An09g06400	32.6295	101.894	-1.84851
An18g00650	0.730278	2.25545	-1.84822
An12g06200	30.9171	96.3279	-1.84804
An04g03840	8.27559	25.5702	-1.84566
An03g00370	0.245308	0.734563	-1.84476
An07g05440	2.60942	8.02591	-1.84338
An13g02050	7.45333	23.1833	-1.84337
An02g11480	12.6749	39.1216	-1.84147
An01g09710	1.0382	3.16754	-1.83963
An18g05010	7.7542	23.9524	-1.83935
An05g02230	1.35251	4.16063	-1.8388
An04g05130	61.8102	189.762	-1.83584
An18g05340	13.1782	40.7379	-1.83365
An17g02060	9.73608	29.798	-1.83044
An05g01920	0.0383245	0.122952	-1.82739
An02g01190	0.121808	0.346823	-1.82688
An08g10970	1.59487	4.85131	-1.82647
An04g06980	4.14254	12.6708	-1.82539
An01g01850	0.606744	1.83844	-1.82478
An07g07300	2.3607	7.22522	-1.82401
An07g05650	6.32923	19.4503	-1.82217
An11g02090	0.956718	2.88418	-1.82198
An13g01760	1.85693	5.65465	-1.82165
An11g03220	1.09046	3.30541	-1.81938
An11g07510	5.35064	16.191	-1.81818
An13g01830	1.09069	3.31533	-1.8173
An13g02030	11.0265	33.6969	-1.81613
An18g00640	0.919406	2.7315	-1.81535
An02g14140	0.262167	0.754456	-1.81454
An16g08090	5.28425	15.9453	-1.81261
An16g02360	17.7956	53.7606	-1.81235
An11g04920	2.05095	6.208	-1.81207
An16g09100	6.40161	19.4045	-1.81179
An04g09670	0.343606	1.01832	-1.81111
An18g02020	128.644	390.336	-1.8096
An02g11490	26.5923	80.0651	-1.80821
An01g13990	0.30529	0.89576	-1.8073
An01g00530	799.631	2391.81	-1.80681
An02g06810	24.5915	74.4296	-1.80577
An16g01590	9.81409	29.3851	-1.80562
An07g00840	0.86693	2.52164	-1.80277
An03g05180	2.98066	8.9661	-1.80246
An01g03300	28.4248	85.7859	-1.80161
An17g00010	9.28292	27.7909	-1.80128
An04g05610	3.19114	9.61487	-1.79902
An12g08140	10.1469	30.5932	-1.79816
An07g05430	3.74031	11.1143	-1.79409
An05g02460	0.994037	2.95556	-1.79055
An07g04980	0.816438	2.41214	-1.7891
An08g03500	7.92918	23.5757	-1.78847
An01g00730	0.824932	2.45361	-1.78647
An07g01270	7.59461	22.6602	-1.78436
An08g08560	1.48356	4.40182	-1.7835
An02g08530	3.6866	10.8939	-1.7817
An03g00130	39.7493	117.846	-1.77984
An01g02130	1.20253	3.52476	-1.77798
An13g03930	2.42287	7.17229	-1.77747
An03g06770	14.8144	43.7886	-1.77729
An12g10100	2.06349	6.06456	-1.77678
An07g06770	29.5208	87.3317	-1.77436
An03g05270	1.16797	3.41284	-1.77389
An12g02110	8.98539	26.5269	-1.77188
An13g02480	29.4474	86.8753	-1.76907
An08g05630	0.5537	1.58198	-1.76785
An11g08870	0.0748324	0.194558	-1.76611
An19g00150	2.77424	8.10897	-1.76381
An08g09220	0.93786	2.71504	-1.76305
An12g02030	0.0731787	0.189296	-1.75951
An01g11010	119.67	349.836	-1.75843
An16g04840	0.081386	0.208463	-1.75788
An02g08280	30.042	87.6451	-1.75738
An05g00490	9.31974	27.2749	-1.75615
An16g02720	0.851555	2.44528	-1.75514
An11g05190	11.8577	34.4142	-1.75414
An08g06100	33.7594	98.4385	-1.75409
An02g03210	51.5065	149.821	-1.75389
An17g01760	6.16259	17.9192	-1.75303
An12g05470	0.300717	0.852837	-1.75271
An04g08240	0.46562	1.31432	-1.7504
An12g00660	197.308	570.666	-1.74985
An01g09350	3.26535	9.42595	-1.74856
An03g02170	0.0398644	0.0881065	-1.74848
An15g00590	17.317	50.2308	-1.74801
An11g03750	5.41809	15.7295	-1.74754
An04g03210	5.64431	16.2756	-1.74747
An02g01270	11.4928	33.2571	-1.7472
An08g03550	6.60381	19.096	-1.74595
An06g00470	0.0758591	0.192228	-1.74383
An01g02510	45.2813	130.989	-1.74286
An16g04770	24.4361	70.4243	-1.7424
An01g06690	4.91229	14.1226	-1.74187
An12g01960	1.6229	4.67195	-1.74052
An07g06940	0.365828	1.0191	-1.73974
An03g06760	9.07458	26.0821	-1.73971
An03g01540	42.4495	122.621	-1.73907
An02g08300	81.5449	233.198	-1.73865
An10g01040	15.6215	44.5399	-1.73699
An13g01890	12.9788	37.349	-1.73649
An15g04750	7.49775	21.5512	-1.73584
An09g06730	58.039	166.825	-1.73526
An13g02130	3.35118	9.588	-1.73497
An01g02430	31.9718	91.5367	-1.73395
An11g02990	40.3007	115.694	-1.73371
An04g01680	3.74768	10.7442	-1.73296
An07g01130	3.06733	8.74129	-1.73172
An01g00540	0.0416895	0.0910218	-1.73125
An11g05030	0.0267544	0.0584135	-1.73125
An04g09600	0.0265084	0.0578765	-1.73125
An11g05480	6.61467	18.9094	-1.73092
An12g10400	6.16116	17.5729	-1.72979
An10g00400	180.634	517.245	-1.72973
An11g10530	8.80641	25.2278	-1.72951
An03g01520	26.5253	76.251	-1.72855
An07g01240	0.00603669	0.0543981	-1.72852
An09g06230	0.898098	2.52942	-1.72845
An03g04560	94.9463	271.18	-1.72609
An14g02570	3.86086	10.9789	-1.72279
An07g05700	1.13658	3.19196	-1.72077
An04g08190	276.249	785.199	-1.72062
An02g02560	0.866491	2.43379	-1.71869
An01g14030	1.89405	5.35019	-1.71854
An05g02290	3.66371	10.2228	-1.71792
An08g03320	46.7316	132.752	-1.71771
An03g00840	37.5745	106.482	-1.71673
An03g06260	1.21299	3.3803	-1.71597
An11g05970	1.44919	4.0552	-1.71314
An08g02680	3.83824	10.884	-1.71309
An04g01840	5.89703	16.6386	-1.71265
An17g00210	63.4958	179.404	-1.71244
An04g04010	0.300725	0.830496	-1.71211
An01g11640	20.0551	56.5147	-1.71165
An09g04680	21.4997	60.8172	-1.71131
An01g08265	0.415563	1.14963	-1.71052
An04g08430	54.8365	154.399	-1.70863
An08g05580	82.5595	232.819	-1.70783
An07g09325	3.28635	9.17847	-1.70742
An07g06450	29.2338	81.6892	-1.70713
An03g06090	1.73168	4.80543	-1.70704
An05g01270	1.46805	4.109	-1.70545
An03g03300	14.5986	40.9368	-1.70398
An04g05010	4.05525	11.3864	-1.69993
An09g04710	22.186	62.0417	-1.69967
An02g11850	0.504874	1.37488	-1.6996
An16g05520	62.8186	176.219	-1.69796
An15g04560	0.353525	0.976391	-1.6972
An12g02390	2.02477	5.63031	-1.69657
An01g08300	15.2081	42.4884	-1.69638
An12g03020	1.50777	4.21237	-1.69515
An19g00110	0.969084	2.70593	-1.69476
An02g12680	0.218052	0.586795	-1.69206
An05g01370	1.04988	2.83803	-1.69158
An03g03720	23.9988	66.8298	-1.68926
An04g08370	0.0192219	0.0606499	-1.68796
An08g07440	0.0501955	0.124	-1.68752
An01g13630	25.5526	71.0124	-1.68702
An06g00770	26.185	72.4749	-1.68579
An03g03770	50.396	140.649	-1.68558
An08g10420	0.78078	2.15189	-1.68557
An18g06080	1.7971	4.9773	-1.68423
An16g06210	0.0146869	0.0600504	-1.68322
An04g05110	3.88214	10.712	-1.68299
An16g01450	0.370939	1.01439	-1.68276
An15g07590	2.24791	6.19832	-1.68202
An03g02830	1.19403	3.29023	-1.68128
An09g03010	210.268	581.57	-1.68073
An14g06090	54.6317	151.314	-1.68056
An12g01780	0.0680994	0.167333	-1.68055
An02g02340	122.657	338.801	-1.67831
An18g01240	32.344	89.209	-1.67746
An01g06320	1.13195	3.12228	-1.67616
An03g03730	84.0529	231.544	-1.67518
An16g01310	10.9305	30.0836	-1.67463
An04g04990	282.491	778.689	-1.67343
An14g03680	1.91674	5.21635	-1.67323
An06g00210	0.352985	0.946942	-1.6725
An07g07070	18.6919	51.3809	-1.67209
An01g06000	1.83898	5.04353	-1.67088
An12g08100	13.3637	36.7212	-1.67052
An16g00230	5.99827	16.3726	-1.66897
An09g02650	6.70164	18.2675	-1.66668
An05g00500	7.17429	19.6573	-1.66635
An04g04330	6.65962	18.1081	-1.66399
An12g10060	4.24875	11.6029	-1.66292
An14g03560	0.772837	2.08663	-1.66211
An02g02850	4.30294	11.7563	-1.66191
An17g00390	55.0846	150.09	-1.66116
An07g01140	0.463239	1.24588	-1.66077
An03g02260	2.56867	6.98922	-1.66066
An01g02340	19.5059	53.0823	-1.65866
An18g06540	144.086	392.061	-1.65808
An07g00740	0.681545	1.77826	-1.65795
An07g05760	10.9212	29.7149	-1.65733
An02g07680	0.689234	1.84665	-1.65694
An07g06440	20.7903	56.1111	-1.65677
An03g01120	2.18727	5.896	-1.65609
An14g03830	0.505352	1.34759	-1.65566
An02g05720	0.30181	0.76338	-1.65562
An18g00400	5.87873	15.8788	-1.65473
An02g08540	0.454681	1.21102	-1.65216
An13g03950	14.5642	39.6084	-1.65105
An02g13460	81.1661	220.258	-1.64987
An01g11420	3.24706	8.70557	-1.64678
An11g08710	0.0277321	0.0733863	-1.64666
An16g01260	0.696417	1.86467	-1.64561
An03g04810	127.171	343.962	-1.64449
An08g01080	6.84242	18.4201	-1.64244
An07g00200	1.16481	3.11109	-1.64158
An14g03530	1.06256	2.82453	-1.63888
An08g09260	10.1601	27.1882	-1.63846
An15g06650	35.27	94.7421	-1.63758
An08g01350	11.0715	29.6935	-1.63677
An10g00110	3.8591	10.2367	-1.63662
An18g00330	16.5717	44.3725	-1.63638
An04g08340	0.149442	0.392053	-1.63553
An12g06170	0.206001	0.470032	-1.63466
An18g03260	0.131721	0.300549	-1.63466
An03g06220	4.02136	10.7762	-1.63349
An11g01960	9.09855	24.3216	-1.63324
An01g05840	91.464	245.727	-1.63319
An08g11060	15.5963	41.6044	-1.63308
An12g03780	17.1186	45.6203	-1.63184
An16g06350	5.3611	14.2763	-1.62987
An03g03380	0.308263	0.785555	-1.62821
An01g02760	3.3372	8.81825	-1.62779
An09g06240	0.281382	0.710782	-1.62752
An11g10270	1.59823	4.23544	-1.62617
An06g01550	120.973	321.982	-1.62443
An02g12510	913.956	2426.57	-1.62253
An13g03620	1.5978	4.20706	-1.62162
An14g01980	2.42209	6.40591	-1.62097
An13g01530	21.9858	58.4742	-1.62084
An02g01630	11.8193	31.4464	-1.62072
An16g02370	0.341021	0.861963	-1.61952
An11g06980	12.5003	33.1885	-1.61945
An07g08760	32.2273	85.8106	-1.61848
An12g06550	0.570515	1.50088	-1.61835
An04g04100	8.37459	22.1473	-1.61789
An03g01160	48.8392	128.605	-1.61625
An07g04660	118.123	312.02	-1.61405
An04g04030	2.50193	6.58912	-1.61203
An11g05140	0.859628	2.23652	-1.61004
An07g02730	123.49	325.952	-1.60955
An02g05170	1.15902	3.03578	-1.6092
An09g03800	0.23457	0.593572	-1.6066
An01g11120	0.401868	1.04086	-1.60541
An16g06010	4.41722	11.5339	-1.60432
An12g09830	6.4937	16.9544	-1.60313
An16g06800	41.9105	109.949	-1.60291
An01g02050	0.452885	1.16991	-1.6027
An07g04170	1.23878	3.2444	-1.60175
An15g06700	7.43837	19.4529	-1.60122
An07g06810	0.12963	0.304219	-1.60054
An12g02620	2.03832	5.31279	-1.5995
An02g12990	0.0183469	0.0604552	-1.5993
An18g05450	4.78972	12.4306	-1.59644
An02g06070	5.7606	14.9954	-1.59484
An01g05060	146.213	381.1	-1.59474
An13g03560	3.05166	7.8969	-1.59285
An16g07950	73.3978	190.58	-1.58867
An16g07230	24.8511	64.5454	-1.58859
An11g11060	21.5999	56.0031	-1.58823
An01g02920	12.6724	32.8746	-1.58806
An18g00040	0.181017	0.450108	-1.58752
An11g10260	6.57425	16.9488	-1.5843
An12g09780	10.4632	26.8771	-1.58359
An11g02480	0.802592	2.05347	-1.58233
An02g03970	1.09835	2.82111	-1.5814
An12g03040	4.04487	10.4454	-1.5808
An01g03900	2.0216	5.16371	-1.57994
An03g05530	16.1504	41.6516	-1.57893
An17g01510	4.10017	10.5005	-1.57799
An12g07730	4.82955	12.4647	-1.57695
An01g11720	9.71609	24.9965	-1.57667
An04g04670	19.8586	51.168	-1.57665
An02g12840	3.00678	7.70019	-1.57579
An08g05450	3.63094	9.37019	-1.57522
An02g04730	8.46759	21.7887	-1.57403
An11g02750	19.2373	49.319	-1.57222
An11g03610	0.417769	1.05771	-1.56983
An09g00200	2.85195	7.29006	-1.56966
An04g08600	21.5377	55.3995	-1.56911
An10g00530	33.5763	86.0065	-1.56732
An08g05610	6.61716	16.8155	-1.56719
An09g02680	0.161331	0.392953	-1.56628
An04g02180	2.26238	5.77136	-1.56567
An02g12930	5.03082	12.8312	-1.56482
An16g03400	36.8456	93.7981	-1.56344
An03g03050	2.08487	5.28916	-1.56244
An02g13990	1.45304	3.66786	-1.56186
An04g05620	271.356	692.009	-1.56118
An14g01380	6.11312	15.4827	-1.56091
An17g02220	7.88113	20.0419	-1.56046
An04g09350	0.274706	0.694471	-1.55981
An15g05230	0.0173358	0.0585188	-1.55724
An01g01300	0.126745	0.29236	-1.55549
An02g02600	17.6992	44.7322	-1.55498
An17g00880	12.1399	30.6685	-1.55497
An12g04890	12.3035	31.2046	-1.55491
An12g09460	0.274027	0.685666	-1.55471
An01g03840	0.146509	0.339023	-1.55397
An02g07130	43.8383	111.25	-1.55348
An09g03840	0.0318528	0.0744038	-1.5515
An02g08640	3.88939	9.84528	-1.55146
An08g06030	52.2746	132.188	-1.54655
An16g03300	2.07542	5.21272	-1.54593
An12g10360	188.37	472.789	-1.54527
An07g00760	2.91388	7.25786	-1.53934
An11g08440	0.0992535	0.233546	-1.53921
An02g04900	5.26926	13.2307	-1.53854
An02g11100	0.295365	0.717745	-1.53827
An04g03350	14.5207	36.3411	-1.53728
An01g11740	8.28432	20.664	-1.53469
An14g04640	22.6569	56.6942	-1.53287
An08g06870	1.67331	4.13991	-1.5328
An09g06890	0.895913	2.1581	-1.53204
An04g00840	21.0061	52.7183	-1.53117
An10g00430	43.2164	107.499	-1.5309
An04g06740	0.185131	0.443581	-1.52942
An02g09780	39.5683	98.7696	-1.52939
An08g08350	0.476974	1.17085	-1.52811
An01g12970	1.51276	3.75883	-1.52752
An08g03330	6.74549	16.7073	-1.52634
An02g00500	2.38875	5.87961	-1.52535
An17g00420	0.0852273	0.183399	-1.52466
An16g06980	0.756482	1.85482	-1.52387
An08g01920	1.23019	3.02899	-1.52285
An02g05290	5.27925	13.0086	-1.52245
An04g08640	0.551377	1.35454	-1.52244
An08g02280	48.2699	119.632	-1.52135
An16g02220	0.12392	0.291022	-1.52132
An11g01810	22.8274	56.5511	-1.52123
An15g03120	5.36509	13.3181	-1.52083
An05g02280	46.725	114.865	-1.52008
An12g02080	5.63622	13.9101	-1.5195
An12g09010	3.75123	9.25741	-1.51747
An12g10850	0.0168463	0.0568663	-1.51591
An02g07980	1.11861	2.75015	-1.51507
An07g08900	4.54717	11.2074	-1.51392
An12g08900	157.277	388.216	-1.5135
An04g03430	1.89345	4.66036	-1.51036
An15g04450	0.894368	2.11206	-1.50462
An08g09500	3.13509	7.66431	-1.50272
An14g05840	5.23928	12.7744	-1.5023
An02g14130	3.82492	9.24053	-1.50044
An04g03195	60.0765	146.489	-1.49986
An09g03430	9.77604	23.853	-1.49942
An16g01830	1724.85	4206.67	-1.49909
An01g04610	5.45088	13.2712	-1.49867
An09g06220	2.85259	6.92086	-1.49846
An15g04330	1.52503	3.63525	-1.4984
An09g00690	1.5274	3.72579	-1.4983
An11g07740	3.02343	7.35856	-1.498
An07g05480	3.00555	7.28666	-1.49695
An03g05200	163.245	397.528	-1.49634
An08g06680	4.08606	9.91286	-1.49444
An12g03790	2.8298	6.82928	-1.49437
An02g12550	0.682585	1.56312	-1.49294
An13g00240	10.5388	25.586	-1.49269
An08g08790	3.90198	9.47219	-1.49253
An04g02670	71.7887	174.543	-1.49201
An11g03230	22.7194	55.0279	-1.48978
An12g10450	0.13834	0.315105	-1.48849
An03g05070	9.942	24.0922	-1.48789
An09g00160	13.5387	32.6861	-1.48704
An02g01550	124.315	301.124	-1.48701
An11g05380	11.589	28.0113	-1.48596
An08g08240	0.00711982	0.0477807	-1.48455
An14g03320	2.94691	7.09564	-1.48069
An14g01350	0.226077	0.526679	-1.48015
An02g13160	9.44584	22.603	-1.47774
An15g01740	28.9917	69.8326	-1.47761
An14g00810	63.4146	152.154	-1.47476
An14g04780	6.22386	14.9021	-1.47351
An01g03450	125.591	301.294	-1.4727
An07g09350	5.64037	13.4406	-1.47262
An02g09650	0.469123	1.0841	-1.47257
An12g05140	1.49962	3.56942	-1.47064
An03g00990	0.192615	0.444353	-1.46923
An08g03540	26.8867	64.0185	-1.46663
An13g00270	41.7319	99.4585	-1.46651
An02g01620	84.2545	200.988	-1.46552
An01g02400	2.04417	4.83778	-1.46474
An07g06460	120.078	282.366	-1.45995
An07g07390	132.286	313.759	-1.45976
An12g00760	10.6613	25.2531	-1.45877
An01g05980	3.84296	9.09399	-1.45786
An04g09620	0.358753	0.833816	-1.45783
An12g09220	0.682781	1.58941	-1.45418
An16g01290	6.7473	15.8557	-1.45186
An14g03820	114.695	270.435	-1.45183
An12g04390	0.339914	0.77838	-1.45181
An04g02090	477.43	1122.18	-1.45151
An11g01100	85.7584	202.617	-1.4498
An08g02350	16.975	40.0691	-1.44968
An03g00620	0.445858	1.0116	-1.44962
An16g05920	69.7692	163.168	-1.44904
An13g02990	13.8394	32.4525	-1.44802
An12g06000	30.3784	71.5117	-1.44775
An13g02000	445.138	1053.25	-1.44689
An14g02370	77.4064	182.092	-1.44631
An18g02340	21.1378	49.3745	-1.4463
An11g06850	18.9372	44.579	-1.44619
An03g01330	0.055874	0.109358	-1.44543
An02g10780	16.0195	37.6317	-1.44477
An15g07510	14.545	33.962	-1.4446
An07g04080	9.98211	23.4312	-1.44338
An01g00220	11.4744	26.8518	-1.44331
An08g01300	8.39053	19.6506	-1.44323
An10g00720	0.0243335	0.0608708	-1.44174
An02g03150	0.10246	0.217924	-1.44161
An11g10240	1.96746	4.59347	-1.44049
An13g02900	1.73184	4.00403	-1.43949
An12g02100	1.64527	3.79764	-1.43925
An02g02110	0.81286	1.87495	-1.43917
An02g02570	1.0303	2.36817	-1.43901
An07g07000	63.8143	149.512	-1.43874
An17g00680	9.50268	22.1692	-1.43854
An03g01380	0.539247	1.19917	-1.43845
An12g02175	160.415	373.307	-1.43689
An11g10560	44.0839	102.785	-1.43668
An04g02080	13.342	31.0772	-1.43655
An10g00410	1.46869	3.4235	-1.43635
An03g02850	4.31151	10.009	-1.43619
An09g05070	0.499742	1.15059	-1.43516
An11g06120	0.379117	0.87116	-1.43441
An08g02990	24.4539	56.9442	-1.43368
An02g12010	110.653	256.824	-1.43265
An12g08110	27.5641	64.3029	-1.43211
An12g00940	2.45594	5.69965	-1.4317
An08g09370	0.926053	2.14564	-1.43134
An08g06880	1.15626	2.66963	-1.43044
An07g05820	17.9	41.4335	-1.42922
An09g04000	41.3419	96.1106	-1.42874
An09g03680	1.32582	3.04864	-1.42635
An16g04280	2.75773	6.38131	-1.42465
An01g04000	15.3415	35.443	-1.42412
An08g08780	47.4902	109.572	-1.42242
An10g00840	57.3571	131.779	-1.41929
An08g07620	31.0857	71.5337	-1.4184
An12g01340	2.79149	6.38605	-1.4147
An08g03400	10.461	24.06	-1.41291
An16g08700	28.9541	66.5106	-1.41157
An04g07410	0.868453	1.97155	-1.41153
An09g01650	10.0637	23.1035	-1.41095
An11g05690	3.47189	7.93586	-1.4106
An02g01350	0.315073	0.713976	-1.41058
An07g07090	10.2163	23.4021	-1.41019
An04g09580	0.171388	0.383738	-1.40786
An12g03670	6.71865	15.3262	-1.40684
An01g12830	6.2719	14.2773	-1.40525
An16g05940	10.9509	24.8114	-1.40505
An12g02090	0.807935	1.83646	-1.40486
An09g04700	1.8598	4.23862	-1.40457
An02g12110	1.44115	3.2739	-1.40402
An18g06760	142.598	325.675	-1.4035
An15g04350	3.14038	7.16079	-1.40249
An09g00480	5.17342	11.7639	-1.40247
An04g06620	66.6844	152.08	-1.40168
An02g11970	12.1001	27.5309	-1.40166
An03g06460	19.7049	44.9493	-1.40145
An03g06700	42.7454	96.947	-1.40085
An14g00190	81.5605	185.668	-1.3996
An03g02525	21.8297	49.3943	-1.39947
An02g08290	1.48212	3.35323	-1.39899
An04g07160	43.5459	99.105	-1.39794
An01g04350	1.28782	2.92279	-1.39632
An11g05340	5.44703	12.3373	-1.39574
An04g05330	30.6935	69.8116	-1.39466
An12g00320	60.41	137.218	-1.39459
An15g06560	57.7586	131.244	-1.39406
An12g00530	42.7229	96.7509	-1.39339
An02g01720	75.1024	170.228	-1.39264
An13g02910	3.12364	7.07995	-1.39185
An08g04860	0.929473	2.09726	-1.39169
An16g05930	662.302	1490.37	-1.39144
An02g02550	2.51071	5.65325	-1.39
An07g03850	197.182	445.514	-1.38981
An11g01240	2.73201	6.15155	-1.38929
An11g00780	2.61684	5.86673	-1.38892
An11g02460	25.8373	58.5432	-1.38765
An02g11830	3.43285	7.72063	-1.38735
An16g07210	17.9701	40.5226	-1.38725
An03g06480	16.3777	36.9543	-1.3863
An01g14960	2.41602	5.42114	-1.38583
An15g00600	23.4662	52.9216	-1.384
An04g00810	1.31637	2.92821	-1.38398
An08g08310	0.172641	0.371305	-1.38335
An12g08940	28.1285	63.3394	-1.38325
An11g03760	34.0831	76.7559	-1.38305
An09g00490	3.36509	7.53554	-1.38237
An07g05000	2.06375	4.62811	-1.3806
An03g00230	7.1586	16.0851	-1.37994
An01g05920	9.5158	21.2837	-1.37965
An04g03180	265.575	596.873	-1.37893
An01g09360	1.84346	4.13148	-1.37763
An01g01560	3.10364	6.93897	-1.37741
An18g06140	161.5	362.635	-1.37486
An12g05030	127.365	285.315	-1.37474
An16g02680	6.45339	14.3392	-1.37238
An12g05040	17.5501	39.2084	-1.37055
An08g08010	10.9649	24.4158	-1.36994
An11g02440	6.8636	15.3428	-1.36828
An04g05600	14.9285	33.2779	-1.36788
An18g01290	6.11965	13.7058	-1.3677
An11g03310	1.92344	4.26803	-1.36715
An08g09430	3.27905	7.25268	-1.36546
An08g08230	0.223957	0.492291	-1.36135
An12g09670	2.63353	5.79756	-1.36053
An04g03570	20.0336	44.3951	-1.35985
An14g00670	21.7733	48.1651	-1.35905
An11g10770	1.70858	3.77264	-1.35821
An08g06485	1066.46	2365.56	-1.35813
An18g06530	5.59245	12.3668	-1.35795
An17g00660	10.3323	22.7677	-1.35678
An06g00310	27.809	61.3224	-1.35467
An18g03720	6.96032	15.3612	-1.35444
An01g03990	12.071	26.5611	-1.35345
An02g00170	3.72939	8.22819	-1.35343
An09g03990	72.9915	160.918	-1.35339
An16g07920	692.858	1532.04	-1.35261
An04g03200	5.93145	13.0542	-1.35203
An07g08770	0.561515	1.2237	-1.34888
An10g00550	1.92195	4.20291	-1.34795
An01g04520	8.57365	18.8329	-1.3475
An02g09500	30.9635	68.1252	-1.3475
An04g05350	45.1971	99.2176	-1.34409
An18g06130	96.2273	211.057	-1.34358
An11g06480	3.00621	6.53701	-1.34234
An18g02330	9.16384	19.9585	-1.34172
An14g03660	68.7906	150.587	-1.34153
An14g04020	24.5337	53.612	-1.34079
An06g02430	0.860858	1.87364	-1.3404
An04g05080	0.620129	1.31855	-1.33939
An16g08420	64.3785	140.554	-1.33881
An03g02530	42.6274	92.5542	-1.33881
An16g05590	12.7404	27.7747	-1.33874
An18g06520	19.778	43.1997	-1.33798
An16g00630	1.89077	4.08705	-1.3375
An14g05500	5.31653	11.5753	-1.33605
An17g00590	0.462088	0.995922	-1.33601
An07g05010	2.91048	6.32155	-1.335
An02g10750	23.7008	51.6881	-1.33495
An15g04490	28.0339	60.9571	-1.33423
An08g10000	18.7697	40.887	-1.33258
An15g06900	17.2218	37.3213	-1.33175
An07g07560	50.8529	110.607	-1.3312
An12g08460	1.38224	2.94346	-1.32775
An11g01520	18.2477	39.5137	-1.32761
An03g03400	2.40831	5.18411	-1.32711
An14g00610	7.80641	16.879	-1.32666
An03g06250	6.55288	14.2464	-1.32525
An08g07300	2.90478	6.24807	-1.32421
An14g01370	167.994	360.985	-1.32376
An08g06120	27.5429	59.5445	-1.3227
An08g07320	11.92	25.7103	-1.32253
An07g04620	197.572	426.949	-1.32091
An14g00520	15.9174	34.3145	-1.32014
An04g05360	113.69	244.966	-1.31872
An08g10750	52.2885	112.405	-1.31835
An07g09060	73.5024	158.453	-1.31745
An03g05000	12.6697	27.2485	-1.31675
An07g01160	39.6532	84.7999	-1.31596
An07g04070	26.9733	57.948	-1.31562
An12g08915	12.9418	27.7351	-1.31331
An01g06970	109.204	233.138	-1.31101
An16g05530	5.60873	12.0229	-1.31034
An07g06410	0.695286	1.48043	-1.30993
An10g00250	1.09894	2.34572	-1.30906
An19g00300	37.0029	79.0176	-1.30871
An13g01430	2.92559	6.19532	-1.30737
An12g02180	393.058	835.32	-1.30614
An15g04650	2.4697	5.25305	-1.30573
An15g07710	36.5157	77.8167	-1.30523
An14g02650	38.2587	81.4347	-1.30509
An07g04060	44.3255	94.5127	-1.30508
An11g09590	25.5864	54.5856	-1.30493
An13g02100	7.87673	16.8155	-1.30462
An01g09220	29.2655	62.2712	-1.30393
An07g02950	3.15903	6.73598	-1.30345
An02g05930	0.712001	1.4987	-1.30105
An02g11660	22.1647	46.9741	-1.29924
An01g05810	51.7879	110.055	-1.2987
An11g02980	84.8933	180.128	-1.29867
An03g02880	22.8	48.375	-1.29792
An14g04170	285.909	606.113	-1.29787
An07g08960	230.795	489.128	-1.29622
An11g03680	62.9148	134.234	-1.29504
An15g05290	55.128	115.825	-1.29198
An11g10870	79.1194	167.047	-1.29168
An10g00310	23.316	49.1833	-1.29153
An14g01360	1.51808	3.19105	-1.29073
An12g01650	1.87603	3.95736	-1.28958
An08g04500	2.74441	5.78145	-1.28919
An04g00270	99.942	210.772	-1.28902
An02g14280	43.9313	92.5824	-1.28866
An18g02580	0.257913	0.526379	-1.28683
An04g04790	1.7167	3.60177	-1.28677
An05g02300	32.8175	68.4535	-1.28554
An03g04650	18.3781	38.7035	-1.2851
An12g00540	18.2167	38.2686	-1.28499
An15g00170	138.086	290.815	-1.28482
An06g01950	67.6926	142.01	-1.28288
An15g07730	18.8549	39.3941	-1.27927
An04g09030	130.871	273.688	-1.27827
An04g05480	0.364966	0.755315	-1.27811
An07g09130	13.1572	27.4111	-1.27506
An02g06560	205.955	432.452	-1.27443
An11g06250	5.7547	12.0266	-1.27402
An11g02030	34.9869	73.0975	-1.27398
An01g12670	0.770772	1.57222	-1.27346
An16g03470	3.5817	7.45317	-1.27065
An07g09290	7.34963	15.3128	-1.27054
An01g10000	8.15839	16.9754	-1.27003
An01g13980	0.870312	1.80131	-1.26952
An01g09390	25.9256	53.8622	-1.26878
An14g02090	66.6373	138.167	-1.26822
An08g03990	13.1791	27.413	-1.26796
An11g00400	51.7765	107.704	-1.2679
An01g05850	29.4102	60.9352	-1.26625
An11g10200	233.342	484.203	-1.26601
An01g00290	8.8464	18.2191	-1.26555
An01g11150	14.5554	30.1895	-1.26314
An11g09930	19.4068	40.1837	-1.26032
An16g04240	6.20206	12.759	-1.2595
An05g00520	4.56287	9.42283	-1.25918
An07g05370	27.9469	57.6474	-1.25846
An14g06980	4.39168	9.10039	-1.25831
An05g00400	384.319	793.685	-1.25779
An07g08240	29.0339	60.005	-1.25768
An11g03490	17.5406	36.0379	-1.25668
An07g04860	36.3626	75.0929	-1.25651
An04g01690	87.4658	180.889	-1.25605
An02g06330	5.17646	10.6541	-1.25539
An01g00480	6.89702	14.1263	-1.25442
An01g11580	26.4887	54.4156	-1.2544
An16g02430	24.1834	49.7151	-1.25332
An04g09050	1.9728	4.04162	-1.2529
An01g07930	10.8766	22.35	-1.25273
An15g07520	30.3327	62.2261	-1.25235
An16g01820	125.442	257.972	-1.25192
An04g05840	14.616	29.9853	-1.25051
An18g04000	64.7739	133.062	-1.25011
An19g00280	3.1578	6.4628	-1.24996
An01g13590	14.8838	30.5252	-1.24994
An02g03790	13.1409	26.8824	-1.24913
An11g07660	6.05974	12.4283	-1.24821
An11g11040	3.07532	6.28048	-1.24731
An13g02140	1.81939	3.72148	-1.24652
An06g02530	0.129297	0.259133	-1.24635
An14g04030	7.67674	15.7301	-1.24524
An12g09940	0.262383	0.520696	-1.24474
An11g02330	1.37878	2.78072	-1.2444
An14g06750	30.4777	62.265	-1.24432
An02g13490	7.64855	15.6192	-1.24423
An11g00810	3.76215	7.7109	-1.24373
An12g02060	3.95568	8.05826	-1.24336
An15g06980	1.63915	3.34323	-1.24304
An08g01290	2.8124	5.7337	-1.24288
An01g13030	53.2245	108.774	-1.24247
An15g04410	2.01824	4.10257	-1.24175
An11g08780	0.0211764	0.0529732	-1.24125
An01g00390	45.2316	92.4124	-1.24115
An12g10280	3.19514	6.49801	-1.24042
An01g04040	42.1837	85.9707	-1.23972
An01g11750	0.0211506	0.0529084	-1.23949
An11g08120	0.0211506	0.0529084	-1.23949
An12g01630	7.55439	15.2941	-1.23865
An04g06850	3.87471	7.89584	-1.23803
An08g04620	8.36244	16.9653	-1.23735
An09g05250	4.58095	9.3169	-1.23418
An13g03060	6.47026	13.1088	-1.234
An12g06080	0.542255	1.08254	-1.22949
An02g07850	1.68329	3.39547	-1.2294
An04g00610	32.4299	65.3018	-1.22851
An08g10740	102.503	207.296	-1.22794
An03g01040	1.02799	2.0654	-1.22761
An07g07380	20.6261	41.6865	-1.22731
An02g14270	22.9231	46.2915	-1.22661
An06g02570	4.18844	8.447	-1.22497
An09g01620	1.21731	2.44147	-1.22435
An08g01090	61.792	124.624	-1.22394
An03g03360	45.4762	91.6531	-1.22361
An01g09000	12.7946	25.8193	-1.22292
An04g00500	41.298	83.2433	-1.22147
An09g06610	35.5307	71.5941	-1.22133
An15g01080	0.67993	1.35571	-1.2212
An11g10570	25.4076	51.0612	-1.22105
An03g02800	144.523	291.069	-1.21964
An04g08330	12.2017	24.3756	-1.21728
An08g06520	54.3288	108.896	-1.21644
An13g00140	117.822	235.613	-1.21499
An07g08360	25.8418	51.6492	-1.21494
An18g01100	0.373086	0.728952	-1.21452
An11g08890	0.900777	1.78768	-1.21451
An02g05230	35.966	72.0845	-1.21389
An18g02550	1.19107	2.36684	-1.21349
An16g07070	12.1017	24.2954	-1.21314
An08g03690	243.204	486.797	-1.2129
An13g01050	0.105051	0.200518	-1.21237
An18g05820	175.853	351.742	-1.2118
An02g02870	21.4645	42.8639	-1.21136
An04g01160	26.576	53.2169	-1.21126
An14g05700	4.87763	9.72	-1.20934
An01g06140	0.997545	1.96601	-1.20713
An16g04500	137.487	273.707	-1.2068
An08g04930	15.4915	30.8086	-1.20483
An09g00250	1.2577	2.48161	-1.20299
An08g11030	25.3329	49.9988	-1.20256
An13g00250	9.64849	19.1715	-1.20174
An11g01050	1.38188	2.67623	-1.20153
An08g05350	6.29766	12.394	-1.20078
An02g00840	9.85793	19.3475	-1.19848
An15g03650	13.9088	27.5323	-1.19751
An03g05300	5.83706	11.5636	-1.19739
An09g04620	93.3572	184.556	-1.19703
An14g03670	17.2928	34.2558	-1.19657
An02g06910	22.3401	44.1238	-1.19529
An12g02360	14.141	27.9307	-1.19488
An04g04840	2.57677	5.06927	-1.19439
An15g03700	17.3146	34.0898	-1.19352
An12g02130	5.81	11.4039	-1.19205
An02g06340	4.98416	9.85912	-1.19108
An12g03460	18.8232	37.0988	-1.19099
An14g01070	52.0613	102.648	-1.18993
An11g00890	125.395	246.877	-1.18889
An02g02610	16.462	32.2957	-1.18814
An17g01490	34.0266	66.8603	-1.18788
An07g04640	7.93241	15.56	-1.18683
An08g03700	53.1852	104.381	-1.18655
An08g03530	55.9739	109.513	-1.18416
An08g03620	17.4057	34.1217	-1.18398
An08g02890	11.9946	23.4234	-1.18321
An12g09440	2.292	4.49005	-1.18315
An04g07510	2.48483	4.85914	-1.18213
An14g01410	3.7424	7.30518	-1.18116
An01g01120	1.63066	3.18694	-1.17998
An04g05280	28.7566	56.2282	-1.1795
An08g04430	4.07084	7.93012	-1.17835
An01g05820	12.1815	23.7913	-1.17715
An02g08710	0.928983	1.79738	-1.17709
An07g10040	155.369	304.461	-1.17696
An02g02150	93.417	182.615	-1.17572
An13g01270	0.261396	0.501955	-1.17532
An17g01495	5.79645	11.2767	-1.17477
An02g02530	135.819	265.198	-1.1747
An02g02140	61.148	119.433	-1.17368
An10g00690	25.868	50.3846	-1.17354
An09g04510	31.9566	62.174	-1.17322
An12g00620	37.2614	72.4083	-1.17309
An16g01360	12.1013	23.5831	-1.1727
An11g06820	28.8478	56.0447	-1.17172
An01g15060	1.36364	2.61921	-1.17131
An18g06290	91.6487	178.103	-1.17128
An08g05000	12.9933	25.3027	-1.17099
An16g04050	12.1947	23.6644	-1.16982
An17g01390	40.5849	78.8333	-1.16971
An01g13060	704.496	1366.92	-1.16894
An02g08060	11.019	21.3062	-1.1677
An09g00350	0.724112	1.38238	-1.16746
An07g06310	28.6449	55.6905	-1.16744
An02g12420	23.9588	46.2251	-1.16652
An11g05180	37.4907	72.5255	-1.16623
An04g05800	9.93164	19.1925	-1.16511
An04g06000	11.8043	22.8265	-1.16507
An01g13600	609.289	1178.19	-1.16491
An04g07640	0.132503	0.235233	-1.16352
An12g09680	3.09345	5.94909	-1.16005
An07g02290	5.7301	11.0048	-1.15928
An03g04640	5.16464	9.96475	-1.15746
An11g07760	8.40162	16.1474	-1.15707
An11g04580	0.229513	0.43063	-1.15652
An12g02650	22.5798	43.2601	-1.15203
An02g08330	31.6831	60.4186	-1.15202
An13g03380	2.42637	4.6285	-1.15157
An04g07370	22.0935	42.273	-1.15109
An02g03170	11.2428	21.4875	-1.15055
An03g04970	6.39601	12.2444	-1.1498
An01g11790	0.838332	1.59701	-1.14956
An18g03405	60.0149	115.169	-1.14921
An02g10690	12.8709	24.6218	-1.14883
An16g04900	13.9089	26.6966	-1.14842
An12g07320	0.434511	0.815259	-1.14822
An01g07760	16.442	31.3908	-1.1478
An14g04050	39.7078	75.8502	-1.14575
An13g01490	4.91329	9.39127	-1.14462
An04g07560	9.58285	18.2741	-1.14414
An08g07560	3.55269	6.76406	-1.1436
An03g01470	13.9271	26.5561	-1.14329
An04g03190	24.4635	46.5751	-1.14228
An12g10720	2.77359	5.26539	-1.14147
An16g00900	5.90797	11.2006	-1.14106
An11g01910	2.20303	4.1809	-1.14094
An02g13250	9.11029	17.3145	-1.14007
An07g01830	5.60425	10.5869	-1.13918
An07g06490	14.4759	27.2006	-1.13567
An02g03490	10.5162	19.8611	-1.13443
An17g01750	68.6888	130.274	-1.13435
An02g01615	362.871	687.723	-1.13397
An09g02190	0.781958	1.46474	-1.1336
An11g11260	25.5494	48.2817	-1.13354
An07g08970	3.21031	6.06621	-1.13179
An17g01845	7.4207	13.9913	-1.13108
An15g01840	50.1615	94.6806	-1.13056
An11g04550	2.76387	5.21161	-1.13039
An02g02070	15.5197	29.3118	-1.13024
An13g02890	8.54906	16.136	-1.13008
An02g06660	400.997	757.742	-1.13004
An09g05930	8.70863	16.3454	-1.12997
An15g01070	4.51177	8.47561	-1.12967
An16g02930	97.9278	185.451	-1.12826
[truncated: 173 more rows]

## Sheet: A.niger_B24h_up
Upregulated genes in A. niger N402 grown on sugarcane SEB after 24 h
* The Aspergillus Genome Database was used to recover the A. niger proteins ID
¥ Expression value RPKM
£ log2(Fold Change)
ID*	RPKM B24h¥	RPKM F24h¥	log2FC£
An11g07040	543.905	0.405324	9.8992
An11g07320	44.4919	0.0732314	9.00761
An11g07050	128.411	0.189603	8.94519
An09g00540	9.59916	0.0184245	8.81503
An09g00560	43.7262	0.0845247	8.60717
An11g07030	70.129	0.168932	8.22559
An02g14370	32.5729	0.110904	7.85866
An15g04270	18.9785	0.0639079	7.84538
An02g13640	9.95964	0.0410701	7.77393
An10g00620	13.6833	0.055647	7.644
An03g02400	121.958	0.448098	7.57397
An12g10680	4.20913	0.0162894	7.55069
An12g10670	26.4954	0.112436	7.45583
An15g01590	248.379	0.96799	7.45361
An09g02980	15.5873	0.0724832	7.45114
An11g07340	141.882	0.571578	7.45091
An08g09750	86.2645	0.357694	7.40215
An12g02220	286.262	1.15567	7.40036
An05g01730	1629.08	6.5911	7.39326
An03g01770	489.3	2.10583	7.31039
An01g13660	111.427	0.527372	7.17602
An02g06500	7.27633	0.0410416	7.17187
An12g07060	11.0612	0.0598673	7.16338
An16g06520	50.4736	0.260483	7.14125
An08g09150	111.612	0.561957	7.12321
An01g08700	37.2091	0.191149	7.0949
An12g05390	80.3424	0.410407	7.08522
An03g02360	106.404	0.550057	7.08082
An09g00530	101.41	0.547768	6.99453
An11g00060	178.467	0.982512	6.95846
An12g05240	3.65093	0.0263595	6.92496
An19g00410	145.915	0.841113	6.92257
An12g04700	13.826	0.0864122	6.85258
An07g00010	6.92728	0.0610425	6.84652
An14g03250	51.1826	0.326513	6.80313
An09g02000	2.48372	0.0153861	6.79978
An09g00550	7.87763	0.0548711	6.79735
An07g01410	28.1569	0.198126	6.78149
An08g08370	95.3172	0.600105	6.75996
An01g15200	65.0705	0.423723	6.73114
An03g01060	27.6231	0.205671	6.72987
An15g01580	355.737	2.47235	6.61325
An08g09880	1788.78	12.4161	6.61242
An03g05240	9.1904	0.0768986	6.55932
An18g01700	306.185	2.29089	6.50835
An09g01910	1.9749	0.0146572	6.50281
An13g02290	22.9189	0.185964	6.49848
An11g07310	29.0947	0.224074	6.47947
An12g02680	16.4598	0.152508	6.45416
An03g01790	2.06459	0.0179193	6.44309
An11g07930	29.2433	0.232741	6.43091
An11g10010	7.87513	0.0746403	6.42215
An11g07330	36.8252	0.307822	6.40015
An16g04760	551.711	4.4468	6.39739
An11g07060	48.378	0.404182	6.38738
An16g07680	33.146	0.279085	6.3756
An01g12080	1.78119	0.0158357	6.37432
An01g13910	2.43387	0.0256725	6.36253
An07g03470	53.5175	0.452391	6.34343
An12g10690	3.41376	0.0434544	6.3107
An01g01990	102.729	0.941928	6.28614
An15g05400	4.8652	0.0633662	6.28097
An03g05450	4.49593	0.044721	6.25684
An04g03530	644.481	5.76008	6.24868
An11g00070	394.517	3.54679	6.24131
An02g07800	200.589	1.80806	6.23936
An09g00840	1086.76	9.86169	6.22813
An11g00200	518.001	4.74711	6.21261
An05g01120	25.9978	0.247652	6.20995
An01g00780	1373.18	12.6221	6.20848
An04g00710	21.4894	0.212684	6.19838
An03g01810	1.55582	0.0110972	6.18178
An03g02380	1.58132	0.0202503	6.13571
An07g00510	40.4101	0.405105	6.12355
An15g03550	26.2696	0.269292	6.11761
An15g04760	18.1506	0.184801	6.11353
An18g01060	47.5385	0.483619	6.10472
An16g07330	12.8046	0.144147	6.05818
An12g07070	6.89289	0.0725814	6.04978
An01g01360	2.77963	0.0316125	6.04593
An16g00540	13.091	0.145792	6.021
An03g03390	2.86953	0.0401191	6.01121
An11g06450	280.877	3.08968	5.95541
An09g00120	681.134	7.50323	5.94741
An07g05200	3.43338	0.061305	5.92294
An12g02750	17.6036	0.203748	5.90094
An12g08620	39.523	0.45816	5.89772
An03g05250	3.69928	0.0490216	5.89715
An18g05480	273.057	3.18356	5.86672
An14g02720	59.0302	0.699459	5.85408
An03g05480	9.27069	0.11957	5.83981
An12g05820	19.2181	0.237201	5.83136
An12g05400	28.3023	0.348713	5.81661
An07g00030	2.63664	0.0368072	5.80342
An02g06510	5.77557	0.0799963	5.80317
An01g00850	998.459	12.1494	5.80125
An02g07610	793.409	9.65848	5.80007
An19g00420	20.4448	0.259029	5.79002
An04g02760	26.0046	0.341395	5.73232
An01g08690	1.21774	0.0161726	5.72939
An12g02740	54.6619	0.717887	5.72517
An12g04620	16.2845	0.21503	5.72248
An03g05460	1.84809	0.0246682	5.71058
An09g01900	1.13456	0.0210912	5.70871
An09g01860	1.2479	0.0104975	5.70027
An08g03890	50.742	0.679811	5.69436
An07g08670	1.71783	0.0225804	5.69135
An11g07570	1.11343	0.017988	5.68567
An12g05010	687.597	9.10007	5.68135
An11g03450	32.6415	0.457594	5.67819
An09g00590	70.5559	0.959575	5.65907
An14g02910	36.7382	0.50657	5.64288
An14g01260	4.60519	0.0697913	5.63572
An03g00140	5.47584	0.0803452	5.63518
An04g09810	1213.11	16.6071	5.63167
An09g00570	302.641	4.15701	5.62961
An02g13580	103.538	1.44826	5.60959
An08g03150	4.14656	0.0658577	5.60648
An10g00790	54.3431	0.768479	5.60278
An14g04450	19.2117	0.276607	5.59426
An15g04980	94.9015	1.35458	5.58464
An11g01220	75.7114	1.08614	5.5742
An07g01400	27.789	0.417113	5.5477
An12g04180	62.4892	0.918685	5.54368
An15g05540	97.5204	1.43315	5.53722
An02g00590	761.367	11.1817	5.5318
An03g00450	1.00228	0.019184	5.52916
An04g09490	54.3496	0.811491	5.51566
An16g02870	3.90566	0.0661542	5.51105
An15g05220	0.981557	0.0191585	5.49843
An03g02870	3.82031	0.0685963	5.49814
An01g14480	136.461	2.05964	5.49466
An09g04370	6.53753	0.115044	5.48913
An02g09690	567.775	8.5802	5.48861
An15g07370	13.2254	0.221555	5.48816
An07g09500	5.11347	0.0963042	5.48674
An18g02710	182.127	2.78515	5.47504
An13g03250	1.15664	0.0262935	5.47231
An04g10000	12.9411	0.207202	5.45641
An09g02420	21.815	0.364073	5.45162
An03g01800	53.119	0.852526	5.44106
An09g00630	291.506	4.56777	5.43699
An12g05710	9.55786	0.157457	5.4357
An08g01760	114.341	1.80577	5.43151
An11g02560	31.4593	0.532165	5.40793
An12g05660	0.924488	0.0236111	5.40252
An12g07050	9.89187	0.173456	5.39475
An01g03740	325.954	5.2711	5.39338
An17g00620	174.017	2.82044	5.39168
An11g02720	82.2425	1.36003	5.36587
An16g04750	310.272	5.18344	5.34431
An01g02040	1.54821	0.034354	5.33925
An18g02730	218.621	3.71645	5.32383
An14g04440	0.915617	0.0683714	5.31081
An15g05270	2.90638	0.0567761	5.30728
An01g10540	50.3026	0.874245	5.29172
An06g00260	186.88	3.26812	5.27926
An12g05370	94.0687	1.65113	5.27583
An14g05340	15.5889	0.281915	5.27434
An04g10010	14.6979	0.269283	5.26899
An04g03170	33.0163	0.58533	5.26889
An09g05330	2.7582	0.072738	5.25628
An18g02700	498.036	8.94455	5.2409
An11g09170	22.9301	0.421416	5.23416
An09g02010	1.2516	0.0253193	5.23241
An10g00630	8.20259	0.151518	5.22697
An12g10660	25.2711	0.462367	5.22664
An12g05910	3.13605	0.0744527	5.21263
An02g11030	3.009	0.0659969	5.20787
An04g08110	1.66455	0.0454612	5.20525
An17g00810	21.9982	0.421058	5.20283
An12g07450	620.279	11.6837	5.17414
An09g04920	28.9638	0.560148	5.16644
An15g02350	31.5638	0.613356	5.14528
An15g05360	72.8605	1.41923	5.13284
An16g01780	44.9576	0.88046	5.13133
An08g08330	46.3867	0.909147	5.12087
An13g00490	1.75156	0.0452376	5.11894
An12g02550	55.2296	1.09343	5.11708
An02g13630	16.3376	0.328776	5.11631
An16g00610	0.760559	0.0245346	5.11085
An17g00350	1.43054	0.0412852	5.10176
An02g10550	1164.17	23.0855	5.09412
An14g05820	35.9856	0.721907	5.08805
An18g04100	113.612	2.28006	5.0836
An12g02730	7.68631	0.155976	5.07942
An11g07150	9.63898	0.198721	5.0693
An08g01910	0.754015	0.0161735	5.06263
An16g06490	0.728477	0.0171538	5.06217
An02g03690	18.5484	0.413744	5.04559
An08g08360	3.90616	0.0960424	5.04227
An09g01830	1.22843	0.027156	5.03877
An15g05570	0.750082	0.0546453	5.02568
An07g07630	9.83618	0.211433	5.0179
An12g02760	31.3503	0.665385	5.01584
An03g00940	727.545	15.4346	5.00132
An16g00550	27.0846	0.58736	4.99548
An09g04910	157.69	3.35957	4.9952
An01g03090	522.816	11.1258	4.99418
An15g05390	0.68467	0.0124151	4.98097
An14g01235	1.69052	0.048109	4.9805
An03g00960	809.295	17.8001	4.94837
An11g00180	1.12715	0.031145	4.93098
An02g07020	813.137	18.2742	4.91699
An07g00020	7.55423	0.180136	4.91286
An16g00060	46.1911	1.05371	4.91113
An01g10950	11.4022	0.274677	4.90283
An05g01790	0.759929	0.119226	4.90018
An18g05500	131.34	3.0029	4.89324
An14g02980	124.033	2.85048	4.88491
An01g10930	415.762	9.55084	4.88436
An04g09420	5.62832	0.137621	4.86135
An09g02990	59.4762	1.4043	4.85658
An11g02100	117.552	2.7629	4.8552
An12g03520	0.716591	0.0988107	4.8498
An03g05950	9.86161	0.241455	4.83217
An14g05800	50.3792	1.20602	4.83096
An07g03480	3.81878	0.104097	4.82377
An12g04610	210.492	5.05176	4.8211
An16g07670	1.30134	0.0413317	4.81824
An02g10900	1.24239	0.0338341	4.80303
An18g01890	45.8832	1.12079	4.79946
An14g02760	271.631	6.70898	4.78261
An01g08730	3.26026	0.0850338	4.78241
An07g02050	155.166	3.83421	4.78228
An11g09750	6.83871	0.17604	4.77572
An03g04950	6.14125	0.169902	4.76275
An09g00360	25.0201	0.630817	4.76038
An18g06360	19.9641	0.514027	4.75854
An15g06150	336.495	8.48356	4.75115
An15g02410	138.133	3.49134	4.74982
An11g02200	860.181	21.723	4.74677
An06g01140	13.5266	0.351873	4.74452
An08g08190	5.93265	0.160368	4.74337
An15g04260	1.9366	0.0612992	4.73394
An01g05270	2.92987	0.0894001	4.72996
An05g02150	1.79026	0.0746187	4.72978
An16g02620	0.588656	0.0244101	4.72653
An09g02060	2.32855	0.0633828	4.71649
An08g01900	59.0805	1.53874	4.71017
An18g06310	124.955	3.25482	4.70556
An02g08770	55.9246	1.4653	4.70471
An14g02710	3.75178	0.129566	4.69873
An09g00130	0.603357	0.0524595	4.68861
An02g05070	0.758634	0.022471	4.68202
An11g07170	3.08334	0.120555	4.6817
An06g00620	355.387	9.45071	4.67398
An11g08850	1.20179	0.0363915	4.6739
An03g00920	2.09529	0.0666573	4.66944
An11g08080	203.066	5.47135	4.65402
An18g06370	4.78454	0.134321	4.63749
An15g04940	2.68001	0.0860778	4.6145
An16g00050	1.14955	0.037092	4.60805
An02g05080	2.05846	0.0666044	4.60737
An12g08350	65.3702	1.82796	4.60295
An06g00750	0.847843	0.0320836	4.60262
An14g05450	5.89885	0.182125	4.60107
An18g03570	232.811	6.53643	4.59644
An09g01760	0.843318	0.0322526	4.5832
An12g05880	3.65002	0.141815	4.58044
An01g08650	0.869897	0.032614	4.57929
An08g01270	8.01152	0.234322	4.574
An18g02600	60.9132	1.74946	4.5698
An15g02160	15.8767	0.475155	4.56399
An10g00650	6.83635	0.198363	4.56052
An16g00020	46.6094	1.3515	4.55798
An02g13620	7.49099	0.2278	4.53442
An02g11670	0.829073	0.0332759	4.53176
An01g11410	56.5188	1.6926	4.51192
An16g00600	45.1249	1.3545	4.50312
An09g01680	47.6725	1.43869	4.50308
An08g05320	3.7535	0.12679	4.4946
An18g02690	75.3216	2.29087	4.48328
An09g03860	94.644	2.9018	4.47494
An01g09960	125.333	3.84896	4.46785
An15g05990	133.089	4.1017	4.46474
An14g02930	4.24975	0.14212	4.46419
An16g00400	1.40057	0.0534285	4.4627
An03g02570	1.33551	0.0493031	4.45426
An14g02940	66.722	2.0769	4.44963
An01g01310	2.11269	0.0818757	4.43943
An02g08880	3.14938	0.10617	4.43556
An11g02890	0.478849	0.0229354	4.41857
An14g01870	0.647007	0.0272771	4.40826
An01g08740	5.23667	0.174874	4.40666
An04g06280	15.1149	0.505885	4.40514
An11g03790	3.40307	0.118747	4.40123
An14g02100	1138.03	36.4916	4.40117
An17g00610	0.700086	0.0222801	4.39939
An04g09820	110.219	3.59118	4.38413
An15g04230	35.6175	1.17589	4.37741
An04g08150	253.639	8.34257	4.37199
An06g02680	1.00853	0.050083	4.36545
An04g02110	291.2	9.60764	4.36312
An04g07210	113.421	3.74505	4.3627
An16g02910	54.5626	1.8011	4.3621
An14g05060	0.505421	0.0696926	4.34614
An01g12010	5.36399	0.184706	4.34103
An16g07320	2.0052	0.0886342	4.33417
An15g05640	6.65885	0.241513	4.33356
An15g04990	126.638	4.31239	4.32326
An01g01920	15.166	0.52136	4.32096
An15g05170	0.68048	0.030909	4.31738
An01g06500	40.0856	1.37531	4.31494
An05g02070	18.0389	0.628709	4.31262
An08g09760	2.70001	0.101094	4.29644
An13g00510	121.345	4.19768	4.2951
An01g06810	138.074	4.82952	4.28069
An02g08230	96.4565	3.37649	4.27857
An11g02730	98.4501	3.47464	4.2691
An04g08100	3.99641	0.155544	4.26856
An06g00240	18.5026	0.672206	4.26152
An16g01710	20.0875	0.723185	4.2578
An06g01430	0.413722	0.00750201	4.25422
An01g11220	0.439072	0.0319875	4.25309
An02g00060	5.73921	0.209756	4.25088
An02g11560	9.26234	0.340577	4.23855
An07g05730	0.408314	0.00828625	4.2318
An02g00050	0.955578	0.0427321	4.23124
An01g11670	84.9785	3.09223	4.22416
An04g03000	10.8635	0.404251	4.22175
An11g02580	18.1596	0.666157	4.21968
An12g03860	22.1184	0.812892	4.21932
An11g07550	1.86218	0.0734031	4.21454
An04g02930	1.81295	0.0745201	4.20897
An14g04520	229.748	8.46339	4.20344
An04g00720	6.86784	0.259976	4.1995
An01g01230	4.2797	0.177859	4.19144
An11g09540	2.25305	0.0870469	4.19031
An12g07390	46.7189	1.7408	4.19016
An04g04530	1.09611	0.0496903	4.1839
An01g08680	12.0485	0.454645	4.18347
An04g01250	87.8036	3.28792	4.17836
An08g07270	1.96838	0.0839423	4.17392
An11g00660	9.58729	0.367882	4.15839
An16g04780	8.42871	0.325248	4.15602
An16g06310	0.474232	0.0918877	4.15233
An06g00560	81.1497	3.10665	4.14955
An09g05340	0.639431	0.0261288	4.14467
An10g00740	2.09011	0.0820748	4.14181
An12g03530	15.509	0.605033	4.13824
An01g11200	9.38487	0.370229	4.13791
An02g00140	13.3042	0.521849	4.1365
An01g00860	0.605113	0.0240817	4.1319
An14g01160	3.88335	0.158067	4.12413
An01g14430	1.88359	0.0798038	4.12171
An01g00630	34.9908	1.37198	4.12055
An04g00730	9.24387	0.367148	4.11677
An14g06130	8.67025	0.348632	4.10518
An07g00330	70.6474	2.79911	4.10437
An07g01380	19.9177	0.794794	4.09504
An03g05470	0.386185	0.0217265	4.09493
An15g04050	98.2208	3.91392	4.09205
An15g03770	13.0182	0.530027	4.09181
An03g05150	2.54829	0.113567	4.08886
An09g01850	2.03948	0.0891517	4.08713
An01g09090	844.206	33.8033	4.08563
An13g00500	15.7328	0.632858	4.08461
An16g02860	6.12887	0.253221	4.07579
An09g04950	108.579	4.41755	4.06198
An16g07350	6.08668	0.251408	4.0603
An06g02350	1.92829	0.0878466	4.05843
An13g03110	210.565	8.77344	4.02563
An18g00430	0.903813	0.0402436	4.01017
An08g04050	0.422263	0.0203443	3.99406
An02g06590	2.01026	0.0891899	3.99356
An10g01000	0.354334	0.0155624	3.99056
An12g03510	8.26396	0.362267	3.98877
An13g03490	0.356147	0.0189571	3.98299
An01g04880	181.297	7.79308	3.97928
An12g02700	2.86617	0.137651	3.97881
An02g00750	0.339303	0.0145204	3.97684
An04g08660	0.477771	0.025481	3.97343
An13g02950	0.366493	0.0314986	3.97085
An10g00660	11.7382	0.517616	3.96736
An04g09440	108.129	4.74418	3.95628
An12g01420	0.751599	0.0489222	3.95618
An02g14040	25.7581	1.14809	3.95567
An13g02260	0.349947	0.0158016	3.95526
An09g04380	4.97951	0.228617	3.95236
An01g14350	239.265	10.553	3.9486
An02g03260	7.28058	0.322716	3.94347
An07g08940	32.8314	1.46513	3.93822
An15g05000	52.047	2.31587	3.9375
An02g00470	0.494528	0.0321778	3.93363
An01g09080	85.4941	3.82459	3.92755
An02g12820	0.520442	0.0307162	3.92649
An11g08160	21.8541	0.990886	3.92134
An08g01710	32.8888	1.48688	3.9149
An12g10290	0.326903	0.00603109	3.91391
An08g07280	26.4784	1.20149	3.91151
An16g02350	13.7981	0.634954	3.91026
An11g00190	29.9534	1.36642	3.90587
An06g00720	88.1308	4.00513	3.90291
An05g00730	21.9412	1.00334	3.89884
An12g02310	6.15062	0.298117	3.89209
An15g04920	212.537	9.73981	3.88949
An08g03160	0.408454	0.0221673	3.88929
An15g06140	48.6771	2.23722	3.88782
An08g01430	0.591715	0.0359453	3.87371
An04g08890	49.7706	2.30897	3.87208
An01g08630	1.6555	0.0850205	3.86814
An11g00430	13.3798	0.634472	3.856
An05g01710	42.5792	2.03313	3.84016
An02g14500	696.758	33.0593	3.83858
An01g00840	24.554	1.18071	3.83666
An15g06420	98.731	4.69842	3.8344
An18g03270	3.44276	0.168937	3.83389
An14g02750	26.7643	1.28562	3.82953
An07g03120	23.2516	1.12305	3.826
An14g02970	24.9136	1.19529	3.82482
An01g14360	204.943	9.83562	3.82426
An07g00040	3.54443	0.176824	3.82362
An14g01245	0.409447	0.0288335	3.81695
An11g01720	81.6837	3.95618	3.80857
An18g03380	261.862	12.7181	3.80565
An16g00830	73.0429	3.56352	3.80216
An12g05210	2.50731	0.129933	3.80207
An14g01600	16.2007	0.802313	3.78935
An01g04560	863.054	42.3282	3.78858
An13g02940	96.5805	4.79262	3.78049
An14g02870	122.279	6.05584	3.77925
An09g03780	11.4348	0.5732	3.77667
An01g00830	3.17981	0.187414	3.77395
An09g00830	1.39359	0.0784508	3.77336
An12g05870	77.6225	3.85732	3.77298
An11g08570	0.388656	0.0936777	3.77284
An08g09900	1.19284	0.0643839	3.76948
An15g06250	31.5856	1.58365	3.76318
An13g03400	0.303122	0.0138051	3.76261
An16g05500	4.60936	0.236938	3.75974
An07g00070	177.364	8.89756	3.75752
An01g15190	0.391255	0.0233664	3.75696
An01g08540	2.30934	0.124894	3.75292
An08g09140	0.461162	0.0287837	3.74488
An11g02540	180.016	9.13909	3.74299
An07g01390	19.3821	0.996686	3.74258
An18g00440	13.8398	0.710083	3.7379
An11g06430	90.0911	4.59025	3.73623
An10g00300	0.450599	0.0227768	3.73272
An15g07020	13.1405	0.693378	3.7303
An16g00590	8.14172	0.440042	3.72995
An02g05020	1.39767	0.0771752	3.71901
An12g05650	3.04461	0.159059	3.7172
An14g04680	7.93762	0.413684	3.71429
An01g07070	7.3047	0.400252	3.70517
An11g00960	0.714052	0.040259	3.69877
An02g05120	237.527	12.4203	3.69857
An05g01720	125.714	6.58823	3.69347
An16g09040	614.801	32.306	3.69182
An02g02660	22.8784	1.20695	3.69161
An07g02540	333.833	17.5731	3.69002
An03g05620	5.10318	0.282307	3.68852
An01g12150	102.925	5.42421	3.68757
An04g04410	0.312397	0.0366151	3.68753
An07g00080	15.105	0.800453	3.68725
An08g03470	5.3681	0.288027	3.67536
An18g01730	2.51502	0.147918	3.67155
An11g07710	1.07279	0.0679552	3.66792
An09g01840	15.7416	0.852076	3.66346
An09g00370	14.7818	0.817901	3.66212
An08g03580	71.0928	3.82139	3.6603
An11g00510	250.162	13.497	3.64996
An15g05280	0.908901	0.0501613	3.6489
An01g09140	4.49685	0.265705	3.64887
An09g02620	0.328114	0.0157461	3.64522
An02g12910	0.28664	0.0214041	3.63531
An04g08030	3.78452	0.21244	3.63405
An04g02840	17.2967	0.954359	3.63067
An16g06140	5.96492	0.340015	3.62457
An09g04200	1.00101	0.072255	3.62095
An04g03520	0.813989	0.0532973	3.6188
An18g04140	11.1157	0.623497	3.61605
An09g02670	0.347983	0.0838742	3.61336
An12g06360	4.63317	0.264942	3.6028
An05g00800	18.2098	1.06877	3.58684
An19g00400	0.27359	0.0174442	3.58558
An01g14660	41.7009	2.37798	3.57911
An01g00620	129.011	7.31346	3.57905
An12g02720	2.79129	0.173621	3.57582
An11g09270	5.71165	0.332351	3.57545
An14g06140	9.35748	0.53971	3.5742
An16g02050	0.308778	0.060615	3.57376
An01g10940	48.6971	2.81317	3.57057
An09g02660	3.89395	0.232862	3.56975
An06g02340	5.18435	0.309758	3.56296
An07g01440	12.3603	0.71657	3.55847
An01g02140	65.5906	3.79127	3.55516
An18g02610	0.337483	0.0217404	3.55076
An01g02160	181.394	10.6146	3.53304
An09g05150	2.63986	0.162896	3.52686
An12g05850	63.0677	3.76294	3.5258
An16g02780	0.955352	0.0734613	3.52544
An04g04430	5.05728	0.307305	3.5233
An11g07080	0.633127	0.0353368	3.52309
An12g05380	33.4791	1.98049	3.52197
An17g00200	0.900363	0.0598029	3.52163
An18g01930	44.6745	2.65345	3.52119
An07g01490	1.02063	0.0994916	3.51826
An04g09400	1.54872	0.0969605	3.51813
An16g00580	3.15831	0.206124	3.51593
An04g09520	7.23662	0.438481	3.51375
An17g00490	0.258157	0.0154623	3.50808
An04g09450	8.31811	0.513691	3.50559
An04g07200	573.366	34.3106	3.50415
An05g02450	191.219	11.3878	3.50343
An12g07420	2.6971	0.178261	3.50331
An03g00530	0.251463	0.0103415	3.49987
An09g00380	13.5155	0.812092	3.49983
An11g06440	54.8506	3.30802	3.49728
An03g05350	1.87662	0.153995	3.4969
An11g07160	5.12391	0.314012	3.4964
An02g10650	0.300219	0.0581708	3.49275
An12g01430	0.399468	0.0350722	3.48984
An07g03340	602.047	36.3606	3.48963
An18g01020	7.88915	0.488583	3.48644
An17g00300	47.5378	2.88038	3.48569
An11g07220	95.078	5.80464	3.47881
An15g02130	11.1688	0.68256	3.47487
An14g01450	9.81016	0.611591	3.47424
An01g14970	5.20593	0.327703	3.47173
An15g02050	0.488005	0.0433658	3.47158
An02g00810	42.843	2.63547	3.46162
An03g06530	4.16917	0.262198	3.46069
An18g00700	0.717839	0.0510728	3.45847
An14g01460	62.4449	3.86292	3.45493
An11g01210	30.4092	1.9138	3.45471
An11g08090	0.245824	0.012458	3.45229
An07g01350	7.52202	0.478436	3.45003
An03g00320	23.4797	1.46849	3.44914
An14g05370	51.9162	3.2318	3.44748
An04g10030	3.90817	0.244697	3.44311
An15g02150	24.1694	1.52073	3.44074
An01g15120	1.36011	0.096867	3.43252
An04g03740	19.8931	1.26571	3.4321
An01g00810	0.692404	0.0679287	3.42992
An02g04590	9.04958	0.578036	3.42593
An14g01800	37.4433	2.37884	3.4243
An14g03760	1.07401	0.0887994	3.42087
An07g04480	127.325	8.06945	3.41859
An01g09820	77.7479	4.94669	3.41506
An02g07810	1.21706	0.112413	3.41412
An15g07380	0.486061	0.0380524	3.41303
An16g07310	4.76515	0.319386	3.41257
An13g02010	0.330496	0.107659	3.40806
An18g04820	2.35484	0.178137	3.40762
An14g05070	64.0059	4.10423	3.40519
An01g12550	855.766	54.7987	3.40386
An02g12290	1.44999	0.0991276	3.40322
An16g02540	7.63471	0.500711	3.39925
An04g03070	7.02336	0.456644	3.39897
An08g07240	6.6947	0.447963	3.39533
An16g00010	8.34827	0.548858	3.39309
An15g02590	113.586	7.34074	3.39223
An01g01030	18.7088	1.2387	3.39216
An01g08710	0.625167	0.0467262	3.38932
An14g03290	1.73425	0.115318	3.38786
An08g07250	3.04121	0.20205	3.38041
An01g06510	10.8513	0.730378	3.3729
An14g04540	265.251	17.4704	3.3679
An16g00820	19.7721	1.32112	3.36495
An15g05450	505.017	33.2673	3.36466
An18g02630	0.222686	0.0108796	3.36103
An07g07620	9.75432	0.65124	3.36042
An03g03680	1.20991	0.0922234	3.35923
An12g10050	10.3498	0.692495	3.3585
An09g02160	81.0662	5.37986	3.35735
An11g03780	21.7653	1.4478	3.35668
An18g01130	3.56262	0.249536	3.35364
An01g14450	0.644028	0.0525162	3.35306
An13g03480	0.223059	0.00624518	3.34759
An09g01340	0.380938	0.0266378	3.34587
An14g04460	7.09002	0.537533	3.34046
An14g01480	176.23	11.8149	3.33748
An13g02470	10.3871	0.729357	3.33591
An11g08070	10.4177	0.70859	3.3329
An13g01640	3.41548	0.245252	3.32636
An08g06430	47.1968	3.19952	3.32291
An04g01140	0.27395	0.0215215	3.32084
An01g14980	192.638	13.1185	3.31671
An11g00120	14.1639	0.971794	3.31642
An01g13480	149.161	10.1831	3.31595
An11g03530	1.8052	0.130154	3.31559
An15g05800	20.7766	1.43154	3.31546
An04g09410	18.9008	1.30194	3.31544
An13g02250	0.912826	0.0736325	3.31495
An18g01870	0.27202	0.0216476	3.3049
An18g01410	2.80152	0.201455	3.3007
An12g07430	0.797627	0.0599229	3.30014
An14g02120	0.286656	0.023136	3.3
An12g02540	0.217957	0.00812753	3.29998
An12g01150	0.62189	0.0507589	3.29767
An09g04390	8.86155	0.619925	3.29622
An02g05560	10.5592	0.744293	3.29026
An12g08330	0.243326	0.0338647	3.28945
An11g03540	0.698782	0.0574043	3.2881
An18g02950	2.27823	0.16074	3.28696
An11g00080	2.20971	0.164117	3.28687
An02g00330	12.0576	0.848873	3.28664
An01g09810	28.3418	1.97613	3.28553
An12g05220	17.494	1.22446	3.28044
An05g01510	0.309944	0.0988107	3.28014
An07g05870	15.4731	1.10211	3.27912
An07g07700	344.707	24.1318	3.27727
An14g03260	1.18463	0.107951	3.27532
An02g12300	0.331783	0.0297637	3.27395
An16g05830	0.657348	0.0464121	3.27317
An09g00520	10.1392	0.716391	3.26848
An09g05320	0.551191	0.0439135	3.26802
An11g06280	0.408383	0.0377045	3.25782
An08g08120	0.231652	0.0275839	3.25317
An17g01450	53.9741	3.84212	3.25188
An05g01080	5.80112	0.42719	3.24957
An18g05600	9.40503	0.674678	3.24842
An04g06600	29.8598	2.13828	3.24733
An16g02530	7.34358	0.559866	3.24628
An04g09540	4.93689	0.364758	3.23885
An09g05280	11.8297	0.862128	3.23677
An16g08690	2.5424	0.187805	3.23335
An13g03320	0.209973	0.0150914	3.23324
An12g07380	46.2226	3.33785	3.23288
An15g07240	74.2269	5.36787	3.2309
An04g03100	6.08206	0.448667	3.23074
An03g06740	5.90164	0.435501	3.23038
An03g02030	1.53315	0.118928	3.22748
An08g09920	31.8931	2.33941	3.22233
An01g10920	100.409	7.33639	3.21584
An09g04970	168.739	12.3664	3.21439
An07g00680	284.239	20.8153	3.21173
An12g04100	1.73678	0.146459	3.21064
An08g01420	1.8598	0.145333	3.20831
An14g01810	4.07707	0.309256	3.20653
An13g00700	4.46794	0.36594	3.20444
An01g03340	268.455	19.8026	3.20094
An09g00010	4.00851	0.318343	3.19446
An09g04960	3.4394	0.265618	3.18744
An02g00420	0.200282	0.0139458	3.18694
An11g00240	0.519741	0.0504506	3.1837
An03g05310	7.52274	0.568291	3.18299
An02g11550	53.2028	3.99756	3.17841
An02g07110	17.1209	1.29805	3.17801
An04g10150	0.458429	0.050339	3.17634
An11g00530	254.556	19.1174	3.17431
An15g02910	0.239427	0.045798	3.17076
An01g09070	1.36209	0.112148	3.16842
An04g09510	0.205554	0.0140745	3.16548
An05g02040	1.2117	0.105652	3.16433
An01g14440	1.64593	0.137403	3.16225
An06g01530	5.12635	0.400612	3.1543
An04g02770	3.0351	0.241819	3.15382
An08g10390	14.7706	1.13182	3.15012
An18g02780	0.903688	0.0794195	3.1501
An02g13320	1.49019	0.121466	3.1494
An01g01330	8.26589	0.636131	3.14732
An12g04550	0.358167	0.03769	3.14171
An04g06270	3.10105	0.247764	3.14046
An05g00790	14.245	1.10975	3.13683
An15g07830	0.30399	0.0338382	3.1352
An09g01070	21.0177	1.63344	3.13351
An12g01600	1.54566	0.124958	3.13273
An08g07780	10.1971	0.794873	3.13096
An01g06400	8.50107	0.668664	3.12999
An09g01390	2.60811	0.209984	3.12172
An15g06000	9.00307	0.715853	3.11956
An14g04810	0.660069	0.0742352	3.11928
An11g00210	82.5821	6.44817	3.11912
An13g03680	139.915	10.9456	3.11626
An11g04120	0.721306	0.0731851	3.11612
An16g08530	5.83846	0.465096	3.11553
An07g06580	8.80637	0.699472	3.11417
An16g04870	0.967692	0.0825387	3.11253
An13g02060	48.4921	3.81497	3.11216
An10g00610	2.66957	0.236638	3.10784
An11g07940	24.4883	1.94657	3.10225
An02g13750	362.476	28.6289	3.1007
An03g05980	1.99456	0.163161	3.10039
An12g10330	796.856	63.1415	3.09609
An11g01230	11.6411	0.93637	3.09448
An05g01740	56.8223	4.51388	3.09401
An04g06240	0.768999	0.0647236	3.09388
An18g02752	153.659	12.2258	3.09379
An02g02290	8.78326	0.705066	3.09173
An08g07760	0.24232	0.0584063	3.09126
An01g09700	3.52416	0.288274	3.08931
An11g07590	0.248231	0.0227853	3.08788
An09g05390	0.240389	0.0570212	3.08708
An01g11660	415.391	33.4425	3.07677
An01g07060	43.2508	3.49642	3.0714
An14g01510	12.0408	0.975964	3.06964
An04g03160	7.35862	0.604051	3.06689
An07g02080	1.73719	0.148725	3.06584
An07g02070	2.71192	0.237538	3.06523
An04g02940	0.190475	0.012042	3.0639
An04g03010	0.73071	0.0749524	3.06337
An14g02740	1.71251	0.146004	3.06205
An09g01920	11.4096	0.939081	3.05733
An15g03860	2.37474	0.19793	3.05393
An02g14540	8.36224	0.692101	3.05235
An12g03500	49.6969	4.0851	3.04721
An11g02160	95.4318	7.86845	3.04352
An11g08860	0.200255	0.0238452	3.04304
An16g01720	4.47399	0.378717	3.03943
An05g02510	6.16789	0.518128	3.03359
An14g07260	12.5061	1.04459	3.03301
An02g10280	16.115	1.37591	3.03031
An15g00850	1.04612	0.093312	3.029
An01g05360	225.579	18.7533	3.029
An01g06410	24.289	2.02475	3.0283
An14g07250	0.337353	0.0383603	3.02552
An08g04840	10.5357	0.893577	3.02516
An02g07350	51.91	4.34305	3.02302
An01g04770	9.05946	0.766329	3.0173
An13g03350	9.07939	0.771225	3.01477
An08g03140	0.745993	0.0766407	3.01336
An01g05340	699.014	58.8516	3.01097
An08g11070	5.80109	0.495099	3.01088
An16g08480	203.809	17.1688	3.01041
An12g02240	8.06889	0.683599	3.00942
An15g05590	0.413849	0.0507715	3.00884
An16g09070	598.322	50.612	3.00508
An14g05210	13.1349	1.15713	3.00474
An12g02580	84.4334	7.16689	3.00358
An12g01160	0.183495	0.0123938	3.00299
An02g12800	0.908837	0.0883692	3.00222
An11g02510	2.99693	0.261615	3.0005
An08g02820	1.63896	0.143283	2.99816
An01g03130	717.68	61.0829	2.99566
An08g07920	38.7072	3.29691	2.99457
An11g00520	1.11419	0.103349	2.9936
An08g08380	1.12962	0.102431	2.99208
An04g10020	21.0061	1.80424	2.99072
An11g02190	274.926	23.5618	2.98599
An15g04960	0.196658	0.0271172	2.98434
An08g10260	0.462846	0.0417543	2.98376
An12g02410	1.37376	0.129055	2.98084
An01g00520	97.0729	8.39544	2.9765
An12g07280	1.98057	0.177912	2.97485
An18g04930	0.223332	0.0538297	2.97354
An06g02100	8.09169	0.718118	2.97346
An11g01200	64.2369	5.5553	2.97285
An04g04280	42.8145	3.72905	2.97106
An16g09050	130.358	11.2989	2.96911
An03g00480	0.504189	0.0502588	2.96824
An04g08880	35.2437	3.06421	2.96544
An08g09770	27.8358	2.42927	2.95969
An14g04820	0.286545	0.0359461	2.95529
An09g01400	0.620471	0.0701944	2.95456
An15g07470	15.6413	1.38342	2.9524
An12g09180	92.0815	8.0843	2.95093
An14g04240	43.3673	3.81601	2.94769
An04g02790	1.51175	0.136948	2.94764
An16g02340	0.224801	0.0234144	2.94032
An11g06070	0.67126	0.0950128	2.93772
An09g05530	6.64405	0.595116	2.93647
An07g00050	6.2029	0.56099	2.93433
An08g03060	33.1521	2.95561	2.92805
An09g01190	39.4148	3.53082	2.92627
An14g01130	3.02523	0.277317	2.92019
An04g04460	1.43057	0.165914	2.91754
An05g01060	11.3348	1.01731	2.91661
An02g10960	0.980009	0.0980935	2.91652
An18g06580	70.1972	6.32098	2.91528
An15g05700	2.11478	0.196715	2.91464
An11g03860	77.1782	6.94386	2.91319
An14g07100	2.48367	0.231964	2.91198
An02g07630	36.1954	3.26922	2.91021
An12g04540	4.23795	0.385314	2.90881
An02g09710	32.1773	2.93317	2.90829
An19g00090	0.936493	0.0872716	2.90629
An08g06740	0.245944	0.0275234	2.89775
An02g14960	0.202364	0.0495751	2.89633
An12g04230	23.0129	2.11007	2.89558
An03g01900	0.105732	0.0138095	2.89433
An15g02500	3.09733	0.297317	2.89128
An02g11860	185.963	17.0249	2.89013
An11g09430	246.623	22.5712	2.88892
An12g08530	5.04969	0.467496	2.88647
An01g05280	21.3817	1.96703	2.88619
An15g03540	52.1212	4.78822	2.88542
An18g01110	0.761621	0.11365	2.88511
An13g02870	0.188723	0.030244	2.88489
An01g03430	12.9639	1.2132	2.88239
An11g02150	45.6188	4.19946	2.88166
An06g02090	11.7526	1.09156	2.88055
An11g10360	0.182906	0.0252209	2.87975
An03g06030	1.34558	0.146155	2.87845
An15g02630	1.02245	0.103777	2.8745
An18g05840	24.1329	2.24752	2.87416
An11g03940	4.40783	0.415687	2.87354
An09g03240	7.09799	0.665938	2.87055
An05g00970	143.276	13.3406	2.86418
An06g02700	0.164495	0.00928935	2.86341
An16g09030	52.4352	4.89154	2.86291
An08g07980	0.20639	0.0497461	2.85972
An17g00230	102.916	9.65825	2.85812
An02g13800	126.983	11.8911	2.85745
An04g03410	1.02463	0.11307	2.8562
An07g04470	15.5012	1.45889	2.85598
An08g03870	63.3731	5.93678	2.85504
An18g06300	18.1824	1.72611	2.85053
An16g05660	1.93128	0.186985	2.84412
An18g02380	54.8688	5.19162	2.8433
An11g09720	41.4106	3.91296	2.84284
An08g10620	3.06506	0.324024	2.83537
An02g06470	1.88415	0.185844	2.82975
An16g02610	2.03	0.199584	2.82913
An11g09710	76.0157	7.25559	2.82806
An12g05490	3.35383	0.327417	2.82736
An01g00650	0.659963	0.102387	2.82539
An05g02420	5.98	0.582992	2.82468
An16g01880	174.24	16.7213	2.82447
An16g01610	30.0623	2.8881	2.82202
An07g08640	24.0953	2.31984	2.82043
An11g09250	2.27829	0.230399	2.8178
An11g07300	55.1622	5.32406	2.81663
An16g08520	4.06267	0.397824	2.81519
An03g02320	149.429	14.3811	2.815
An04g05450	4.12953	0.404184	2.81473
An07g02440	12.3829	1.20005	2.81284
An02g00520	0.19951	0.0480879	2.81081
An18g01030	4.72775	0.464627	2.80962
An04g03540	3.19564	0.322054	2.80951
An14g03130	24.3978	2.39933	2.80935
An03g06660	218.747	21.3109	2.80348
An19g00050	12.4862	1.22366	2.80264
An08g04120	919.066	89.2984	2.80251
An11g00850	11.6251	1.25794	2.79653
An01g10500	0.177016	0.0280669	2.79538
An10g00210	1.1415	0.143963	2.79459
An12g05290	3.32416	0.337354	2.79324
An18g01500	0.503989	0.0636974	2.79143
An04g08730	141.895	13.8977	2.79119
An11g07730	23.9635	2.35945	2.79066
An15g07030	20.3389	2.02093	2.78228
An02g13380	65.6001	6.46519	2.78136
An03g00740	7.64463	0.761879	2.78045
An02g00240	0.130024	0.0183308	2.77832
An09g02260	0.461996	0.0522894	2.77821
An09g03920	0.41829	0.0485736	2.77794
An09g01790	4.64815	0.47688	2.77602
An09g01970	3.71666	0.382585	2.77074
An12g08290	0.439858	0.0659576	2.76975
An01g14710	0.469386	0.0569102	2.76857
An03g00930	0.435003	0.0652296	2.76699
An16g08870	23.7683	2.37745	2.76537
An04g10090	0.1822	0.0259312	2.76408
An01g14760	38.1332	3.81591	2.76245
An14g02470	119.859	12.0266	2.76006
An11g08120	0.36939	0.0529084	2.75451
An09g01870	3.30563	0.340637	2.7508
An04g03220	129.772	13.0909	2.74893
An13g02830	0.248091	0.0324002	2.74857
An14g02790	2.55301	0.263758	2.74745
An02g00580	61.0654	6.18154	2.74669
An16g02170	376.199	38.1253	2.74147
An08g02140	0.178565	0.0416947	2.74132
An06g01010	0.472742	0.0685881	2.73519
An11g10310	70.8156	7.22404	2.73342
An01g12020	0.364808	0.0426884	2.73078
An01g05730	9.73994	1.00194	2.73021
An08g03860	52.6373	5.41603	2.72677
An01g06020	0.230494	0.0298475	2.72542
An13g01880	112.277	11.5421	2.72204
An14g05440	0.154166	0.0134826	2.71934
An15g05210	0.168263	0.0269652	2.71934
An09g04310	1.78068	0.196744	2.71611
An16g01670	0.997195	0.114358	2.71149
An03g00500	170.467	17.6727	2.70971
An01g02030	3.31206	0.346737	2.70877
An05g02000	0.253759	0.0269367	2.70845
An12g10650	3.8105	0.419172	2.70647
An08g04510	0.173553	0.0336279	2.70212
An11g10350	2.33719	0.251612	2.70206
An15g05670	4.71148	0.495235	2.70002
An04g08280	0.174741	0.0428082	2.69576
An15g04630	2.27451	0.24468	2.69563
An02g13140	16.0703	1.70786	2.68589
An16g02240	139.705	14.7353	2.68487
An08g09740	6.99322	0.744165	2.68394
An18g03360	14.0216	1.48432	2.68226
An11g09260	4.57066	0.489729	2.68226
An08g04540	72.01	7.64243	2.67669
An01g07730	10.4132	1.12189	2.67623
An08g01540	16.8907	1.80869	2.67121
An01g10440	3.4425	0.382692	2.67046
An03g01230	0.348254	0.0435859	2.66767
An01g14560	0.983463	0.123415	2.6659
An03g03690	1.19283	0.149995	2.66376
An18g00480	0.729885	0.0850082	2.66031
An01g05900	263.438	28.2852	2.6599
An12g05730	36.5682	3.93963	2.65948
An02g04420	2.65655	0.288808	2.6586
An04g02220	879.686	94.8429	2.65367
An07g06250	0.176488	0.0270157	2.65367
An02g08780	15.0537	1.63293	2.65224
An07g04490	110.376	11.9264	2.65009
An16g00560	0.794319	0.111679	2.64767
An12g01440	0.14347	0.00973439	2.64758
An14g05350	83.1888	9.01928	2.64453
An02g07790	3.93673	0.455186	2.64209
An15g04220	9.23293	1.00804	2.63993
An09g01310	0.912714	0.104839	2.63794
An04g03230	51.2402	5.61273	2.63744
An01g11170	6.54893	0.726957	2.6277
An02g00380	0.158181	0.0256241	2.62724
An01g01350	2.18344	0.247589	2.62672
An11g06270	0.216232	0.0237741	2.62529
An04g09660	17.5294	1.92871	2.62433
An13g00990	23.1127	2.54602	2.6243
An11g03150	17.6553	1.95161	2.62361
An08g08940	8.24302	0.917423	2.62205
An18g00300	0.107598	0.00877085	2.61956
An02g07560	0.187611	0.0245017	2.61684
An12g10770	0.133347	0.0131449	2.61676
An03g05040	8.56109	0.950321	2.61612
An13g03330	0.140353	0.0102752	2.6072
An19g00040	3.81819	0.432006	2.60552
An03g06630	5.44508	0.613553	2.60487
An19g00190	0.274425	0.041973	2.6042
An16g06930	0.161498	0.0308916	2.60269
An01g06530	12.6865	1.42334	2.6019
An10g00970	2.11382	0.248445	2.60179
An09g06600	0.412744	0.070041	2.59996
An02g02800	0.471844	0.0622013	2.59073
An05g00030	57.1945	6.44704	2.58891
An04g03590	4.01515	0.460341	2.58426
An02g13180	24.25	2.74722	2.58358
An09g02610	0.143013	0.0150903	2.58048
An02g10950	0.145572	0.0176146	2.5799
An18g04530	5.48643	0.631029	2.57328
An02g10080	41.9774	4.78931	2.57268
An15g05560	16.3635	1.91345	2.5684
An13g00130	101.022	11.5682	2.56563
An12g05840	12.9245	1.48336	2.56393
An11g03120	127.644	14.6777	2.56284
An07g00270	0.470108	0.0832366	2.56056
An16g04530	43.7855	5.04555	2.56025
An08g01520	0.930196	0.117376	2.55986
An11g02180	197.334	22.7836	2.55474
An02g11010	1.89414	0.228158	2.55172
An11g01710	2.24272	0.27397	2.54726
An03g01910	15.151	1.76596	2.54673
An09g05130	0.299515	0.0445475	2.54619
An15g03430	0.155184	0.0296839	2.54516
An07g08620	16.3631	1.91192	2.54378
An14g03340	6.67399	0.78179	2.5426
An01g09150	1.04175	0.155324	2.54254
An09g04850	212.156	24.7145	2.54109
An14g01520	52.1398	6.08746	2.53949
An15g01640	21.7467	2.54114	2.53747
An11g01370	5.96245	0.723243	2.53649
An01g04530	355.38	41.5603	2.53549
An14g01540	17.4066	2.04223	2.5348
An04g01410	9.53966	1.13185	2.533
An09g01220	352.602	41.3584	2.53231
An02g00080	365.879	42.9776	2.53125
An01g06770	21.4386	2.54185	2.52479
An15g05240	0.667161	0.0913246	2.52352
An01g01630	113.143	13.4522	2.51784
An07g04430	149.453	17.7178	2.51716
An14g03720	0.438723	0.0548311	2.51409
An01g07700	0.722278	0.095163	2.5132
An18g01070	8.32618	0.993743	2.5113
An02g07330	187.348	22.307	2.50821
An02g08860	19.0227	2.27515	2.50477
An14g04550	58.5791	7.03365	2.50401
An04g06230	0.418944	0.0606173	2.49978
An04g08530	4.85505	0.626078	2.49834
An02g13170	2.02341	0.25371	2.49828
An01g14610	0.170333	0.055486	2.49779
An01g00820	1.14665	0.144742	2.49475
An07g02040	0.137552	0.0162754	2.49452
An04g05410	60.8927	7.35109	2.49117
An03g06520	3.44397	0.419402	2.48894
An04g05190	7.46597	0.908527	2.48761
An08g04015	69.0131	8.38349	2.48745
An16g00720	0.296427	0.0435313	2.48475
An16g00030	38.3382	4.66284	2.48427
An11g06510	0.125822	0.0139734	2.48134
An03g02290	6.5966	0.820362	2.47761
An04g00310	0.217813	0.033994	2.47401
An09g01320	0.185877	0.0215355	2.47375
An04g07110	0.398332	0.0623284	2.47017
An04g02600	33.7265	4.13931	2.46925
An03g06330	31.7523	3.91081	2.46394
An11g03090	36.3036	4.46429	2.46324
An12g02070	16.5006	2.04859	2.46281
An02g03070	1.26313	0.162043	2.46257
An08g03880	30.1315	3.71311	2.46012
An08g08260	14.6648	1.8245	2.45946
An16g05490	0.326649	0.0585129	2.45881
An01g10970	20.0522	2.4825	2.45621
An14g01550	40.1691	4.97772	2.45348
An18g05260	5.39823	0.679543	2.45311
An02g07280	28.4012	3.54637	2.44872
An03g03540	0.28339	0.0411644	2.44756
An09g05960	8.44906	1.07085	2.4461
An14g00860	7.20226	0.90192	2.44588
An02g04700	0.982713	0.132572	2.44573
An07g01360	9.91244	1.24262	2.44485
An09g05950	26.1883	3.26994	2.44252
An09g00870	0.564699	0.0772708	2.44153
An08g09910	0.668555	0.0908528	2.43957
An03g05360	23.6378	2.96555	2.4381
An09g02930	76.2463	9.57325	2.43565
An14g03500	6.94835	0.874558	2.43495
An11g06420	77.886	9.7807	2.43362
An09g01180	0.211369	0.026954	2.43277
An11g03470	1.50488	0.195786	2.43238
An14g02900	11.2986	1.42804	2.43137
An12g09140	0.132724	0.0164465	2.43024
An18g00310	0.211383	0.0994922	2.43001
An07g06230	19.3476	2.45137	2.42543
An07g08660	0.158821	0.0495751	2.42536
An04g08040	6.33279	0.805698	2.42326
An02g08790	8.55843	1.08638	2.42233
An11g07670	18.1572	2.30344	2.41965
An16g09020	786.107	99.7666	2.41849
An15g05630	3.14807	0.401571	2.41711
An04g06250	2.97956	0.385821	2.41657
An11g06330	0.144512	0.0199926	2.41537
An12g01570	0.527197	0.0782849	2.41486
An12g03540	0.631398	0.113	2.41412
An03g02390	0.323867	0.048034	2.41336
An01g06630	0.660801	0.0883769	2.41303
An04g09900	9.07295	1.16241	2.41256
An09g04410	5.97746	0.766471	2.4104
An14g04250	3.35443	0.435493	2.40908
An14g03510	32.5584	4.16142	2.40845
An01g14940	141.531	18.1207	2.40651
An15g04930	2.37432	0.310069	2.40174
An02g07340	60.9194	7.80884	2.4008
An12g05300	5.11403	0.668038	2.39298
An02g10000	10.7009	1.39151	2.39286
An12g06280	1.00983	0.139383	2.39222
An12g10570	2.48301	0.326482	2.3888
An04g00350	1.77938	0.240492	2.3787
An18g02740	124.326	16.2401	2.37671
An01g08780	223.94	29.3895	2.36907
An02g07820	13.7059	1.80535	2.36808
An11g07210	7.02296	0.927608	2.36806
An02g07360	5.41849	0.719286	2.36771
An12g09270	381.704	50.3047	2.36594
An11g00290	7.04116	0.93057	2.36562
An09g05550	32.0563	4.22438	2.36554
An11g00250	3.38485	0.445699	2.36536
An05g00920	5.25771	0.705792	2.36458
An02g00510	0.121746	0.0116813	2.36451
An05g00930	252.306	33.3303	2.36257
An04g09480	13.1158	1.74213	2.36157
An02g10890	1.61941	0.223715	2.36151
An01g07970	7.96839	1.06892	2.35578
An02g07930	43.1978	5.73522	2.35536
An12g10730	26.6381	3.53908	2.35474
An09g03210	22.2133	2.94707	2.3538
An04g09640	27.959	3.71315	2.35314
An12g10090	0.0905759	0.00885761	2.35297
An03g02860	1.66291	0.23143	2.3529
An07g05240	4.9018	0.659006	2.34709
An04g09650	14.5987	1.95665	2.34535
An18g04810	3.33031	0.454377	2.34349
An07g03180	1.48671	0.20767	2.34246
An09g06830	0.958365	0.132297	2.34138
An01g11250	0.100499	0.0171405	2.34133
An15g01730	3.0545	0.42845	2.34128
An08g06730	22.6623	3.04852	2.33781
An02g07990	0.148608	0.046387	2.33579
An18g01900	1.65064	0.238865	2.33354
An11g07720	17.2542	2.33448	2.32918
An15g05160	0.187742	0.0322998	2.32832
An15g03100	5.1024	0.69327	2.32766
An15g04710	0.142507	0.0343485	2.32538
An11g04970	0.320812	0.0526302	2.31994
An16g02850	40.0615	5.4536	2.31951
An02g07750	14.5107	1.98828	2.31733
An07g00530	15.3605	2.09866	2.31644
An05g01240	0.118401	0.0193903	2.31637
An11g08550	99.8102	13.6575	2.31093
An15g04150	61.5938	8.41897	2.31037
An04g03710	16.2129	2.22332	2.30873
An12g04200	0.129797	0.0303075	2.3087
An01g06150	333.564	45.7446	2.30652
An06g01020	0.247575	0.0475595	2.305
An02g10980	183.903	25.2807	2.30497
An16g01730	627.891	86.2851	2.30389
An09g00030	0.47278	0.0727489	2.30388
An15g06780	162.296	22.3004	2.30383
An04g04960	0.372954	0.077353	2.3026
An08g07260	0.376526	0.0604649	2.29864
An16g06260	0.247964	0.0412956	2.29604
An13g01400	0.130851	0.0253539	2.29466
An08g05290	6.90027	0.959341	2.29287
An06g01680	0.839711	0.162703	2.29183
An01g10300	0.201218	0.0362564	2.291
An15g01630	1.82838	0.264289	2.28847
An16g06230	0.129466	0.0244515	2.28806
An08g05980	0.145679	0.0474552	2.28795
An04g02730	3.43585	0.490073	2.28515
An11g03130	19.8863	2.78465	2.28261
An01g10280	6.81605	0.956984	2.28005
An15g05460	13.2133	1.8523	2.27963
An15g04100	208.309	29.113	2.27888
An11g07440	27.4087	3.8441	2.27675
An12g06210	0.926538	0.139833	2.27513
An01g13010	86.1616	12.1315	2.27083
An11g10980	28.2705	3.98981	2.27069
An16g00100	3.2357	0.46733	2.27046
An04g07320	108.395	15.233	2.26954
An18g03990	311.904	43.9626	2.26845
An18g01180	66.9355	9.43117	2.2678
An11g09300	34.615	4.90106	2.26595
An08g05090	15.8798	2.2559	2.26573
An07g00480	123.357	17.4464	2.26321
An11g09240	51.5154	7.28047	2.26218
An08g03080	2.16359	0.317282	2.26205
An01g06490	2.74756	0.402196	2.25748
An16g02080	3.64608	0.53042	2.25514
An15g03580	1.34491	0.193677	2.25471
An01g10680	2.08145	0.300252	2.25325
An16g00410	1.621	0.2398	2.25121
An16g01600	30.9555	4.41708	2.24983
An18g01520	4.14234	0.601126	2.24945
An09g02490	16.4994	2.3679	2.24594
An04g09960	0.478276	0.0739938	2.24527
An02g10100	11.1785	1.60196	2.24504
An02g00340	38.7747	5.55909	2.2422
An09g03930	0.1107	0.0147262	2.2415
An12g02710	0.0936469	0.0104399	2.24107
An07g01430	37.1825	5.33818	2.24076
An09g01820	56.2774	8.07697	2.24048
An01g05370	220.676	31.6735	2.24018
An11g01090	13.4808	1.96111	2.23933
An08g00180	67.9772	9.76657	2.239
An15g02180	18.0983	2.61188	2.23621
An04g03150	2.39133	0.354967	2.23597
An18g02410	9.36784	1.35462	2.23451
An15g06030	142.471	20.5693	2.23421
An01g02260	49.6316	7.15437	2.23391
An14g05620	5.22506	0.762038	2.23375
An09g00440	0.599369	0.091693	2.23255
An04g07530	26.8351	3.87148	2.23201
An16g07660	98.4823	14.2288	2.23118
An02g04760	0.109795	0.00949103	2.23115
An01g01690	0.114308	0.0138316	2.23109
An02g03190	19.7504	2.86214	2.22831
An06g00700	2.45598	0.361195	2.2282
An11g06060	4.10088	0.596875	2.22703
An01g13510	6.10266	0.88799	2.22702
An01g04620	2.14491	0.31679	2.22646
An11g03870	12.9462	1.87701	2.22512
An08g09950	1.96471	0.304665	2.22492
An02g04430	1.44833	0.219886	2.22453
An18g05620	3.2736	0.480776	2.22178
An07g02060	38.2888	5.57256	2.22026
An12g08820	28.535	4.15436	2.21703
An15g05810	99.7975	14.5745	2.21582
An04g00330	0.542405	0.110406	2.21513
An11g04150	73.2661	10.7213	2.21224
An14g01270	0.82999	0.130785	2.21209
An09g01330	0.104553	0.00575214	2.2115
An11g02740	0.333465	0.0720707	2.20972
An02g11780	4.71843	0.706197	2.20902
An01g10910	0.249685	0.0407854	2.2083
An08g08680	0.171661	0.0351007	2.20813
An03g06110	7.70848	1.1386	2.207
An19g00080	0.940674	0.150769	2.20647
An09g02760	13.1663	1.94399	2.20635
An11g06090	65.6305	9.68616	2.20483
An07g00670	58.7978	8.66646	2.20268
An03g03330	46.6918	6.88857	2.20195
An08g08630	3.2108	0.479069	2.20184
An16g06460	0.412751	0.0693647	2.20168
An15g05830	0.129657	0.0266333	2.20111
An07g03720	17.8242	2.63773	2.20026
An14g06500	537.128	79.4353	2.1994
An14g02730	0.651499	0.111945	2.1993
An12g10190	33.7616	5.00097	2.19809
An11g00450	4.36078	0.651571	2.19672
An16g06180	0.505042	0.0940455	2.19619
An07g08950	105.994	15.7616	2.19199
An04g09980	1.45979	0.2372	2.19121
An15g05050	4.23274	0.631708	2.19093
An14g01210	66.8027	9.94363	2.19075
An18g05700	145.275	21.6013	2.19029
An01g12200	188.612	28.1007	2.18894
An12g02960	1.21672	0.188874	2.18653
An03g00400	43.527	6.4891	2.18653
An04g03080	10.285	1.53951	2.18603
An02g13050	0.543905	0.0886063	2.18551
An07g05960	766.77	114.415	2.18315
An06g02420	0.584315	0.0940447	2.18276
An12g02690	0.244164	0.0506411	2.18258
An14g04410	8.03003	1.21294	2.18198
An15g02930	19.1412	2.86351	2.18117
An16g07630	70.5646	10.5914	2.17893
An11g10130	0.260165	0.0494014	2.17888
An08g06280	15.0054	2.27188	2.177
An11g08750	2.78719	0.445294	2.17486
An01g06430	1.69873	0.271208	2.1744
An02g12890	11.0978	1.6818	2.17139
An02g06790	86.843	13.1164	2.16995
An09g02500	1.18899	0.18686	2.16804
An11g05840	0.598787	0.0974453	2.16574
An04g04170	20.9686	3.18046	2.16537
An04g10120	2.74498	0.424803	2.16443
An08g06340	46.5119	7.04733	2.16348
An08g08440	24.2743	3.68366	2.163
An15g02220	0.117541	0.0287951	2.1628
An09g03910	0.101958	0.0135586	2.15995
An03g05140	2.20054	0.334573	2.15876
An12g10740	0.474278	0.0821612	2.15686
An08g09120	0.102156	0.00702697	2.15631
An01g06010	1.42287	0.236816	2.1561
An03g05490	0.299739	0.0483203	2.15597
An12g03240	0.108278	0.0129967	2.15444
An07g08910	45.9982	7.00931	2.15365
An01g00720	0.452767	0.074263	2.15039
An18g02750	113.833	17.4086	2.15006
An01g09010	10.5906	1.63603	2.14932
An09g04240	195.922	30.0473	2.14597
An14g06490	14.6331	2.32017	2.14595
An01g05890	104.09	15.9925	2.14373
An02g00090	195.209	30.0346	2.14181
An08g00250	0.668865	0.132973	2.14082
An04g00100	442.718	68.1257	2.14028
An04g06070	97.4808	15.0343	2.13958
An12g00890	5.65129	0.872425	2.13944
An09g06270	116.522	17.9612	2.13874
An12g00080	0.388388	0.0932334	2.13731
An11g00140	5.04728	0.786268	2.13655
An06g01420	19.0054	2.94134	2.13643
An06g01610	235.629	36.4039	2.1355
An04g07540	9.499	1.47528	2.13518
An12g05430	0.213117	0.0442017	2.13479
An03g01820	1.94919	0.303448	2.13404
An07g06880	25.8294	4.00314	2.13115
An03g03530	2.7083	0.426433	2.13069
An01g09600	3.13832	0.494361	2.12841
An01g12060	1.04199	0.165634	2.12813
An03g04740	8.80508	1.36957	2.12771
An19g00030	0.621848	0.116152	2.12553
An07g03300	14.1251	2.20226	2.12531
An13g01110	174.337	27.1418	2.12321
An09g03310	0.153315	0.0285273	2.11977
An11g01290	0.229425	0.0405783	2.11968
An18g02720	872.146	136.205	2.11963
An17g00480	0.069827	0.013797	2.11822
An03g04980	1.02787	0.169937	2.11685
An12g01320	171.977	26.8781	2.1165
An08g01392	117.459	18.3766	2.1158
An12g05690	0.151091	0.0328619	2.11181
An04g04420	0.107195	0.0146461	2.11095
An08g00160	62.7376	9.85068	2.1108
An11g08410	0.105135	0.0127217	2.11041
An15g02460	5.67567	0.90144	2.10754
An08g08620	12.5875	1.99308	2.10472
An08g09350	2.05234	0.330998	2.10416
An13g02980	116.304	18.3811	2.10311
An12g05000	9.66308	1.53705	2.09795
An02g13810	127.13	20.1722	2.09654
An13g02840	0.145502	0.0270735	2.09306
An01g07340	1.65104	0.289691	2.09267
An16g07890	11.2215	1.79175	2.09205
An04g09830	36.3208	5.79811	2.09178
An11g10340	4.56534	0.738742	2.09032
An04g07360	0.39486	0.0730774	2.09002
An11g06260	0.100573	0.00964974	2.08888
An08g01690	0.896263	0.152411	2.08769
An02g05420	70.5622	11.2611	2.08696
An01g01450	1.84206	0.298175	2.08645
An07g06790	3.31217	0.547733	2.08609
An11g00440	8.49734	1.36225	2.08596
An09g04330	0.0976919	0.0071171	2.08495
An01g02950	4.26365	0.682105	2.0849
An16g01740	29.1282	4.67112	2.08425
An01g10120	0.224276	0.0491664	2.08358
An06g00520	0.110484	0.0270664	2.08099
An02g05590	20.2679	3.25466	2.08051
An02g08845	17.4804	2.81581	2.07896
An11g08110	1.37928	0.23312	2.07829
An16g06170	0.265265	0.0491978	2.07773
An10g00850	31.8477	5.13661	2.0759
An09g02430	1.02436	0.179851	2.0756
An01g12110	7.68272	1.24545	2.075
An02g00800	2.35563	0.389691	2.07468
An01g09130	7.01462	1.14114	2.07268
An09g01210	56.0611	9.0672	2.07029
An16g08050	8.32668	1.34894	2.07011
An02g12880	68.6197	11.0994	2.06859
An10g01070	408.389	66.1222	2.06828
An11g06460	5.78718	0.936766	2.06691
An16g05030	29.9148	4.88556	2.06683
An11g08790	0.86377	0.156287	2.06359
An02g05770	0.139348	0.026095	2.06356
An08g08250	48.1711	7.82151	2.06322
An12g01720	1.28667	0.23316	2.06136
An09g03730	45.137	7.33704	2.06039
An14g06510	58.9368	9.6212	2.05777
An07g05850	6.12774	1.01506	2.0573
An14g03640	34.6086	5.6616	2.05526
An07g06670	1.06654	0.219555	2.05513
An04g00780	58.401	9.52925	2.05451
An13g02700	3.12244	0.519804	2.05305
An13g02170	0.132315	0.0421824	2.05212
An02g05417	31.9887	5.24172	2.05104
An04g05970	205.965	33.7404	2.05016
An15g01610	2.27994	0.378998	2.04934
An02g00530	2.46351	0.413293	2.04556
An07g10370	111.891	18.3777	2.04455
An12g07700	5.96316	1.00619	2.0429
An12g06290	43.4871	7.18293	2.03827
An07g02140	2.43171	0.417238	2.03779
An14g04530	120.126	19.8807	2.03634
An05g01160	3.28709	0.554993	2.03485
An13g03540	0.0959549	0.00849109	2.03376
An11g00170	0.229208	0.0524329	2.03363
An13g02960	4.14928	0.692189	2.03333
An02g07940	42.3097	7.02419	2.03266
An15g02170	0.785846	0.143354	2.03198
An02g13690	6.29837	1.10384	2.03086
An02g05540	161.489	26.8178	2.03077
An02g00770	0.130034	0.0414551	2.02703
An16g00390	0.463932	0.0863415	2.02678
An02g14580	59.8826	9.97472	2.02628
An03g01720	0.723063	0.144264	2.02576
An07g04650	118.059	19.6933	2.02406
An16g06450	4.02816	0.686993	2.02302
An12g01410	0.0673197	0.00726198	2.02295
An16g00640	0.662664	0.142958	2.02149
An18g02670	0.115324	0.0277965	2.02004
An15g05150	35.0605	5.88154	2.01979
An01g11760	2.6672	0.452428	2.01871
An08g03170	13.7747	2.31144	2.01855
An11g04160	34.3394	5.75094	2.01835
An02g11520	7.76821	1.31233	2.01792
An09g04860	7.8911	1.32543	2.01767
An08g09930	0.168368	0.0355419	2.01756
An12g05760	0.434185	0.0916547	2.01756
An12g10750	0.907751	0.15874	2.01685
An11g10180	0.574803	0.10779	2.01569
An16g01040	5.29814	0.895721	2.01397
An01g13790	169.045	28.4142	2.01257
An08g07030	26.4877	4.46137	2.01133
An07g07260	25.0636	4.21953	2.01062
An09g06880	0.701239	0.137224	2.0083
An08g07900	14.1111	2.38727	2.0081
An16g06770	179.123	30.3116	2.00387
An18g00290	0.67713	0.122865	2.00261
An15g07330	29.3954	4.98074	2.00231
An02g05410	19.9428	3.38279	2.00228
An16g06510	21.3807	3.63618	2.00199
An08g08400	26.0084	4.4109	2.00175
An02g09090	158.835	26.9443	2.00099
An04g02950	0.244104	0.047914	2.00096
An18g03620	7.11059	1.20697	2.00092
An04g07310	35.5504	6.03314	1.99911
An05g01100	53.6212	9.13264	1.99868
An05g01090	0.150408	0.0309752	1.99638
An04g02640	84.5415	14.3759	1.99567
An01g04790	0.0987514	0.0133701	1.9946
An14g06160	25.6942	4.38896	1.99279
An13g03820	18.8145	3.21202	1.99261
An14g07150	49.3812	8.43642	1.99245
An15g07000	6.56094	1.12652	1.99117
An11g05280	11.9933	2.05373	1.99011
An02g09700	16.9615	2.90653	1.98975
An01g04890	2.987	0.518271	1.98858
An12g08810	5.2108	0.908305	1.98796
An16g08230	3.32969	0.577722	1.98595
An02g10060	3.42482	0.590661	1.98495
An16g01240	0.0947225	0.010138	1.98379
An15g05550	17.2936	2.97526	1.98361
An13g02780	171.399	29.4078	1.9832
An08g07390	0.486166	0.0930346	1.98236
An14g01330	0.588933	0.108369	1.98154
An01g03750	14.5061	2.49613	1.98095
An09g01640	93.2668	16.0376	1.97945
An07g02270	29.4636	5.06843	1.97914
An16g05780	8.73564	1.50555	1.97782
An04g06050	7.34353	1.27361	1.97777
An11g00730	9.13233	1.61828	1.97774
An08g08930	201.981	34.7962	1.97639
An15g01620	21.3895	3.70199	1.9724
An12g06460	0.09507	0.0186628	1.97059
An09g03700	1.85754	0.327656	1.97029
An02g14590	587.322	101.715	1.96977
An02g10070	0.790014	0.158182	1.96976
An14g04320	15.9593	2.76732	1.96904
An12g03960	52.8972	9.17234	1.96712
An15g04950	0.143656	0.0297952	1.9663
An07g02880	99.9457	17.3424	1.96597
An16g03380	45.9338	7.98084	1.96564
An04g06610	15.1217	2.6308	1.96495
An05g00740	1.54744	0.281305	1.96351
An01g02940	6.22928	1.08674	1.96318
An03g02490	64.5898	11.24	1.96276
An01g00680	18.2603	3.19136	1.96089
An07g00620	8.97084	1.5693	1.95969
An03g05030	550.256	96.0668	1.95935
An01g12170	270.578	47.1786	1.95816
An07g06150	13.6689	2.38833	1.95763
An11g06870	60.1706	10.5593	1.95417
An01g11210	0.153396	0.0333887	1.95394
An11g02880	0.0933053	0.0174021	1.95362
An08g06320	37.329	6.54421	1.95315
An15g05480	1.30659	0.245613	1.95221
An02g11890	25.7721	4.52916	1.95216
An12g09760	2.52229	0.448961	1.95019
An07g03140	91.6928	16.1264	1.94915
An05g00680	2.70865	0.497461	1.94831
An09g02240	87.3458	15.3617	1.94811
An16g07900	55.7071	9.79684	1.94801
An01g10350	13.8944	2.44753	1.94778
An16g06960	1.11097	0.209502	1.94763
An02g00460	0.211145	0.0429739	1.9468
An09g03660	0.489334	0.0844338	1.94665
An16g04070	0.122967	0.0392021	1.94641
An07g02000	10.3312	1.82893	1.94606
An05g01070	168.316	29.6338	1.94498
An11g02520	23.4547	4.13276	1.94485
An09g00820	0.807189	0.15643	1.94419
An05g00260	0.198375	0.0468494	1.94348
An01g01830	1351.94	238.686	1.94197
An02g01060	1.98008	0.364343	1.94148
An01g06310	2.64969	0.473123	1.94057
An04g02370	12.5926	2.2336	1.94021
An18g01990	8.96639	1.59384	1.93881
An12g05570	123.531	21.8397	1.9384
An04g02400	3.25333	0.583323	1.93808
An15g03730	0.473068	0.0948815	1.93797
An07g08780	0.364095	0.0970913	1.93662
An02g07290	38.1416	6.76132	1.93441
An11g00746	0.103755	0.0252799	1.93425
An18g04200	13.4284	2.38369	1.93424
An09g02140	10.8402	1.94639	1.93232
An07g06390	3.0626	0.552355	1.93181
An02g05110	27.7169	4.94026	1.93124
An08g00630	2.97223	0.534979	1.93021
An14g02950	2.77621	0.499609	1.92946
An02g02300	0.86393	0.168728	1.92938
An08g05860	19.8379	3.53651	1.92723
An11g01470	0.137986	0.0313198	1.92701
An04g09990	60.0499	10.7101	1.9266
An16g00940	4.66471	0.838884	1.92537
An11g02260	0.691891	0.13153	1.92483
An12g07820	2.9048	0.525747	1.92473
An13g02070	1.12394	0.216663	1.92411
An05g02060	0.792593	0.15222	1.92363
An11g07450	87.5034	15.6393	1.92321
An12g05450	8.83925	1.58361	1.921
An11g02170	365.944	65.5593	1.92003
An15g07840	0.4421	0.0947479	1.91893
An15g06100	172.709	31.0417	1.91828
An18g01400	4.09773	0.742946	1.91743
An08g07930	4.92165	0.888282	1.91401
An01g05400	4.01106	0.732496	1.912
An04g07970	0.14833	0.0319167	1.91165
An14g01730	12.2241	2.20031	1.91158
An14g05640	63.0423	11.3994	1.90927
An11g03500	0.164809	0.0306412	1.90887
An12g03090	4.26873	0.788575	1.9081
An15g00800	0.500884	0.0963559	1.90636
An11g07180	0.0929975	0.0128234	1.90392
An11g06080	125.209	22.7681	1.90201
An08g10630	4.72123	0.871528	1.89996
An04g04470	11.1664	2.03944	1.89937
An15g01720	20.7629	3.79106	1.89773
An14g01490	6.98355	1.27959	1.89323
An08g10210	35.9279	6.56074	1.8926
An12g10020	0.812822	0.154726	1.89176
An14g05180	85.3812	15.6566	1.89159
An04g05855	6.50755	1.21981	1.88976
An08g04040	42.7995	7.84105	1.88969
An08g08450	2.51238	0.466516	1.8863
An10g00590	16.1331	2.974	1.8859
An16g03870	69.7417	12.8154	1.8856
An11g08540	38.2167	7.03348	1.8843
An14g07090	0.577825	0.111606	1.88363
An04g07900	0.122082	0.0253206	1.88256
An01g09420	0.443929	0.101914	1.88163
An08g04130	78.3181	14.4084	1.8808
An01g12410	4.37787	0.807867	1.88063
An18g04330	27.8292	5.1387	1.8801
An02g13060	0.477682	0.0992917	1.87943
An08g04320	2.0181	0.386542	1.87675
An11g01750	41.9031	7.73729	1.87627
An16g02760	44.0433	8.14062	1.87571
An13g01390	0.184622	0.0453902	1.86999
An02g10140	0.279979	0.0559602	1.86938
An13g02850	0.167268	0.0398253	1.86909
An07g01420	1.24251	0.266833	1.86792
An18g04190	8.97887	1.68947	1.86747
An08g07790	18.2145	3.38799	1.86628
An12g10830	427.76	79.5938	1.86611
An06g02660	0.187927	0.0344803	1.86377
An09g05520	48.0415	8.97962	1.86284
An11g03770	8.74382	1.64512	1.86246
An11g09190	3.56471	0.674536	1.8624
An01g06730	0.133269	0.033971	1.8622
An12g10130	12.6588	2.37236	1.85874
An15g02560	0.322877	0.0887357	1.85728
An14g05850	36.22	6.77027	1.85651
An01g15100	1.09187	0.215208	1.85622
An14g03610	0.712822	0.139837	1.8551
An14g05190	67.5532	12.6963	1.85341
An15g07480	0.487242	0.10896	1.85326
An14g02020	0.625583	0.126043	1.85187
An09g03360	0.103163	0.0322017	1.85179
An05g01780	0.887185	0.172488	1.85071
An08g07910	12.8878	2.43107	1.84894
An18g03650	0.48172	0.114018	1.84202
An15g04010	74.1395	13.9999	1.84081
An01g01320	0.64074	0.129201	1.83897
An01g09540	4.18187	0.807116	1.83864
An18g00690	5.42648	1.03835	1.83615
An15g07070	193.19	36.773	1.83567
An08g04720	0.245064	0.0635523	1.83522
An01g14620	4.15769	0.79623	1.83475
An09g05170	192.86	36.7076	1.83397
An14g01253	0.368048	0.0790413	1.83284
An13g02770	3.63046	0.702148	1.83225
An13g03600	34.6207	6.60495	1.83151
An04g08510	0.0943266	0.017664	1.82983
An12g05900	0.120672	0.0266447	1.82861
An01g01730	0.118549	0.0259886	1.82787
An18g00960	80.8009	15.4574	1.82737
An01g07570	4.04139	0.777877	1.82737
An07g09770	6.14547	1.17916	1.82721
An07g03830	0.247647	0.0645957	1.82611
An11g10790	24.5819	4.70803	1.82489
An08g00800	14.2285	2.72503	1.82474
An11g07950	3.43018	0.665035	1.82353
An04g05570	3.39637	0.655498	1.82326
An07g07250	25.5913	4.91358	1.8232
An14g02160	7.26503	1.3995	1.82217
An06g02670	0.20591	0.0380608	1.82148
An02g14720	17.318	3.33009	1.82046
An01g01340	4.86545	0.943459	1.82045
An12g00750	25.9487	4.98633	1.81933
An15g05890	39.6968	7.6405	1.81844
An07g06640	11.531	2.22036	1.81713
An10g00090	0.168219	0.0420327	1.81712
An08g09100	0.160621	0.0421413	1.81695
An11g02550	1254.14	241.717	1.81685
An16g06440	20.0134	3.85942	1.81667
An14g05610	5.08002	0.98207	1.81659
An02g06550	12.5771	2.42889	1.81471
An16g06500	2.11866	0.417896	1.81295
An01g06790	27.4584	5.29855	1.81264
An07g03310	0.332517	0.0775678	1.81213
An08g11500	1.66184	0.335197	1.80999
An15g05370	12.9989	2.52684	1.80955
An02g01000	12.2826	2.38207	1.80894
An11g08330	0.092101	0.0179848	1.80852
An14g05840	65.9269	12.7744	1.80663
An01g02020	43.3366	8.43112	1.8065
An16g08720	161.336	31.3068	1.8051
An02g04380	2.13758	0.419696	1.80472
An07g08270	6.20295	1.20994	1.80456
An03g01640	0.762216	0.184816	1.80435
An08g05080	43.3733	8.43769	1.80157
An13g01650	0.098571	0.0233815	1.80095
An18g00380	75.1414	14.6574	1.80017
An16g03350	6.30589	1.2414	1.79667
An11g10600	6.58041	1.29184	1.7947
An12g09880	0.229459	0.0505543	1.79459
An14g02180	51.5056	10.0903	1.79412
An07g05250	58.2755	11.418	1.79393
An01g14060	9.67799	1.91659	1.79357
An01g10330	4.86426	0.959451	1.79348
An13g03370	6.21834	1.22646	1.79212
An04g01150	1.65833	0.329239	1.79165
An08g11680	20.6853	4.06526	1.79109
An03g06780	1.3547	0.283261	1.79015
An14g07190	8.97272	1.76459	1.79006
An11g10970	53.2947	10.4576	1.78986
An12g00030	152.651	29.939	1.78899
An15g01950	14.4429	2.84354	1.78761
An18g05530	40.2455	7.92403	1.78692
An01g05680	18.5674	3.65185	1.78663
An11g04985	201.043	39.6082	1.78262
An18g00470	0.942106	0.198638	1.78212
An15g01120	55.6168	10.9859	1.78139
An11g00280	0.474943	0.10387	1.78079
An11g04050	3.37646	0.671643	1.7802
An08g00170	131.014	25.906	1.77914
An12g10260	0.0975043	0.0304354	1.77835
An01g02240	35.4122	7.00751	1.77797
An02g11280	21.1752	4.18719	1.77789
An06g02140	90.3686	17.9096	1.77641
An09g01410	0.134868	0.0262119	1.77544
An13g02690	1.59957	0.321955	1.77539
An14g00590	64.9164	12.8689	1.7751
An16g01540	19.782	3.91688	1.7739
An06g02150	83.3671	16.5803	1.76996
An15g06850	11.587	2.31877	1.76992
An07g02150	51.7189	10.2726	1.76989
An12g08540	3.00654	0.618168	1.76944
An12g08700	2.91528	0.585187	1.7688
An16g02410	2.37989	0.503427	1.76866
An13g01460	9.46748	1.91903	1.76537
An04g00540	1.99348	0.425442	1.76419
An12g04510	4.72388	0.948919	1.76242
An01g11680	38.4966	7.70239	1.76164
An04g02360	8.08696	1.62607	1.76131
An11g04470	25.9272	5.19297	1.75961
An05g02030	4.85349	0.98229	1.75859
An08g05110	16.7916	3.36769	1.75784
An02g02970	13.4253	2.69517	1.75771
An04g00790	37.7669	7.57953	1.75659
An16g03140	3.72574	0.754391	1.75373
An01g02990	0.207164	0.0569345	1.75359
An18g00500	0.479505	0.101881	1.75266
An04g05783	40.3585	8.11586	1.75226
An12g05750	2.95404	0.599913	1.75125
An01g02960	3.9181	0.795996	1.75097
An12g09150	45.8581	9.27154	1.74913
An01g06200	0.731885	0.166264	1.74879
An18g02680	239.227	48.3102	1.74863
An14g05460	6.6	1.3374	1.74848
An13g00380	12.0223	2.43897	1.74833
An11g04940	3.95269	0.799458	1.74794
An15g01570	6.09055	1.24615	1.74552
An08g00440	116.803	23.6208	1.74537
An08g05270	0.707377	0.164942	1.7445
An11g00744	0.0845193	0.0197351	1.74238
An13g01550	0.0945853	0.022436	1.7414
An08g08430	0.0765875	0.00524405	1.74115
An09g03740	1.5846	0.332742	1.73949
An04g02960	0.0958583	0.0312259	1.73923
An03g01750	28.4999	5.79052	1.73869
An12g05280	29.3359	5.97359	1.73867
An05g01040	8.69935	1.77548	1.73656
An15g02140	6.07097	1.24507	1.73499
An12g08630	78.8956	16.0802	1.73467
An04g03620	82.0256	16.7083	1.73462
An12g07500	4.03881	0.827718	1.73435
An03g06280	2.97339	0.610921	1.73434
An12g03380	1.47457	0.311147	1.73306
An13g02820	0.438647	0.103076	1.731
An08g08970	0.526957	0.166606	1.72992
An07g09050	40.517	8.30528	1.72931
An02g12600	25.866	5.29379	1.72908
An14g03230	0.501392	0.107029	1.72875
An03g06540	12.6152	2.58552	1.72799
An15g04550	50.7057	10.4092	1.72798
An05g02160	0.101864	0.018817	1.72758
An04g07650	0.772851	0.178418	1.72658
An16g00870	0.366256	0.0891204	1.72654
An04g04510	961.503	196.998	1.72609
An15g04800	2.12156	0.437901	1.72583
An02g02310	30.8571	6.33832	1.72512
An01g11550	0.0791486	0.00847115	1.72464
An18g01750	27.7652	5.71147	1.72436
An11g06800	0.432482	0.0971594	1.72413
An07g04300	210.663	43.2692	1.72329
An01g12070	0.482045	0.113875	1.72311
An02g12730	0.0713822	0.0119055	1.72256
An04g02630	104.146	21.4456	1.72176
An01g13200	30.3669	6.24787	1.71994
An11g00110	0.688464	0.148568	1.71792
An02g03500	0.966517	0.210844	1.71763
An09g05920	33.8392	7.00037	1.71516
An09g06100	0.523696	0.114737	1.71397
An04g04700	15.5722	3.23989	1.71243
An12g08770	16.338	3.38342	1.71121
An10g00570	7.24637	1.51084	1.70997
An18g05610	6.30491	1.30962	1.70954
An02g12640	276.868	57.4303	1.70826
An08g10190	50.0282	10.3819	1.70793
An02g11430	12.3935	2.57918	1.70725
An18g03190	7.25328	1.51193	1.70553
An14g04940	64.1257	13.342	1.70424
An16g03190	76.8587	16.0185	1.70247
An02g00020	1.08122	0.267361	1.70234
An08g00650	0.481153	0.110074	1.69902
An01g14420	150.432	31.4714	1.69636
An06g02560	0.151139	0.0399383	1.69597
An17g01130	61.2282	12.8096	1.69589
An02g11270	11.7466	2.4616	1.69562
An14g04310	3.93129	0.840999	1.69394
An04g05790	37.5969	7.88682	1.69284
An02g00130	0.148108	0.0357454	1.69258
An14g05940	0.181662	0.0451432	1.69246
An15g07010	2.19909	0.474961	1.6913
An08g08730	1.13338	0.241619	1.69109
An01g07530	17.0054	3.57998	1.69086
An02g12400	0.173539	0.0481254	1.68838
An11g00220	6.37341	1.34423	1.6877
An08g04710	3.56869	0.762015	1.68745
An15g05080	15.1621	3.19846	1.68618
An02g02500	22.4772	4.73746	1.68572
An07g01820	4.42348	0.961464	1.6854
An15g01770	2.51397	0.537225	1.68446
An09g01520	0.072983	0.0119523	1.6828
An07g08260	3.74188	0.808063	1.68193
An02g03430	0.599001	0.161269	1.68115
An15g06010	24.7271	5.23047	1.68052
An01g14690	20.6262	4.37945	1.6802
An12g09300	0.0811127	0.019871	1.67963
An06g02120	254.749	53.9244	1.67915
An07g02970	4.19396	0.890415	1.67859
An11g07350	114.094	24.1948	1.67688
An08g05100	159.61	33.8788	1.67604
An15g05070	0.426131	0.0958255	1.6758
An15g02990	5.31932	1.13694	1.67449
An11g04680	12.3552	2.63423	1.67405
An07g10380	79.6519	16.9313	1.67379
An15g02060	0.119263	0.0561337	1.6736
An08g05278	3.62689	0.778731	1.67314
An17g00520	13.3286	2.8445	1.6722
An18g03000	35.0856	7.46684	1.67165
An17g00870	37.8431	8.0578	1.67113
An02g10150	0.11279	0.0224232	1.66891
An09g06090	0.0788555	0.010774	1.66799
An12g09370	25.6786	5.49238	1.66708
An02g04390	7.21365	1.54982	1.66657
An11g07370	2.17344	0.469386	1.66616
An09g05650	308.322	65.9329	1.66537
An14g02150	1.26899	0.277752	1.66535
An02g03510	42.2634	9.04153	1.66534
An09g02820	8.66083	1.85286	1.665
An08g08150	49.6404	10.6173	1.66459
An13g00580	1.45058	0.332458	1.66412
An12g08320	8.29241	1.78683	1.66015
An11g07460	110.97	23.883	1.65685
An15g04240	0.0794708	0.0194688	1.65352
An02g09430	0.759136	0.165371	1.65313
An01g06980	0.293228	0.0917149	1.653
An14g02690	1.6558	0.376538	1.65173
An14g05950	1.49836	0.329994	1.65151
An02g00630	8.2726	1.80568	1.65139
An18g02800	2.24175	0.492668	1.65003
An11g06100	0.736055	0.165649	1.64918
An12g00460	5.36761	1.16817	1.64898
An11g09280	31.1447	6.75775	1.64676
An08g09940	19.7367	4.28358	1.64655
An03g04750	2.90515	0.635547	1.6465
An11g03100	34.8476	7.5651	1.64533
An16g03180	39.6403	8.61574	1.64514
An16g07400	40.3287	8.73184	1.64477
An01g14860	0.112644	0.0303402	1.64213
An02g05360	3.69983	0.817014	1.64161
An11g00840	5.51983	1.20433	1.64139
An01g13880	10.314	2.24337	1.64137
An03g02510	38.2252	8.32549	1.64113
An15g05320	0.0786219	0.0192608	1.63984
An09g05730	30.4753	6.6321	1.63983
An04g04600	0.0875323	0.0273227	1.63905
An07g05270	2.15802	0.52066	1.63855
An02g13280	29.3392	6.40557	1.6377
An11g00380	2.61529	0.575796	1.63763
An16g00880	0.61161	0.142642	1.63374
An04g08090	1.51933	0.342773	1.63369
An18g04080	74.4593	16.3107	1.63188
An07g04460	3.52178	0.787948	1.63157
An06g02070	0.927092	0.210647	1.62976
An12g00920	0.299741	0.0740682	1.62844
An08g01390	34.6195	7.60524	1.62805
An01g07680	25.8389	5.6761	1.62653
An04g06220	1.67729	0.380009	1.62629
An09g03880	0.415203	0.0952616	1.62554
An09g04810	18.7314	4.12616	1.62453
An01g05540	38.6951	8.51311	1.62427
An08g03290	25.9594	5.72506	1.62306
An02g08210	22.7748	5.02603	1.62264
An01g01880	8.51137	1.88655	1.62134
An01g12640	23.9111	5.29419	1.62062
An02g05060	16.6416	3.6775	1.61967
An01g13500	23.6467	5.22695	1.61946
An04g02720	4.91305	1.08618	1.61916
An01g14550	25.8209	5.71172	1.61857
An09g04180	0.178585	0.0488309	1.61841
An03g00470	3.92044	0.872121	1.61731
An01g03080	26.4337	5.83914	1.6173
An02g06580	8.33615	1.84904	1.61466
An04g02420	988.273	218.891	1.61411
An12g10490	26.9943	5.99177	1.61389
An16g01090	0.822398	0.188756	1.61356
An14g02220	5.35515	1.21329	1.61273
An16g00840	3.9039	0.907648	1.61253
An08g03300	5.99395	1.33294	1.61241
An12g01680	0.163081	0.042717	1.6121
An01g13760	0.286554	0.0787085	1.61145
An11g06500	0.0868695	0.0209381	1.61127
An14g01950	0.331052	0.0814839	1.61071
An02g05430	0.343051	0.0876142	1.60536
An01g03240	12.7832	2.85369	1.60534
An03g00860	0.096933	0.0230791	1.60523
An14g04910	282.127	62.8439	1.60499
An01g07560	2.10995	0.500722	1.60473
An04g03450	6.62007	1.49825	1.60445
An08g01720	8.93887	1.99989	1.60418
An17g01090	12.6236	2.81613	1.60383
An07g05970	11.9983	2.67572	1.60294
An18g02590	9.34502	2.1003	1.60159
An14g04470	9.19175	2.07115	1.60124
An15g03390	42.4266	9.50093	1.60071
An01g08080	55.0113	12.31	1.59986
An11g07020	860.099	192.344	1.59983
An09g01990	3.87143	0.87864	1.59947
An14g02960	20.9826	4.71341	1.59691
An16g05840	6.94092	1.56218	1.59518
An02g10630	0.225342	0.0557974	1.59417
An02g00640	0.320924	0.079909	1.594
An18g03680	0.335899	0.110257	1.59301
An04g03490	11.3461	2.55218	1.5929
An02g02680	3.45974	0.780962	1.59281
An02g09170	18.0961	4.07222	1.59278
An04g01370	33.9693	7.64667	1.59181
An01g08660	5.63496	1.27647	1.59133
An07g09790	66.4588	14.9756	1.59108
An07g00690	0.438176	0.105433	1.59069
An05g00940	7.1953	1.64074	1.5903
An18g00940	15.2965	3.45357	1.58973
An14g01760	10.3854	2.34865	1.58937
An02g09010	67.4806	15.2243	1.58926
An01g14870	0.131223	0.0363904	1.58902
An16g09010	43.8918	9.90214	1.58807
An02g11920	39.4895	8.9144	1.58594
An14g04330	12.41	2.81347	1.58567
An12g07160	4.12753	0.939289	1.58497
An14g02130	7.13153	1.61357	1.58483
An14g02640	132.988	30.0942	1.58396
An14g05930	0.584979	0.139341	1.58369
An13g00910	7.98124	1.80891	1.58358
An06g00490	0.551165	0.132539	1.58304
An16g05760	1.81057	0.413913	1.58267
An01g04980	15.9613	3.62451	1.58162
An14g03490	15.13	3.43259	1.58161
An08g07890	92.6721	21.011	1.58085
An18g05660	0.558443	0.144888	1.58032
An04g05470	0.798659	0.191506	1.58029
An05g02050	10.7946	2.46217	1.58025
An01g00710	0.233497	0.0606798	1.57938
An14g06050	59.0128	13.4241	1.5781
An16g07930	6.77514	1.54609	1.57795
An07g00280	0.529373	0.131469	1.57518
An07g08790	0.0841949	0.0274266	1.5738
An01g03140	126.687	28.9115	1.57289
An03g01500	5.44355	1.25268	1.57226
An02g13310	0.621369	0.146229	1.57174
An02g07710	19.9116	4.55279	1.57058
An07g06720	0.323642	0.0807948	1.56919
An11g09740	14.2146	3.25705	1.56837
An14g06250	30.4077	6.96979	1.56796
An17g01885	27.2381	6.24672	1.56751
An01g14490	11.5029	2.64255	1.56535
An13g03670	25.3816	5.90351	1.56421
An01g02150	22.1124	5.07148	1.56369
An15g05520	0.0733086	0.015844	1.56312
An04g03790	57.4889	13.2055	1.56296
An11g00350	0.0741012	0.0154791	1.56221
An02g10180	17.2561	3.96815	1.56091
An02g02790	3.20939	0.741303	1.56055
An11g04010	0.694136	0.166292	1.55996
An15g05490	2.37004	0.548871	1.55792
An15g03070	9.38252	2.16985	1.55781
An08g03020	1.92361	0.489904	1.55774
An01g13495	22.5014	5.19363	1.55735
An09g02150	11.137	2.57631	1.55728
An07g04040	88.5619	20.428	1.5564
An13g03530	0.0779438	0.0147208	1.55599
An18g01880	0.0734551	0.0153441	1.55593
An09g02790	6.26196	1.45368	1.55431
An08g07465	27.4356	6.34157	1.55328
An09g01880	27.0304	6.26408	1.55203
An09g05270	27.3221	6.31893	1.55128
An15g02210	1.68559	0.395625	1.54959
An03g06610	0.10895	0.0287899	1.54947
An08g04740	2.78598	0.649317	1.54919
An01g12480	14.1208	3.27754	1.54916
An12g01310	65.6496	15.2382	1.54652
An01g08460	12.619	2.93579	1.54626
An07g04270	152.51	35.4298	1.54609
An09g01230	204.637	47.5523	1.54599
An08g10820	20.9468	4.86984	1.54351
An11g06650	16.3813	3.81817	1.54138
An15g03950	26.1715	6.10404	1.54055
An02g03280	13.6708	3.18845	1.5398
An16g02630	0.0817095	0.0266169	1.53595
An15g06240	35.4461	8.29902	1.5359
An11g01280	0.431696	0.10903	1.53577
An12g01820	15.6605	3.67182	1.5357
An02g00620	11.2141	2.64613	1.53539
An01g03760	39.6106	9.2683	1.53497
An16g04970	55.81	13.0556	1.53442
An12g01250	4.93615	1.16482	1.53316
An05g01000	1.0337	0.248966	1.53309
An11g08820	0.121414	0.033494	1.53272
An11g05820	2.33376	0.550201	1.53223
An12g05120	1.66359	0.399388	1.53187
An01g10270	24.2302	5.68385	1.53177
An04g08220	0.105185	0.0277951	1.53172
An12g03260	0.105082	0.0277677	1.53122
An08g01400	5.15883	1.21397	1.52944
An15g01600	12.6337	2.99005	1.52652
An17g00800	10.532	2.48273	1.52617
An12g10580	0.343227	0.0926301	1.52576
An16g02330	0.561238	0.138968	1.52543
An15g02870	1.05054	0.252505	1.52522
An02g00670	50.1086	11.8227	1.52414
An14g03060	49.8622	11.7754	1.52311
An02g03660	11.3168	2.67952	1.52274
An16g03030	12.1018	2.85691	1.52257
An06g00370	14.7846	3.50245	1.52238
An15g02520	2.10333	0.507361	1.5222
An01g08550	15.1076	3.58166	1.52126
An08g02590	16.9377	4.00788	1.52098
An01g10800	2.09515	0.505547	1.52017
An13g03150	116.519	27.5603	1.51933
An03g05540	120.226	28.4575	1.51896
An01g03010	0.107946	0.0524595	1.51749
An15g00410	1672.25	396.879	1.51714
An02g12900	11.2438	2.67243	1.51609
An16g03560	0.109028	0.0345128	1.51556
An02g12990	0.20692	0.0604552	1.51551
An11g07100	0.988314	0.24281	1.51486
An01g06160	15.072	3.58122	1.51474
An12g01830	1.09569	0.268349	1.51436
An15g03080	49.0786	11.6423	1.51353
An15g07340	42.2176	10.038	1.51349
An05g01530	0.107555	0.0522694	1.51293
An08g05440	27.7043	6.58378	1.51189
An02g04440	0.190434	0.050683	1.51168
An08g08180	0.104967	0.0494054	1.51039
An02g11000	0.194247	0.0484164	1.51018
An12g02980	0.145202	0.0362341	1.50952
An01g02360	1.41925	0.344056	1.50944
An08g05940	1.29631	0.315413	1.50903
An12g04530	3.35546	0.80398	1.50843
An01g09560	6.33716	1.51872	1.50793
An18g05520	40.818	9.73557	1.50791
An15g00330	20.3899	4.8667	1.5073
An08g06300	1.45541	0.353145	1.50617
An13g00560	4.56686	1.09926	1.50559
An10g00910	0.0838513	0.026732	1.50418
An13g01630	0.113129	0.0360659	1.50418
An16g01210	2.14315	0.522202	1.50301
An11g10890	126.176	30.2316	1.50244
An02g02770	3.53033	0.888972	1.50052
An12g04910	9.24899	2.22092	1.49966
An12g09960	12.6617	3.03537	1.49879
An07g06210	22.0701	5.30129	1.49871
An16g06480	5.56808	1.35109	1.49766
An16g01490	69.9047	16.8219	1.49394
An01g09920	16.5705	3.98992	1.49388
An15g04170	0.160752	0.0502794	1.49294
An02g00680	0.553192	0.147157	1.49287
An11g01360	0.0728989	0.0234068	1.49272
An12g06040	0.231089	0.0622698	1.49085
An01g09770	2.45651	0.595936	1.48921
An04g00747	5.80768	1.41612	1.48916
An01g02120	81.2427	19.6349	1.48748
An01g08930	15.4071	3.72805	1.48717
An02g07580	2.08911	0.511372	1.4867
An08g00490	25.1446	6.09002	1.48662
An16g03450	16.8187	4.07099	1.48655
An07g00290	6.42127	1.56823	1.48627
An13g00970	4.52208	1.10123	1.48597
An15g03380	8.98338	2.1849	1.4859
An05g01250	0.173225	0.0515916	1.48547
An15g06690	40.6689	9.85175	1.48547
An02g12440	2.82061	0.68695	1.48507
An07g02670	0.138038	0.0346456	1.48481
An12g05360	89.0328	21.5779	1.48463
An08g08570	3.41806	0.833873	1.48377
An14g07080	0.507891	0.130166	1.48352
An08g08460	1.30098	0.321896	1.48341
An16g03195	78.2369	18.9905	1.48306
An12g03800	0.0764379	0.0177643	1.48263
An04g00570	33.4625	8.11758	1.48207
An12g02970	0.204117	0.0583064	1.48191
An07g10440	8.01478	1.95565	1.48084
An02g14005	102.964	25.0575	1.47985
An16g05040	3.71296	0.940388	1.47955
An01g00070	17.6959	4.30405	1.47923
An04g04150	41.8045	10.1866	1.47766
An08g10800	4.11893	1.00881	1.47631
An07g05260	225.554	54.9945	1.4762
An03g00520	24.2419	5.90658	1.47607
An02g06730	1.83575	0.459842	1.47564
An03g01730	1.19963	0.303201	1.47283
An12g00400	0.633823	0.159332	1.47276
An04g10110	59.9214	14.655	1.47275
An01g01040	4.73915	1.16581	1.47191
An02g04220	3.37816	0.825107	1.47143
An01g02250	76.4726	18.6815	1.47141
An08g04060	6.3223	1.55052	1.47014
An14g06700	4.9955	1.22657	1.46966
An07g03530	51.5256	12.6624	1.46706
An01g09230	12.6546	3.11846	1.46592
An16g09060	53.8771	13.2453	1.46468
An09g01890	0.0762657	0.0238059	1.46358
An18g00890	0.352797	0.0940452	1.46295
[truncated: 926 more rows]

## Sheet: A.niger_B24h_down
Downregulated genes in A. niger N402 grown on sugarcane SEB after 24 h
* The Aspergillus Genome Database was used to recover the A. niger proteins ID
¥ Expression value RPKM
£ log2(Fold Change)
ID*	RPKM B24h¥	RPKM F24h¥	log2FC£
An08g03730	3.91863	2491.62	-9.87283
An08g03740	2.0005	1151.01	-9.73291
An07g08480	0.0386767	7.26267	-9.46363
An06g00950	0.809443	307.419	-9.15096
An06g00940	2.15319	746.419	-9.00456
An16g06200	0.142728	41.1814	-8.80333
An08g03780	1.06746	280.673	-8.60241
An16g08300	0.441629	103.951	-8.47435
An16g08320	0.840447	181.07	-8.34058
An07g00930	0.215557	43.1567	-8.31101
An03g00660	14.5792	2826.21	-8.16292
An01g14800	0.495054	93.4677	-8.1424
An12g10320	2.4582	451.282	-8.08874
An15g03800	0.778138	137.697	-8.07738
An18g01580	1.80228	324.467	-8.0638
An02g00560	0.0801935	12.7858	-8.01247
An12g09640	0.482042	82.6527	-8.00486
An08g03750	1.03485	172.858	-7.95153
An02g14430	0.187853	28.5402	-7.86556
An16g08310	0.850557	107.356	-7.55897
An07g08800	0.817292	99.5672	-7.49644
An09g00180	0.0357439	1.82174	-7.44744
An03g06730	0.108943	12.0386	-7.44198
An16g08290	1.37743	157.276	-7.41181
An13g03970	6.69285	763.305	-7.39115
An04g07800	0.778437	86.7939	-7.38127
An04g07520	0.142301	1.76927	-7.31864
An09g02945	6.31901	677.98	-7.3094
An08g03760	27.0855	2858.31	-7.28227
An15g05530	0.37532	38.8819	-7.28178
An11g08430	0.500398	51.4237	-7.28009
An03g00670	1.18894	115.519	-7.18142
An16g08280	0.341478	32.5135	-7.1789
An18g01800	0.0617273	5.29841	-7.17752
An14g05960	0.111962	9.91693	-7.15865
An14g02610	13.943	1272.8	-7.07181
An16g06760	0.0392143	2.41766	-7.03593
An16g06680	0.0185649	1.46874	-6.99335
An04g07840	0.251251	20.9625	-6.96411
An10g00260	1.82427	150.499	-6.96087
An14g02600	5.07147	426.798	-6.9578
An02g03540	30.5327	2539.45	-6.93477
An12g06130	2.89612	223.405	-6.83576
An12g06110	0.0612338	3.18226	-6.83408
An16g08270	1.07447	81.3502	-6.82059
An09g02943	5.23447	398.864	-6.81937
An13g01500	0.190722	11.425	-6.72837
An12g07120	0.0142992	1.06312	-6.71742
An01g11710	1.99749	140.45	-6.70756
An08g03800	3.87456	269.657	-6.68225
An12g10410	0.744987	50.7287	-6.67392
An03g01590	1.43173	98.3884	-6.66828
An16g06580	0.107327	6.54786	-6.61627
An15g04060	1.6103	106.024	-6.60497
An10g00390	21.1071	1323.96	-6.52846
An16g01320	3.31968	207.413	-6.52668
An03g00650	0.716294	43.3991	-6.48955
An04g07780	0.959429	56.9968	-6.48264
An12g03300	3.75098	223.433	-6.46007
An01g01170	0.142988	7.93067	-6.45757
An03g05420	0.317008	17.6797	-6.43569
An02g10610	0.617479	35.727	-6.43019
An12g08990	1.01798	57.2456	-6.39471
An02g10620	1.45724	80.5339	-6.35478
An04g09890	1.53615	83.471	-6.32597
An04g08060	13.3255	718.197	-6.31406
An01g00550	0.564235	29.0499	-6.29814
An08g03790	1.44264	75.6101	-6.26875
An08g02640	2.36428	120.362	-6.26665
An08g09030	4.90524	255.772	-6.26433
An10g00950	0.0233497	0.818475	-6.26348
An08g03560	15.3973	792.283	-6.24298
An16g07200	0.496649	24.786	-6.24002
An13g01680	4.79117	242.476	-6.22057
An06g02400	0.474812	22.9509	-6.18459
An05g02240	0.178921	8.28397	-6.17936
An14g02580	8.81281	426.148	-6.15807
An02g08550	0.052741	0.761497	-6.11713
An02g03530	8.34203	386.714	-6.09511
An16g07080	57.4372	2651.27	-6.08781
An12g06120	0.472574	20.9193	-6.05912
An06g01090	0.865143	37.9401	-6.05595
An18g01570	3.98472	176.284	-6.03021
An16g05970	11.5934	511.158	-6.02298
An02g00570	0.887003	36.4821	-5.93684
An18g01380	0.219477	8.91288	-5.92133
An01g03790	1.35792	53.6911	-5.87138
An12g02450	0.385385	14.8854	-5.84191
An01g07690	0.174259	6.08507	-5.79376
An16g05910	2.32907	86.8508	-5.78688
An01g08190	1.26036	46.6686	-5.77954
An07g05450	0.303631	10.4154	-5.77485
An01g02530	5.04827	185.339	-5.77114
An07g05660	8.02623	289.494	-5.73781
An16g05850	0.0448698	1.36516	-5.73119
An07g05420	2.12814	75.0945	-5.72941
An12g10870	0.282587	9.43554	-5.72416
An01g04190	0.0919752	0.624251	-5.70772
An01g00270	7.53679	264.984	-5.70087
An02g14420	2.47194	86.3523	-5.68938
An07g00820	5.83823	203.97	-5.68932
An08g03200	10.0365	350.41	-5.68574
An06g00900	9.75057	332.448	-5.65542
An16g01200	1.30788	44.373	-5.65404
An14g05110	0.023867	0.533515	-5.64909
An03g00680	3.28426	109.993	-5.63387
An03g01680	42.0998	1415.7	-5.63371
An15g03790	0.0378156	0.893652	-5.60834
An13g03240	1.28677	42.1023	-5.6016
An15g02640	0.161937	4.87816	-5.57905
An08g05670	1.31167	42.2788	-5.57751
An06g00930	1.98259	63.6862	-5.57432
An13g03210	0.166117	4.57903	-5.56267
An13g01810	4.8608	155.596	-5.56008
An13g02230	41.9651	1295.74	-5.50919
An01g01780	0.157407	4.4102	-5.49225
An16g07090	2.02295	60.6321	-5.47798
An01g14810	0.389696	11.0809	-5.46618
An09g00150	0.0171799	0.465617	-5.45298
An04g07770	0.468937	13.3947	-5.4476
An18g00230	0.292291	8.20345	-5.44626
An02g09890	7.59232	221.067	-5.43083
An07g01230	0.489465	13.9839	-5.42217
An11g00820	0.149536	3.6189	-5.41016
An13g01470	1.47465	41.0811	-5.39383
An10g00130	0.338284	9.22108	-5.39106
An07g08760	3.08762	85.8106	-5.36717
An16g05960	0.991196	27.0858	-5.3507
An12g00270	0.606236	16.039	-5.34843
An08g10900	0.0397542	0.775939	-5.3476
An13g02460	0.359793	9.8042	-5.34417
An11g05590	0.0260068	0.43451	-5.33212
An13g03920	0.6465	16.8165	-5.27629
An08g04680	0.0940496	2.23943	-5.26221
An08g03770	4.02672	104.01	-5.25506
An13g01840	11.3653	292.953	-5.24808
An18g01810	0.110863	2.31431	-5.24703
An03g04400	18.016	464.076	-5.24497
An01g02540	2.11901	53.0629	-5.21702
An13g03190	0.153338	3.53915	-5.21085
An03g01010	15.4102	384.383	-5.20178
An16g07100	0.0998936	1.694	-5.20059
An10g00730	0.338374	8.09184	-5.19793
An07g06960	8.11253	201.831	-5.19682
An15g07220	3.91543	96.8582	-5.19147
An03g04190	11.2196	275.15	-5.17519
An04g08310	0.0253086	0.393126	-5.16803
An01g01820	2.56231	62.0574	-5.16023
An08g08860	1.77182	42.7785	-5.15965
An12g08980	1.65374	39.5837	-5.15086
An18g01640	0.393272	9.33549	-5.14843
An08g10860	0.127759	2.99348	-5.13675
An16g06080	0.728489	17.1709	-5.13614
An12g03030	30.323	712.439	-5.11443
An18g00100	0.0760169	1.52905	-5.09871
An13g02220	43.3515	994.072	-5.07889
An12g02460	2.12015	48.2962	-5.07715
An16g06560	0.0322673	0.737548	-5.07676
An15g07750	0.0109146	0.353406	-5.06831
An13g03910	2.77476	62.9232	-5.06705
An04g07810	1.02783	22.8603	-5.06609
An02g09530	1.27081	28.0353	-5.0338
An05g01440	0.533189	11.6365	-5.02902
An05g00460	1.03597	20.7451	-5.02714
An01g01620	4.55845	99.4666	-5.0127
An05g02370	0.687732	14.6517	-4.99607
An18g06090	30.5869	660.846	-4.99282
An12g09660	5.40808	116.34	-4.98927
An04g08250	2.53721	54.3942	-4.98246
An15g06970	1.1057	23.249	-4.96445
An04g04160	3.80376	80.2177	-4.9601
An01g11700	2.14362	44.8137	-4.95848
An15g04250	0.0227895	0.477984	-4.93709
An10g00140	0.150484	3.06965	-4.9366
An11g04110	0.605696	12.4393	-4.93506
An10g00120	0.819262	16.6856	-4.93168
An11g07830	14.8667	305.133	-4.91867
An11g08190	0.236942	4.67794	-4.91006
An17g01530	446.564	9104.31	-4.90732
An09g00170	5.86315	119.218	-4.90657
An14g05280	3.31046	67.0623	-4.90341
An07g01320	6.79153	137.441	-4.90332
An05g01410	0.595178	11.7904	-4.886
An04g09570	6.06886	121.013	-4.87593
An01g01950	7.40762	147.147	-4.87465
An09g00660	29.6097	587.125	-4.86947
An01g07860	101.876	1972.08	-4.83398
An13g01750	7.05212	134.767	-4.81737
An10g00150	0.628449	11.848	-4.81599
An11g05580	0.143617	2.62773	-4.81316
An16g07050	1.78912	33.4392	-4.80926
An07g04695	5.13669	95.2128	-4.79293
An07g00905	0.334461	5.97499	-4.7912
An18g01540	0.0521569	0.929748	-4.78347
An14g03970	1.26973	23.2771	-4.77825
An16g01170	1.31201	24.2335	-4.77751
An10g00800	6.75127	125.366	-4.77691
An04g08260	0.0919493	1.60772	-4.77603
An12g02330	0.261141	4.65328	-4.77511
An01g05830	8.04548	148.808	-4.77021
An04g08300	0.456147	8.26674	-4.76636
An14g05980	0.16659	2.88623	-4.76582
An10g00190	0.0598211	0.967516	-4.76047
An18g04620	0.207117	3.63638	-4.74944
An03g05720	0.508054	9.12027	-4.74354
An07g01950	8.03311	145.044	-4.7347
An16g08260	0.810002	14.2447	-4.71568
An02g08340	0.620662	10.9455	-4.71404
An16g06090	1.19714	21.1331	-4.70913
An01g11450	0.00629284	0.270833	-4.69402
An01g00280	1.25322	21.7555	-4.69233
An12g05440	0.634198	10.989	-4.68951
An11g07820	1.22387	21.3471	-4.68861
An11g02850	22.6356	393.792	-4.67898
An16g09120	0.442162	7.38917	-4.66723
An02g06820	218.072	3757	-4.66287
An04g09910	0.257772	4.19073	-4.64363
An11g00260	0.0752674	1.12199	-4.64076
An01g00750	1009.86	17057.5	-4.63759
An08g06240	6.39575	106.735	-4.62066
An12g02040	0.258773	4.18385	-4.61614
An08g03830	0.462627	7.44951	-4.61106
An02g12190	0.634845	10.131	-4.60922
An04g07830	5.0764	83.3501	-4.59862
An12g08570	55.6407	910.769	-4.59342
An13g03450	0.09608	1.35476	-4.58385
An12g03780	2.81293	45.6203	-4.58268
An06g00780	0.0548707	0.81738	-4.57743
An14g05290	10.637	169.983	-4.55724
An03g00690	20.4688	325.176	-4.55724
An13g00160	2.5954	41.1915	-4.55553
An09g02270	1.27112	20.1194	-4.55275
An06g00960	1.56368	24.651	-4.55136
An11g03690	4.97442	78.7932	-4.54565
An07g04690	0.0947891	1.33475	-4.53682
An05g02350	0.370392	5.53264	-4.52655
An07g00940	0.123058	1.68785	-4.52045
An02g01320	1.24727	18.7304	-4.50204
An08g09790	0.0445056	0.476876	-4.49861
An01g01610	149.66	2294.52	-4.49609
An08g05660	1.23348	18.4436	-4.48384
An12g09620	0.205351	2.86779	-4.48327
An14g01068	74.772	1133.96	-4.48187
An07g05470	0.14807	1.31743	-4.48072
An05g00330	0.473003	7.06057	-4.47842
An01g00600	0.914473	13.672	-4.47161
An14g03080	160.983	2414.38	-4.46487
An01g15000	17.8478	267.284	-4.46224
An14g02000	0.0296344	0.252347	-4.45588
An06g00970	0.303644	4.33385	-4.4513
An07g09440	6.13152	90.7743	-4.45052
An03g03640	23.7271	350.511	-4.44424
An18g01370	0.00943335	0.230656	-4.44202
An01g07980	34.1371	500.241	-4.43399
An01g10090	0.486576	7.0068	-4.43067
An15g02040	317.967	4633.34	-4.42337
An01g11310	1.01014	14.3886	-4.40909
An15g07200	8.32603	119.114	-4.39887
An15g03170	0.193262	2.49116	-4.38986
An01g10580	10.9625	155.175	-4.38524
An01g00610	10.0364	142.022	-4.38365
An01g11840	1.22029	17.0659	-4.3792
An10g00160	0.0265759	0.305603	-4.37492
An02g09060	18.1461	254.804	-4.37215
An08g06690	6.05356	84.6183	-4.36357
An18g06410	17.4747	243.055	-4.35834
An12g09470	0.113806	1.32962	-4.35141
An03g04200	6.60481	91.1919	-4.35011
An06g00340	0.00969404	0.218613	-4.3479
An11g05970	0.302692	4.0552	-4.34592
An07g05460	11.6901	160.806	-4.34469
An16g05940	1.81109	24.8114	-4.34085
An01g00450	9.0697	124.158	-4.33784
An08g09680	0.0817095	0.87101	-4.32897
An03g00820	0.0214799	0.258954	-4.32182
An02g00220	0.137546	1.67064	-4.31608
An03g00215	1.11942	15.0103	-4.31493
An04g08000	1.39507	18.7032	-4.31141
An11g08990	0.0713375	0.860193	-4.31048
An12g09860	6.10767	81.951	-4.30954
An18g01790	6.3917	85.6652	-4.30942
An03g05750	0.449442	5.91393	-4.30252
An02g10830	0.389692	5.08676	-4.29922
An03g05680	0.0198189	0.203168	-4.29879
An08g03220	0.792492	9.79938	-4.29711
An12g09630	0.737402	9.71139	-4.29232
An13g03200	0.354032	3.97466	-4.29083
An16g01180	0.243721	2.92742	-4.28777
An16g08250	0.304182	3.77737	-4.28404
An12g08560	6.8992	90.5785	-4.2753
An03g06410	57.6212	756.521	-4.27423
An14g02340	3.04907	39.6474	-4.26965
An18g01350	0.268688	3.40955	-4.26368
An11g06130	0.241688	2.97803	-4.26294
An06g00920	40.5586	524.411	-4.25361
An16g07190	0.45455	5.78151	-4.25037
An16g08240	0.440245	5.50247	-4.24859
An07g01250	0.359641	4.59352	-4.2474
An08g10890	0.0753948	0.769808	-4.24633
An15g07530	2.69973	34.5905	-4.23968
An16g05920	12.772	163.168	-4.23786
An12g08170	1.84086	23.0692	-4.22475
An07g06970	0.150419	1.73418	-4.22249
An01g11380	4.46817	56.3051	-4.22187
An16g07110	77.2117	975.606	-4.2192
An07g00340	1.19404	14.7194	-4.20731
An07g07730	0.640562	7.53872	-4.20224
An03g05730	0.178737	2.06204	-4.1996
An02g09540	1.76266	21.873	-4.19929
An18g06420	6.47433	80.0448	-4.19191
An01g03800	0.110586	1.11731	-4.18695
An15g03250	0.0474337	0.231209	-4.17669
An04g07760	0.84252	10.1912	-4.16145
An17g01610	1.91029	23.0705	-4.15937
An11g03260	1.67952	20.1728	-4.15794
An16g06590	0.103571	1.14199	-4.15752
An04g08320	1.01643	12.102	-4.15315
An17g01170	8.86428	106.95	-4.15197
An03g04440	1.69159	20.2849	-4.15103
An12g05640	3.06852	36.828	-4.14933
An16g05930	124.521	1490.37	-4.1423
An06g00990	61.3276	733.798	-4.13891
An11g03600	0.359572	4.1872	-4.13799
An03g00230	1.36312	16.0851	-4.1265
An03g00890	3.91628	46.2552	-4.12477
An04g07820	6.59498	78.0337	-4.12422
An18g02300	0.14996	1.45544	-4.12087
An07g00790	3.70237	43.4182	-4.11381
An02g03200	5.59457	65.2037	-4.10457
An12g10790	0.0550764	0.54269	-4.09829
An13g01970	0.145077	1.61847	-4.09641
An05g01330	1.81964	20.9846	-4.09581
An15g01050	0.022413	0.197061	-4.09511
An12g03220	0.267235	2.78479	-4.09367
An16g05280	0.0665343	0.651442	-4.09182
An02g14410	9.06815	104.743	-4.08835
An01g02520	0.445661	4.76003	-4.08412
An12g06400	0.112548	1.12746	-4.08334
An16g06990	3.55283	40.5514	-4.07521
An09g02330	2.26317	25.6588	-4.07277
An11g03570	0.0449431	0.434576	-4.07238
An14g02780	0.706481	7.95372	-4.06583
An12g04310	0.441968	4.87333	-4.06521
An05g01290	6.73348	76.2552	-4.06349
An18g00740	10.0023	113.092	-4.06042
An16g07070	2.16584	24.2954	-4.06022
An07g09100	0.241736	2.6079	-4.05822
An05g02480	0.0598848	0.594719	-4.04213
An01g03980	0.0447452	0.355994	-4.04162
An12g04450	44.4009	495.033	-4.04102
An18g05000	49.8979	557.577	-4.0405
An12g02150	0.61881	6.61099	-4.03393
An04g05090	1.17323	12.5399	-4.02996
An01g10030	52.3104	578.609	-4.02474
An08g10880	0.0479091	0.483395	-4.02444
An15g07190	7.42049	81.4112	-4.01752
An12g09000	2.9419	32.2613	-4.01667
An08g10020	4.4801	49.0288	-4.01453
An03g05770	1.71145	18.6077	-4.01021
An07g01800	0.910704	9.79188	-4.00945
An13g03500	0.338655	3.54404	-4.0027
An15g07210	2.67509	28.9173	-3.99937
An02g06440	9.58218	103.418	-3.99076
An08g10870	0.0827606	0.800455	-3.98788
An11g03680	12.4827	134.234	-3.98432
An04g07740	0.366095	3.75126	-3.98255
An07g08470	3.92307	41.9647	-3.98106
An12g01910	12.995	139.049	-3.98067
An11g04290	0.45654	4.73359	-3.97925
An12g04430	4.39712	46.7059	-3.9789
An11g03520	0.2804	2.77349	-3.96727
An04g03940	8.79048	93.4117	-3.9665
An09g01280	0.0874895	0.789025	-3.96415
An17g01520	43.3243	458.858	-3.96307
An09g03120	71.1679	751.067	-3.95917
An12g02020	0.258237	2.616	-3.95555
An10g00170	59.9363	631.186	-3.95531
An02g06090	27.1439	285.669	-3.95433
An04g04330	1.73455	18.1081	-3.95013
An18g00730	2.85765	29.8347	-3.94832
An10g00180	3.18249	33.1438	-3.94788
An18g00720	0.0293271	0.213235	-3.94494
An12g03790	0.667867	6.82928	-3.9448
An07g07080	6.48556	67.663	-3.94477
An04g08170	0.105459	0.892467	-3.92986
An16g01950	1.93759	19.9709	-3.92846
An14g02300	4.59443	47.1794	-3.92292
An02g00980	12.1647	124.745	-3.91826
An04g04660	0.0393836	0.19197	-3.90838
An06g02480	0.199852	1.96552	-3.90332
An02g06170	3.67587	36.9175	-3.89445
An05g02360	0.113568	1.02569	-3.85972
An14g04260	0.288776	2.74127	-3.85862
An03g00770	20.5735	199.596	-3.84209
An15g04070	0.411948	3.78531	-3.83866
An12g00870	4.27189	41.3808	-3.83609
An11g07810	0.14719	1.2611	-3.83422
An01g02640	1.57765	15.1625	-3.83128
An01g01190	1.80684	17.2835	-3.82688
An12g00150	5.51711	52.9199	-3.82458
An03g04450	9.69258	92.8004	-3.8209
An10g00110	1.07716	10.2367	-3.8199
An15g07650	0.120269	1.06326	-3.81545
An03g06010	0.031301	0.281117	-3.81155
An18g01780	21.5992	204.37	-3.80029
An08g02650	5.08988	48.0899	-3.79923
An07g01670	0.696732	6.43156	-3.79594
An15g06830	0.0739408	0.212152	-3.78917
An02g11130	2.17642	20.1985	-3.78849
An15g04860	0.923377	8.58456	-3.78565
An01g01160	3.28308	30.4739	-3.77901
An03g00900	2.19857	20.275	-3.77829
An04g02780	0.139156	1.2194	-3.77513
An15g04290	0.593959	5.41573	-3.76733
An06g00800	0.0181734	0.15643	-3.76463
An14g01840	91.7809	843.41	-3.75958
An13g02420	0.344079	3.01685	-3.75932
An12g08140	3.33822	30.5932	-3.75862
An08g08880	0.228735	1.78913	-3.75799
An09g03830	1.33642	12.1463	-3.7579
An04g07140	6.74641	61.7503	-3.75173
An12g01780	0.0196983	0.167333	-3.75065
An11g00030	0.458279	3.93553	-3.74317
An14g02430	0.0444855	0.292123	-3.74273
An07g07070	5.72891	51.3809	-3.73122
An12g01000	2.30146	20.7058	-3.73014
An12g08460	0.356506	2.94346	-3.72961
An12g00960	1.96605	17.5424	-3.72668
An18g02290	0.150839	0.94087	-3.71673
An09g01100	10.9291	97.3847	-3.71632
An18g00710	0.355933	3.07446	-3.7117
An02g00970	10.6369	93.9563	-3.7033
An02g08300	26.456	233.198	-3.70191
An12g10310	5.7907	50.6862	-3.69709
An15g07540	3.61042	31.5408	-3.68804
An02g11120	1.12607	9.73657	-3.68504
An04g09920	8.33457	72.5057	-3.68036
An05g01860	2.20393	19.0755	-3.67674
An07g01220	1.63915	14.1411	-3.67576
An15g07560	10.0559	86.819	-3.67317
An10g00670	6.66603	57.2313	-3.66551
An12g07730	1.48323	12.4647	-3.65251
An04g07790	0.230732	1.75912	-3.63959
An15g07550	89.6381	757.488	-3.63754
An12g10300	5.32562	44.8041	-3.6366
An12g08970	1.84934	15.4762	-3.63469
An16g00240	0.131128	1.00536	-3.63425
An08g06110	1.84938	15.4678	-3.63101
An11g03670	0.0234111	0.173954	-3.62904
An12g01380	1.00114	8.30376	-3.62693
An17g01710	3.2669	27.3108	-3.62638
An15g04080	0.242786	1.89738	-3.61506
An07g09760	0.683526	5.63953	-3.61405
An13g03470	0.514072	4.23398	-3.61334
An03g06250	1.72231	14.2464	-3.61168
An03g06260	0.436932	3.3803	-3.61129
An07g08460	2.29324	18.9028	-3.61015
An09g05350	14.0811	116.411	-3.60795
An08g03820	0.1657	1.28668	-3.60751
An16g06330	0.0853807	0.499148	-3.60636
An06g02040	0.583284	4.77933	-3.60436
An01g14740	0.0838124	0.628	-3.5976
An11g06310	0.0256966	0.148645	-3.59757
An16g05860	0.0966945	0.673544	-3.59387
An06g02170	1.93922	15.7309	-3.59114
An02g00540	2.05002	16.6783	-3.58828
An01g05800	31.9547	260.305	-3.58593
An07g08390	10.1627	82.7309	-3.58445
An06g00200	2.99387	24.1772	-3.5807
An04g08160	0.00894127	0.131574	-3.58064
An01g00260	3.73982	30.2283	-3.58017
An08g03480	22.5347	182.2	-3.5782
An03g00730	15.0778	121.846	-3.57461
An13g03610	1.15964	9.30128	-3.57229
An04g04630	14.334	115.433	-3.57126
An12g10140	0.192476	1.47647	-3.56801
An14g05970	0.264226	2.04526	-3.56349
An16g06790	2.22398	17.7283	-3.56006
An16g05720	0.0309097	0.150665	-3.55884
An18g06100	20.6281	164.83	-3.55674
An08g04670	0.792124	6.26567	-3.5546
An07g01270	2.84899	22.6602	-3.55406
An07g00770	1.02945	8.09816	-3.55099
An09g06660	0.435245	3.18138	-3.54885
An13g00830	0.305632	2.38325	-3.54779
An16g00070	246.754	1951.36	-3.54245
An11g06890	11.3217	89.475	-3.54197
An10g01030	0.360976	2.61911	-3.53996
An13g03220	2.8613	22.4723	-3.53779
An08g08890	12.0187	94.4791	-3.53586
An03g00200	0.933676	7.17763	-3.53171
An12g06480	0.016007	0.0887224	-3.52379
An05g01280	0.902195	6.91614	-3.52339
An04g03180	76.5828	596.873	-3.52329
An05g02470	0.275593	2.12974	-3.52199
An13g03230	0.12882	0.96683	-3.51492
An01g12260	0.0601008	0.42168	-3.51067
An12g02660	13.1228	100.718	-3.50059
An14g02420	1.8033	13.8046	-3.4986
An04g09670	0.141443	1.01832	-3.49548
An18g01090	5.16163	39.2876	-3.49133
An09g00190	1.35694	10.279	-3.48963
An08g03510	246.548	1879.41	-3.48864
An04g03360	104.463	795.474	-3.48529
An02g09770	0.645817	4.82055	-3.47674
An08g08810	0.60255	4.41535	-3.47551
An12g10560	15.5785	117.43	-3.47467
An11g10230	0.106978	0.209567	-3.46858
An11g00020	0.198288	1.32792	-3.46844
An01g06750	0.699373	5.08155	-3.46115
An15g03940	46.4217	346.075	-3.45828
An13g02570	0.132055	0.838252	-3.45818
An15g01980	2.66857	19.8424	-3.45748
An03g06020	60.2667	447.422	-3.45545
An08g06890	16.0954	119.513	-3.45402
An08g02110	0.837504	6.15887	-3.44799
An18g00190	0.0525572	0.15565	-3.44479
An03g00100	0.0214179	0.145219	-3.44063
An08g05390	26.9078	197.35	-3.43711
An12g00310	1.11517	8.09646	-3.43298
An02g13220	18.9004	138.378	-3.43233
An15g04110	1.83247	13.3965	-3.43205
An02g12080	53.2802	390.044	-3.43114
An15g04600	0.269922	1.94532	-3.4307
An01g07740	0.0985546	0.466109	-3.43049
An02g06160	2.59519	18.9023	-3.4288
An04g06860	1.29993	9.35863	-3.42734
An07g06800	0.607521	4.38984	-3.42679
An14g02860	4.16139	30.2729	-3.42635
An07g04670	11.6843	84.838	-3.4257
An15g04870	1.68558	12.2055	-3.4249
An15g02250	1.93092	13.9665	-3.42377
An01g14680	20.6121	149.912	-3.42252
An03g05940	9.39471	68.0025	-3.41596
An14g03310	17.0689	123.708	-3.41477
An13g03550	0.0320707	0.165068	-3.41396
An14g03980	10.0735	72.8066	-3.41171
An18g01630	1.82459	13.1362	-3.41083
An05g01840	0.103002	0.689725	-3.41068
An15g04020	0.0278816	0.135905	-3.41009
An02g00550	6.46715	46.563	-3.40953
An07g00350	2.5754	18.5169	-3.40639
An03g00760	0.942686	6.71539	-3.40531
An04g04480	23.0297	165.396	-3.40495
An08g02880	0.258665	1.73555	-3.40104
An06g00980	0.109304	0.204032	-3.39927
An12g00160	15.7898	112.713	-3.39581
An04g08950	0.726887	5.11739	-3.39496
An11g03250	0.542056	3.66948	-3.39214
An09g01710	19.2062	136.045	-3.38602
An02g04780	0.0188785	0.124646	-3.38555
An04g09710	1.51057	10.6376	-3.38369
An13g00145	10.0362	70.8203	-3.38095
An12g10420	2.66359	18.6266	-3.37567
An16g07620	46.293	325.987	-3.37408
An04g09880	1.12527	7.88576	-3.37388
An02g01310	0.153222	0.982981	-3.37137
An02g00230	0.698343	4.79039	-3.36615
An08g05650	0.0602144	0.328206	-3.3649
An11g08900	0.567959	3.92035	-3.3637
An17g01510	1.52924	10.5005	-3.36206
An12g02860	0.0921277	0.587262	-3.36027
An02g14150	0.113358	0.615235	-3.35968
An16g05270	0.128261	0.840138	-3.3581
An02g06100	10.552	73.1614	-3.3536
An01g15010	48.0778	332.379	-3.34798
An07g05520	2.37874	16.3407	-3.34565
An07g05650	2.82551	19.4503	-3.34418
An02g10920	1.6984	11.5777	-3.33471
An03g00410	1.13222	7.64031	-3.32537
An04g04650	0.229622	1.43468	-3.32451
An03g03430	0.0883003	0.536019	-3.32189
An13g02320	0.74938	4.96253	-3.32189
An19g00340	17.1272	115.719	-3.3182
An08g03640	5.7686	38.9585	-3.31782
An01g11300	0.232131	1.45352	-3.31228
An18g06170	6.35557	42.7758	-3.31129
An05g01260	0.105552	0.641752	-3.31059
An12g10340	5.06631	33.969	-3.30827
An12g00970	0.0152056	0.11564	-3.30666
An07g07530	17.3856	116.501	-3.305
An03g01020	0.923868	5.91807	-3.30122
An11g10550	3.57951	23.6854	-3.28852
An16g01900	1.1831	7.77265	-3.28607
An04g00220	14.5948	96.3304	-3.28262
An14g05170	16.4427	108.3	-3.28259
An12g03020	0.648064	4.21237	-3.2764
An15g07160	15.2715	100.147	-3.27392
An12g02430	0.644669	4.17972	-3.27229
An08g03390	120.042	788.132	-3.27215
An07g06300	1.43239	9.31116	-3.26838
An16g05900	0.0204389	0.118231	-3.26731
An16g00230	2.51432	16.3726	-3.2673
An14g01420	10.1903	66.3405	-3.26483
An15g07180	4.88349	31.6647	-3.26271
An14g01690	5.51363	35.7852	-3.26193
An07g05030	5.15649	33.3885	-3.25548
An07g07450	3.98552	25.6953	-3.25435
An01g01300	0.0574958	0.29236	-3.25373
An03g00640	417.862	2698.49	-3.24948
An12g02850	0.0560947	0.28393	-3.24809
An12g01470	0.194925	1.20325	-3.24719
An04g09350	0.111097	0.694471	-3.24306
An11g08930	3.47882	22.3338	-3.24293
An01g05880	0.100178	0.562314	-3.24198
An07g01940	0.414286	2.60395	-3.23948
An07g01900	0.1117	0.655473	-3.23794
An15g05510	0.0657144	0.348704	-3.23656
An12g07270	2.91375	18.526	-3.23476
An15g07170	7.44846	47.3235	-3.23141
An12g00990	0.0481915	0.133823	-3.23114
An09g00620	1.8996	11.9887	-3.22747
An09g00410	0.729216	4.36768	-3.21775
An04g03195	23.3579	146.489	-3.21608
An15g07630	0.676512	4.20683	-3.21603
An03g05210	27.3009	172.017	-3.21565
An18g04410	5.37812	33.8165	-3.21476
An06g00860	2.18415	13.7128	-3.21332
An13g03990	1.31128	8.19764	-3.21013
An02g02400	0.226554	1.07441	-3.2068
An17g01220	0.39269	2.33677	-3.20492
An08g04335	1.2174	7.50979	-3.20457
An02g00300	0.0160127	0.110159	-3.20416
An11g09600	32.7742	204.995	-3.20286
An01g14820	0.0615168	0.318845	-3.20059
An03g01440	0.0684596	0.306604	-3.20059
An16g00770	0.183357	1.10106	-3.20004
An02g00030	0.275053	1.65522	-3.19679
An01g00760	2.32868	14.0932	-3.19613
An07g00460	0.0578659	0.253094	-3.19369
An07g06820	4.41204	27.2448	-3.19051
An01g00530	387.356	2391.81	-3.19022
An08g03210	0.118258	0.682396	-3.18601
An09g02110	0.048038	0.212187	-3.18316
An04g01490	0.29632	1.76664	-3.17786
An13g00840	276.773	1692.42	-3.17069
An18g01670	88.4733	540.272	-3.1681
An18g05470	1.81332	11.0208	-3.16732
An08g09510	0.043309	0.207264	-3.16514
An13g02550	0.0751306	0.379195	-3.16495
An13g04060	3.37298	20.4087	-3.15976
An02g13230	0.0264456	0.138121	-3.15742
An01g01400	5.25656	31.6288	-3.15741
An13g03520	0.519896	3.08663	-3.15728
An12g00300	1.56159	9.34484	-3.15613
An12g07030	1.32213	7.91867	-3.15455
An02g06420	10.6513	64.2918	-3.1527
An04g00380	1.69083	10.0863	-3.15191
An16g00780	0.396684	2.33974	-3.15076
An07g05670	8.65662	52.0426	-3.15032
An13g01960	2.88671	17.3503	-3.14864
An01g12270	0.114186	0.650469	-3.14619
An13g02600	0.123095	0.690449	-3.14343
An12g08150	4.60289	27.4787	-3.1402
An09g00290	2.84135	16.7431	-3.13663
An04g05010	1.91503	11.3864	-3.13625
An18g06070	1.23303	7.30949	-3.13432
An14g01700	3.23789	19.171	-3.12858
An09g04990	1.9618	11.5961	-3.12814
An01g11640	9.54234	56.5147	-3.12791
An04g04990	131.445	778.689	-3.12555
An15g03820	2.01993	11.9233	-3.12525
An12g04440	0.88084	5.16813	-3.12306
An12g00290	3.52444	20.7213	-3.12267
An03g05200	67.572	397.528	-3.11516
An02g12690	0.317669	1.79651	-3.11259
An08g09390	0.0163956	0.097869	-3.11124
An13g04080	1.03134	6.00477	-3.11073
An06g00140	0.177606	0.82162	-3.10858
An07g00640	0.788683	4.54839	-3.10789
An03g05180	1.54338	8.9661	-3.10672
An12g06100	3.92072	22.8379	-3.10602
An04g03980	156.355	911.509	-3.10225
An12g08490	0.487573	2.79714	-3.10203
An02g12810	0.0229588	0.10979	-3.10185
An11g05170	0.298402	1.63681	-3.09973
An11g02490	0.600124	3.39225	-3.09628
An15g07780	0.183694	0.990794	-3.09579
An07g01260	1.27411	7.34607	-3.09497
An01g05130	2.82022	16.2742	-3.09376
An02g02110	0.338764	1.87495	-3.09356
An18g03140	0.114969	0.585036	-3.09294
An09g00330	0.0511817	0.25793	-3.09173
An05g00240	0.0506619	0.2054	-3.09046
An09g03350	0.41085	2.33684	-3.08761
An09g02920	42.2114	243.493	-3.08511
An01g03550	12.0892	69.609	-3.08478
An02g08540	0.220887	1.21102	-3.08347
An04g04500	5.3789	30.9385	-3.0832
An07g04680	1.02571	5.70431	-3.0818
An09g03390	3.29793	18.5512	-3.08136
An04g05040	0.0510742	0.211674	-3.08078
An12g03750	0.0812821	0.386132	-3.08006
An02g12580	0.0659971	0.339234	-3.07852
An13g02310	5.00031	28.5576	-3.07828
An12g04460	21.3428	121.947	-3.07723
An08g04340	0.667582	3.69879	-3.07672
An14g03990	28.1329	161.18	-3.0763
An07g01290	9.69069	55.4851	-3.07574
An08g01870	12.6039	72.0189	-3.07528
An15g02650	0.783224	4.38101	-3.07438
An06g00600	5.26607	29.9858	-3.07173
An13g00170	3.37457	19.1518	-3.07031
An09g02320	14.6078	83.136	-3.06853
An07g02720	0.218107	1.12613	-3.06787
An08g02040	0.0294608	0.114066	-3.06527
An13g01690	1.20947	6.7956	-3.06316
An02g12330	0.263158	1.4341	-3.06098
An01g01475	53.4604	302.289	-3.06055
An13g02360	0.482873	2.70192	-3.06035
An02g13400	31.6747	179.326	-3.06021
An06g00150	1.629	9.18003	-3.05994
An16g01400	1.65535	9.31657	-3.05224
An14g02650	14.4853	81.4347	-3.05154
An16g02930	32.9681	185.451	-3.05094
An12g10380	9.43142	52.8924	-3.04978
An04g04380	0.423026	2.36005	-3.04968
An03g06420	3.07583	17.1325	-3.04614
An05g02340	0.497186	2.76127	-3.04608
An03g01030	5.27173	29.473	-3.04586
An08g10780	8.22295	45.9803	-3.04356
An08g11170	0.0593929	0.262237	-3.0403
An14g01720	0.570743	2.80353	-3.03852
An01g12090	4.10616	22.8355	-3.03764
An07g01210	0.0448002	0.198015	-3.0367
An08g01180	91.6658	510.518	-3.03583
An04g03990	97.0081	538.651	-3.032
An01g01600	0.617935	3.37577	-3.02616
An15g02030	2.43591	13.3958	-3.02106
An12g02110	4.82819	26.5269	-3.02024
An01g11510	0.12938	0.664039	-3.01791
An04g08400	0.0169102	0.09938	-3.01614
An12g08710	0.351305	1.9042	-3.01548
An08g09440	0.0343306	0.177312	-3.01168
An16g02390	1.61041	8.75207	-3.01095
An07g00570	18.0467	98.4119	-3.00799
An12g02950	0.0472236	0.246296	-3.00748
An02g01560	2.23706	12.1813	-3.00662
An09g06400	18.6707	101.894	-3.00621
An14g07200	3.68792	20.097	-3.00578
An16g01440	0.13001	0.625466	-3.00515
An07g07300	1.33482	7.22522	-3.00301
An04g00880	17.1679	93.2575	-2.99943
An14g01630	8.84042	47.9966	-2.99929
An11g04260	0.15203	0.751099	-2.99775
An13g01240	10.6544	57.5735	-2.99487
An16g07040	139.086	751.603	-2.99244
An16g01190	5.92664	31.8301	-2.98995
An08g08280	19.6619	105.952	-2.98897
An12g10430	8.2072	44.0357	-2.98789
An08g10100	0.257846	1.36436	-2.98678
An11g01800	3.38875	18.1532	-2.98556
An01g11330	14.7941	79.2219	-2.98422
An03g05760	0.414448	2.15721	-2.98401
An11g06230	6.00557	32.173	-2.98307
An14g05765	117.456	628.761	-2.98157
An08g03500	4.44343	23.5757	-2.97939
An12g03760	4.92515	26.2673	-2.9784
An01g04270	15.4341	82.1309	-2.97303
An02g06560	81.2867	432.452	-2.97163
An03g00910	12.4752	66.1166	-2.97042
An05g02250	47.6896	252.478	-2.96369
An11g11270	30.0922	159.187	-2.96339
An02g07450	11.5937	61.3081	-2.96315
An15g07570	0.213217	1.09462	-2.96303
An08g08290	1.28383	6.7402	-2.96073
An08g06040	10.3689	54.7861	-2.96011
An03g05550	0.28572	1.13036	-2.95862
An16g00320	3.20977	16.8108	-2.95622
An03g03790	1.12329	5.87523	-2.9547
An16g09110	0.268548	1.31762	-2.95333
An14g04030	3.00924	15.7301	-2.95272
An13g02200	1.76238	9.14031	-2.94877
An13g03980	4.83255	25.2637	-2.9487
An09g02230	1.58963	8.25101	-2.94662
An01g06320	0.60287	3.12228	-2.94432
An02g03560	9.75949	50.7412	-2.93799
An02g10110	0.624902	3.2279	-2.9375
An14g02440	1.8265	9.38472	-2.93649
An02g08350	1.04503	5.39758	-2.93611
An07g02850	7.61059	38.944	-2.9352
An03g00700	0.0609353	0.225293	-2.92803
An02g13650	2.97211	15.2582	-2.92613
An02g07680	0.370789	1.84665	-2.92559
An15g00150	37.4101	192.254	-2.92155
An14g06030	0.0761814	0.142204	-2.92135
An14g02830	0.0975075	0.458299	-2.92126
An14g02590	58.0538	297.736	-2.91741
An03g01140	32.035	163.564	-2.91293
An12g09210	0.935822	4.7166	-2.91286
An08g10420	0.43207	2.15189	-2.90754
An08g02660	4.86222	24.6046	-2.90249
An16g00450	0.0978627	0.446749	-2.90205
An11g08980	0.170513	0.829888	-2.90187
An12g02830	3.96949	20.0539	-2.90084
An03g05280	0.23036	1.12752	-2.8967
An13g02920	2.77999	13.9412	-2.89176
An09g01730	0.0201657	0.0945713	-2.88617
An12g00440	14.2936	71.7571	-2.88535
An01g02760	1.78605	8.81825	-2.88382
An04g04640	0.226686	1.09728	-2.87715
An03g05290	243.001	1210.78	-2.87669
An07g00130	66.6127	331.908	-2.87652
An09g00690	0.756981	3.72579	-2.86518
An04g05350	20.1191	99.2176	-2.86171
An17g02050	0.229645	0.975891	-2.86159
An11g08840	0.0407045	0.157891	-2.86143
An12g08450	0.980362	4.75796	-2.85632
An04g06720	0.117823	0.525379	-2.85515
An10g00410	0.701725	3.4235	-2.85408
An15g07510	6.93664	33.962	-2.85339
An15g01990	7.62674	37.3363	-2.85186
An09g04670	9.47271	46.2786	-2.8502
An18g06080	1.02501	4.9773	-2.84896
An03g06240	1.44016	7.01411	-2.84767
An16g00330	1.89263	9.10946	-2.84754
An12g05260	0.045534	0.19967	-2.84741
An15g04560	0.205405	0.976391	-2.84723
An03g01540	25.1055	122.621	-2.84559
An19g00330	11.451	55.641	-2.8421
An11g00540	0.0543892	0.194081	-2.84017
An14g06960	0.645624	3.0621	-2.8398
An08g08790	1.95688	9.47219	-2.83829
An11g04560	1.08482	5.19615	-2.83754
An02g14130	1.95551	9.24053	-2.83468
An15g02000	61.8426	298.062	-2.8293
An01g10590	0.0661576	0.129601	-2.82871
An14g04640	11.8234	56.6942	-2.82324
An14g03380	3.45839	16.5245	-2.82166
An04g08190	163.871	785.199	-2.81891
An06g00350	1.3405	6.38095	-2.81646
An03g00250	14.9334	71.3775	-2.8164
An04g01230	667.298	3187.64	-2.81477
An08g08870	2.93724	13.9227	-2.8129
An11g07770	0.419976	1.97059	-2.81235
An11g01100	42.601	202.617	-2.80996
An08g04310	18.477	87.811	-2.80985
An19g00170	0.262193	1.18477	-2.80939
An12g10350	379.93	1803.67	-2.80721
An01g11320	44.1547	209.102	-2.8059
An18g00410	0.456847	2.11702	-2.7995
An13g02480	18.4513	86.8753	-2.79536
An18g01290	2.92377	13.7058	-2.79131
An02g08270	36.1366	169.613	-2.79119
An10g00840	28.0633	131.779	-2.7908
An03g06590	0.214475	0.972317	-2.78922
An10g00820	345.331	1620.38	-2.78903
An04g00640	8.59777	40.1462	-2.78539
An09g03320	6.0876	28.5095	-2.78532
An13g02580	0.0293652	0.100268	-2.78344
An02g11050	0.0740098	0.311847	-2.78265
An01g06700	0.0318899	0.0944432	-2.78102
An08g04640	93.8346	437.639	-2.78065
An01g14200	85.4011	397.882	-2.77798
An08g03700	22.4506	104.381	-2.77635
An14g06980	1.96205	9.10039	-2.77607
An19g00360	5.58788	25.9292	-2.77342
An04g06690	80.3933	373.002	-2.77266
An16g09100	4.19708	19.4045	-2.77229
An02g00290	0.239747	1.08639	-2.77199
An12g02160	16.8615	77.7977	-2.76857
An16g05750	0.0950441	0.412684	-2.7682
An10g00710	0.542419	2.44253	-2.76528
An13g01160	4.95529	22.8521	-2.76487
An11g01810	12.2775	56.5511	-2.76325
An12g03010	0.551921	2.46133	-2.76213
An09g02310	43.2724	198.602	-2.75998
An05g00850	3.113	14.1628	-2.75032
An04g07700	0.696138	3.13614	-2.7487
An08g02020	0.634767	2.8557	-2.7452
An02g12090	58.0955	264.207	-2.74513
An07g00180	0.0242118	0.0915076	-2.74452
An02g13030	0.066449	0.124037	-2.74445
An12g06147	2.62638	11.8151	-2.74082
An07g00780	19.5378	88.1917	-2.73805
An01g13040	25.6765	115.934	-2.73597
An06g02290	0.327164	1.43915	-2.73558
An05g02180	0.0658687	0.122954	-2.73319
An15g01540	1.65412	7.43665	-2.73276
An14g05690	3.06611	13.7252	-2.72799
An02g02360	72.9742	327.269	-2.72454
An04g04370	3.05065	13.6466	-2.72447
An02g09440	4.89692	21.8632	-2.722
An04g05330	15.628	69.8116	-2.71824
An01g11130	0.194747	0.847627	-2.71634
An06g02730	4.58616	20.3232	-2.71565
An12g09820	0.0179144	0.0840134	-2.71539
An07g05760	6.6875	29.7149	-2.71403
An15g07520	14.0116	62.2261	-2.71237
An11g02500	0.617989	2.70736	-2.71224
An07g00300	0.0565577	0.2265	-2.7117
An13g02340	3.13519	13.9045	-2.7114
An12g10440	3.95413	17.4546	-2.7066
An16g05680	8.22527	36.4587	-2.70642
An18g03940	60.8799	269.078	-2.70381
An02g09070	2.68801	11.8194	-2.70361
An04g04010	0.196071	0.830496	-2.70013
An07g09325	2.11789	9.17847	-2.69607
An07g04620	97.3616	426.949	-2.69355
An16g02510	2.568	11.2245	-2.69276
An16g05600	7.52103	32.9355	-2.69063
An07g08450	0.414545	1.75089	-2.689
An10g00830	77.7121	339.789	-2.6869
An12g09430	0.0411006	0.132927	-2.68445
An12g04390	0.190025	0.77838	-2.68359
An01g11560	0.0190046	0.084014	-2.68281
An01g05020	0.835886	3.56998	-2.67744
An15g05120	1.75225	7.55898	-2.6763
An18g03870	332.391	1439.98	-2.67459
An12g07020	10.7911	46.6643	-2.67404
An01g05060	88.1415	381.1	-2.67207
An09g02550	13.7241	59.2691	-2.67085
An04g01220	0.434459	1.84785	-2.6705
An02g12100	83.2463	359.157	-2.6695
An16g00220	1.22035	5.2153	-2.66915
An04g04940	144.215	622.501	-2.66774
An13g01980	10.1381	43.6121	-2.66609
An12g02030	0.0520854	0.189296	-2.66574
An15g07930	0.655453	2.78539	-2.66276
An02g03970	0.664911	2.82111	-2.65859
An02g05280	3.02976	12.9019	-2.65724
An07g01660	0.160659	0.657116	-2.65662
An07g08810	343.352	1467.06	-2.65609
An04g00290	0.0505783	0.164343	-2.65576
An15g07770	1.71797	7.29284	-2.65549
An12g00260	25.2923	107.729	-2.6498
An07g00170	1.07275	4.5281	-2.64947
An11g11060	13.1834	56.0031	-2.64708
An15g06070	0.122602	0.354588	-2.64623
An18g01660	16.1834	68.7021	-2.64506
An16g05870	0.0926505	0.362382	-2.64412
An07g04660	73.6447	312.02	-2.64324
An02g12550	0.408919	1.56312	-2.642
An09g03110	0.664114	2.78657	-2.64083
An13g01830	0.786256	3.31533	-2.64017
An09g04750	1.43209	6.00878	-2.63703
An08g06485	561.686	2365.56	-2.63403
An07g06330	8.78296	36.9745	-2.63306
An01g00500	2.07595	8.65868	-2.62982
An08g01260	0.358095	1.46016	-2.6297
An14g05560	0.226366	0.90045	-2.62953
An02g09830	15.9174	66.7751	-2.62661
An09g04500	0.060578	0.113078	-2.62621
An11g02830	52.8496	221.368	-2.62516
An12g05310	0.0226332	0.101976	-2.6251
An08g03230	0.411702	1.50139	-2.62421
An08g08840	324.392	1354.96	-2.62178
An12g03770	2.67326	11.133	-2.62076
An14g01685	206.993	864.459	-2.62066
An07g04850	7.83896	32.6134	-2.61814
An16g07230	15.5419	64.5454	-2.61482
An15g04300	0.0729641	0.26385	-2.6139
An04g06700	64.6682	268.486	-2.61251
An13g03810	0.0252489	0.110099	-2.61134
An11g03640	20.9923	86.9002	-2.60987
An02g09450	3.21876	13.2529	-2.60982
An08g09250	0.137381	0.538911	-2.60713
An02g04900	3.21542	13.2307	-2.60271
An08g10740	50.3274	207.296	-2.60261
An04g08430	37.5156	154.399	-2.60093
An11g02350	8.62285	35.4814	-2.60065
An11g00270	0.0665321	0.242983	-2.59674
An03g01450	11.8591	48.7458	-2.59643
An04g09030	66.782	273.688	-2.59298
An15g03180	0.756109	3.0422	-2.5925
An08g04490	264.514	1083.07	-2.59222
An11g01660	120.422	491.48	-2.59055
An16g08430	0.11125	0.409106	-2.58527
An01g02420	2.97656	12.0794	-2.58507
An02g05300	2.92886	11.8661	-2.58499
An19g00270	0.507561	2.03355	-2.58406
An18g00850	0.460021	1.80892	-2.58267
An13g00320	177.756	721	-2.58118
An09g06240	0.189319	0.710782	-2.58066
An12g02630	0.233055	0.902808	-2.57926
An02g02350	0.564048	2.15944	-2.57638
An03g03670	0.475844	1.90113	-2.57431
An18g05010	5.93394	23.9524	-2.57258
An07g10040	75.3561	304.461	-2.57196
An16g01030	12.0455	48.4848	-2.57028
An12g05170	4.398	17.6624	-2.57012
An02g05310	2.01862	8.07497	-2.56748
An01g02480	0.0390452	0.126869	-2.56435
An14g03870	2.12159	8.46007	-2.56338
An01g01245	0.406472	1.60158	-2.56324
An01g12490	23.5693	94.651	-2.5628
An08g04600	107.784	431.951	-2.56072
An16g01450	0.258703	1.01439	-2.56049
[truncated: 2,014 more rows]

## Sheet: T.reesei_B6h_up
Upregulated genes in T. reesei RUT-C30 grown on sugarcane SEB after 6 h
[truncated: 934 more rows]

[truncated: 7 more sheets: T.reesei_B6h_down, T.reesei_B12h_up, T.reesei_B12h_down, T.reesei_B24h_up, T.reesei_B24h_down, Orthologs_T.reesei_Qm6a_UP, Orthologs_T.reesei_DOWN]
