# Supplementary material for: Comparative transcriptome analysis reveals different strategies for degradation of steam-exploded sugarcane bagasse by Aspergillus niger and Trichoderma reesei
Source: BMC Genomics. 2017 Jun 30;18:501. doi: 10.1186/s12864-017-3857-5 (PMC5493111; doi:10.1186/s12864-017-3857-5)
Supplement: Supplementary file 3 — Gene ontology enrichment analysis. (XLSX 17 kb) [file 12864_2017_3857_MOESM3_ESM.xlsx]

## Sheet: Additional file 3
Additional file 3: Gene ontology enrichment analysis
Categorization of the upregulated genes of A. niger N402 grown in sugarcane SEB after 24 hours
The enriched categories are shown in blue
GO ID: number of each GO category
GO Description: category of each GO term
N_<sample name> : total number of genes in the reference set (4728 and 3646 for A. niger and T. reesei, respectively)
n_<sample name> : number of genes in the reference set annotated to a certain GO class
x_<sample name> : number of genes for each GO class
GO coverage (%): percentage of genes enriched in each GO class
adjustedPValue_test: the p-value for the node, adjusted for multiple hypothesis testing
GO ID	GO Description	N_B24h	n_B24h	x_B24h	GO coverage (%)	adjustedPValue_B24h
8643	carbohydrate transport	4728	90	45	50	1.4043e-06
5975	carbohydrate metabolic process	4728	302	101	33.4437	0.00023019
22613	ribonucleoprotein complex biogenesis	4728	23	15	65.2174	0.0014231
42254	ribosome biogenesis	4728	23	15	65.2174	0.0014231
34470	ncRNA processing	4728	37	19	51.3514	0.0088479
6396	RNA processing	4728	78	28	35.8974	0.16433
44765	single-organism transport	4728	249	72	28.9157	0.20006
1902578	single-organism localization	4728	252	72	28.5714	0.23766
8152	metabolic process	4728	3277	739	22.5511	0.54875
90304	nucleic acid metabolic process	4728	571	116	20.3152	1
71704	organic substance metabolic process	4728	2180	438	20.0917	1
1901360	organic cyclic compound metabolic process	4728	803	157	19.5517	1
51179	localization	4728	874	185	21.167	1
51234	establishment of localization	4728	872	185	21.2156	1
6810	transport	4728	870	185	21.2644	1
71840	cellular component organization or biogenesis	4728	173	31	17.9191	1
44085	cellular component biogenesis	4728	85	19	22.3529	1
71702	organic substance transport	4728	319	70	21.9436	1
34660	ncRNA metabolic process	4728	91	27	29.6703	1
44237	cellular metabolic process	4728	1785	320	17.9272	1
34641	cellular nitrogen compound metabolic process	4728	953	168	17.6285	1
44238	primary metabolic process	4728	1974	383	19.4022	1
8150	biological_process	4728	4728	1024	21.6582	1
44699	single-organism process	4728	1153	225	19.5143	1
44260	cellular macromolecule metabolic process	4728	1114	188	16.8761	1
16070	RNA metabolic process	4728	430	97	22.5581	1
46483	heterocycle metabolic process	4728	765	139	18.1699	1
6139	nucleobase-containing compound metabolic process	4728	707	135	19.0948	1
43170	macromolecule metabolic process	4728	1372	234	17.0554	1
10467	gene expression	4728	582	120	20.6186	1
9987	cellular process	4728	2118	348	16.4306	1
6725	cellular aromatic compound metabolic process	4728	841	184	21.8787	1
6807	nitrogen compound metabolic process	4728	1157	217	18.7554	1
Categorization of the downregulated genes of A. niger N402 grown in sugarcane SEB after 24 hours
GO ID	GO Description	N_B24h	n_B24h	x_B24h	GO coverage (%)	adjustedPValue_B24
71705	nitrogen compound transport	4728	81	42	51.8519	3.843e-08
51179	localization	4728	874	230	26.3158	4.8237e-06
6810	transport	4728	870	230	26.4368	4.8237e-06
51234	establishment of localization	4728	872	230	26.3761	4.8237e-06
15849	organic acid transport	4728	60	30	50	1.142e-05
6865	amino acid transport	4728	60	30	50	1.142e-05
72511	divalent inorganic cation transport	4728	9	7	77.7778	0.024734
70838	divalent metal ion transport	4728	9	7	77.7778	0.024734
15931	nucleobase-containing compound transport	4728	17	10	58.8235	0.032486
30001	metal ion transport	4728	40	16	40	0.10101
44765	single-organism transport	4728	249	63	25.3012	0.37745
1902578	single-organism localization	4728	252	63	25	0.43818
71702	organic substance transport	4728	319	77	24.1379	0.48071
6811	ion transport	4728	103	28	27.1845	0.63928
6812	cation transport	4728	84	23	27.381	0.64258
44699	single-organism process	4728	1153	241	20.902	0.64258
8150	biological_process	4728	4728	921	19.4797	1
Categorization of the upregulated genes of T. reesei RUT-C30 grown in sugarcane SEB after 24 hours
GO ID	GO Description	N_B24h	n_B24h	x_B24h	GO coverage (%)	adjustedPValue_B24h
5975	carbohydrate metabolic process	3646	225	62	27.5556	9.206e-10
8643	carbohydrate transport	3646	55	22	40	6.491e-06
44765	single-organism transport	3646	182	35	19.2308	0.058411
51179	localization	3646	642	96	14.9533	0.058411
51234	establishment of localization	3646	639	96	15.0235	0.058411
6810	transport	3646	638	96	15.047	0.058411
1902578	single-organism localization	3646	185	35	18.9189	0.060919
71702	organic substance transport	3646	241	35	14.5228	0.80199
8150	biological_process	3646	3646	410	11.2452	1
8152	metabolic process	3646	2501	273	10.9156	1
71704	organic substance metabolic process	3646	1758	155	8.81684	1
44238	primary metabolic process	3646	1613	142	8.80347	1
44699	single-organism process	3646	938	95	10.1279	1
