# Supplementary material for: Comparative transcriptome analysis reveals different strategies for degradation of steam-exploded sugarcane bagasse by Aspergillus niger and Trichoderma reesei
Source: BMC Genomics. 2017 Jun 30;18:501. doi: 10.1186/s12864-017-3857-5 (PMC5493111; doi:10.1186/s12864-017-3857-5)
Supplement: Supplementary file 4 — Differentially expressed CAZymes upregulated in the A. niger N402 transcriptome. (XLSX 1000 kb) [file 12864_2017_3857_MOESM4_ESM.xlsx]

## Sheet: Additional file 4
Additional file 4: Differentially expressed CAZymes upregulated in the A. niger N402 transcriptome.
* The Aspergillus Genome Database was used to recover the A. niger proteins ID and description.
# The presence of signal peptide was predicted by SignalP 4.1 Server.
¥ Expression value RPKM
£ The color gradient shows the gene expression values. Lighter and darker green have the smallest and biggest values of log₂FC, respectively.
ID AspGD*	Description*	Gene name	CAZy Family	CAZy Family dbCAN	dbCAN Evalue	Signal Peptide#	6h			12h			24h
							B6h¥	F24h¥	log₂FC£	B12h¥	F24h¥	log₂FC£	B24h¥	F24h¥	log₂FC£
An15g05520	candidate ferroxidase	mcoK	AA1_2	AA1	2.8e-140	Y	0.060888	0.015844	1.90898	-	-	-	0.0733086	0.015844	1.56312
An14g05370	multicopper oxidase	brnA	AA1_2	-	-	Y	22.5828	3.2318	2.6973	34.0896	3.2318	3.18402	51.9162	3.2318	3.44748
An01g00860	candidate laccase-like multicopper oxidase	mcoN	AA1_3	-	-	Y	0.189467	0.0240817	2.86909	0.186565	0.0240817	2.72147	0.605113	0.0240817	4.1319
An01g13660	laccase-like multicopper oxidase	mcoB	AA1_3	-	-	Y	35.0028	0.527372	5.95666	31.0311	0.527372	5.67415	111.427	0.527372	7.17602
An01g14010	laccase-like multicopper oxidase	mcoA	AA1_3	-	-	Y	-	-	-	7.10754	2.75235	1.15387	9.26668	2.75235	1.19354
An08g08450	laccase-like multicopper oxidase	mcoG	AA1_3	-	-	Y	1.09081	0.466516	1.12979	-	-	-	2.51238	0.466516	1.8863
An18g02690	laccase-like multicopper oxidase	dhgo	AA1_3	-	-	N	25.8504	2.29087	3.39049	24.6826	2.29087	3.21806	75.3216	2.29087	4.48328
An09g05170	candidate endoglucanase	-	AA11	AA11	1.4e-76	Y	117.365	36.7076	1.56769	233.442	36.7076	2.45196	192.86	36.7076	1.83397
An15g02350	hypothetical protein	-	AA11	AA11	4.8e-68	Y	8.42775	0.613356	3.69136	71.6467	0.613356	6.67422	31.5638	0.613356	5.14528
An12g03440	candidate glucose oxidase	-	AA3_2	AA3	9.5e-68	Y	-	-	-	0.718173	0.226432	1.47776	-	-	-
An12g10770	distantly related to aryl-alcohol oxidase	-	AA3_2	AA3	7.5e-81	Y	0.0482744	0.0131449	1.48267	0.15651	0.0131449	3.19411	0.133347	0.0131449	2.61676
An16g05660	distantly related to aryl-alcohol oxidase	-	AA3_2	AA3	1.7e-73	Y	1.37758	0.186985	2.80741	0.897304	0.186985	2.07679	1.93128	0.186985	2.84412
An16g09050	distantly related to aryl-alcohol oxidase	-	AA3_2	AA3	2.9e-94	N	88.7346	11.2989	2.86476	182.306	11.2989	3.79944	130.358	11.2989	2.96911
An18g00530	distantly related to aryl-alcohol oxidase	-	AA3_2	AA3	2.1e-65	Y	-	-	-	0.247925	0.0624396	1.87889	-	-	-
An18g00940	distantly related to aryl-alcohol oxidase	-	AA3_2	-	-	N	9.90745	3.45357	1.4134	12.8713	3.45357	1.68584	15.2965	3.45357	1.58973
An02g11560	related to aryl-alcohol oxidase	-	AA3_2	AA3	7.7e-83	Y	2.00307	0.340577	2.47526	3.27241	0.340577	3.07468	9.26234	0.340577	4.23855
An04g02980	related to aryl-alcohol oxidase	-	AA3_2	AA3	3.9e-93	N	7.70342	1.97641	1.85779	12.2702	1.97641	2.42318	7.9884	1.97641	1.45988
An04g08890	related to aryl-alcohol oxidase	-	AA3_2	AA3	7e-81	N	18.4253	2.30897	2.88978	20.069	2.30897	2.90205	49.7706	2.30897	3.87208
An08g08250	related to aryl-alcohol oxidase	-	AA3_2	AA3	1.4e-93	N	19.1834	7.82151	1.18539	-	-	-	48.1711	7.82151	2.06322
An12g04530	related to aryl-alcohol oxidase	-	AA3_2	-	-	N	-	-	-	-	-	-	3.35546	0.80398	1.50843
An12g07280	related to aryl-alcohol oxidase	-	AA3_2	AA3	5.4e-96	N	0.706332	0.177912	1.9284	1.0881	0.177912	2.43968	1.98057	0.177912	2.97485
An12g10020	related to aryl-alcohol oxidase	-	AA3_2	AA3	2.9e-85	N	1.98322	0.154726	3.63696	0.963149	0.154726	2.48378	0.812822	0.154726	1.89176
An14g02940	related to aryl-alcohol oxidase	-	AA3_2	AA3	2.1e-81	N	99.5952	2.0769	5.47899	63.4861	2.0769	4.72843	66.722	2.0769	4.44963
An15g03100	related to aryl-alcohol oxidase	-	AA3_2	AA3	4e-81	N	-	-	-	2.2657	0.69327	1.49881	5.1024	0.69327	2.32766
An18g01120	related to aryl-alcohol oxidase	-	AA3_2	AA3	3.1e-87	Y	-	-	-	0.961607	0.373557	1.16112	-	-	-
An18g05480	alcohol oxidase	-	AA3_3	AA3	1.6e-91	N	561.106	3.18356	7.35551	360.073	3.18356	6.61772	273.057	3.18356	5.86672
An09g01380	related to vanillyl-alcohol oxidase	-	AA4	AA4	5e-148	N	-	-	-	-	-	-	0.0557484	0.0148661	1.12943
An01g05340	candidate benzoquinone reductase	-	AA6	AA6	9.1e-87	N	305.546	58.8516	2.2674	320.173	58.8516	2.22814	699.014	58.8516	3.01097
An01g14520	related to glucooligosaccharide oxidase	-	AA7	-	-	Y	136.348	24.9586	2.34014	-	-	-	-	-	-
An11g00350	Predicted FAD/FMN-containing dehydrogenase	pynB	AA7_dist	AA7	5.4e-72	Y	-	-	-	-	-	-	0.0741012	0.0154791	1.56221
An14g02900	candidate iron reductase domain	-	AA8	-	-	Y	5.67722	1.42804	1.88875	6.3165	1.42804	1.93619	11.2986	1.42804	2.43137
An08g05230	lytic polysaccharide monooxygenase	-	AA9	AA9	4.5e-72	Y	152.083	29.8754	2.23853	101.921	29.8754	1.55411	-	-	-
An12g02540	lytic polysaccharide monooxygenase	-	AA9	AA9	3.4e-63	Y	0.666485	0.00812753	5.4052	1.58835	0.00812753	6.5713	0.217957	0.00812753	3.29998
An12g04610	lytic polysaccharide monooxygenase	-	AA9	AA9	8.3e-71	Y	1956.75	5.05176	8.48996	1893.44	5.05176	8.3462	210.492	5.05176	4.8211
An14g02670	lytic polysaccharide monooxygenase	-	AA9, CBM1	AA9	3.5e-70	Y	91.4336	25.9077	1.71054	-	-	-	-	-	-
An15g04900	lytic polysaccharide monooxygenase	-	AA9, CBM1	AA9	3.4e-70	Y	9.47306	1.97401	2.16131	7.87057	1.97401	1.79512	-	-	-
An12g05010	acetyl xylan esterase	axeA	CE1	CE1	3.1e-19	Y	2927.28	9.10007	8.22163	1044.45	9.10007	6.62956	687.597	9.10007	5.68135
An09g00120	feruloyl esterase	faeA	CE1	-	-	Y	1805.48	7.50323	7.80433	1056.84	7.50323	6.93063	681.134	7.50323	5.94741
An12g02550	feruloyl esterase	-	CE1	CE1	4.4e-21	Y	331.943	1.09343	8.15355	206.508	1.09343	7.37721	55.2296	1.09343	5.11708
An07g03100	putative Esterase E	-	CE1	CE1	6.1e-53	N	110.918	49.9842	1.04101	-	-	-	-	-	-
An04g09360	rhamnogalacturonan acetyl esterase	-	CE12	CE12	4.4e-44	Y	15.8231	4.58691	1.68	11.4778	4.58691	1.1079	-	-	-
An05g02270	rhamnogalacturonan acetyl esterase	-	CE12	-	-	N	9.83687	4.55908	1.00175	11.7494	4.55908	1.14984	13.5432	4.55908	1.01278
An09g02160	rhamnogalacturonan acetyl esterase	rgaeA	CE12	CE12	3.3e-48	Y	183.277	5.37986	4.98485	129.258	5.37986	4.37341	81.0662	5.37986	3.35735
An07g08940	cellulose-binding GDSL lipase/acylhydrolase	-	CE16	CE16	8.3e-111	Y	165.95	1.46513	6.72574	62.4132	1.46513	5.20918	32.8314	1.46513	3.93822
An02g13530	Chitin deacetylase	-	CE4	CE4	3.4e-19	Y	-	-	-	-	-	-	0.0973917	0.0302649	1.09176
An04g07110	Chitin deacetylase	-	CE4	CE4	9.4e-27	Y	0.362977	0.0623284	2.78682	0.415479	0.0623284	2.8695	0.398332	0.0623284	2.47017
An12g04480	Chitin deacetylase	-	CE4	CE4	4.4e-36	Y	0.0768481	0.0171742	1.97443	-	-	-	0.0724028	0.0171742	1.35583
An14g02170	cutinase 1	-	CE5	CE5	1.4e-45	Y	1.53237	0.192694	2.97019	1.67544	0.192694	2.99429	0.684163	0.192694	1.33886
An11g00110	cutinase 2	-	CE5	CE5	2.8e-40	Y	0.547563	0.148568	1.83811	0.404166	0.148568	1.27998	0.688464	0.148568	1.71792
An02g12505	pectin methyl esterase	-	CE8	CE8	2.2e-58	Y	7.20618	1.64	2.03036	-	-	-	5.1992	1.64	1.10581
An04g09690	pectin methyl esterase	-	CE8	CE8	2.7e-83	N	29.3318	5.95244	2.19425	19.5881	5.95244	1.50536	-	-	-
An16g09040	N-acetylglucosamine-6-phosphate deacetylase	-	CE9	CE9	1.7e-116	N	217.329	32.306	2.64164	827.243	32.306	4.46763	614.801	32.306	3.69182
An03g03740	β-glucosidase	bgl4	GH1	GH1	7e-163	N	587.695	77.2961	2.81766	327.52	77.2961	1.87181	-	-	-
An04g03170	β-glucosidase	-	GH1	GH1	1.3e-91	Y	77.3573	0.58533	6.94929	15.5054	0.58533	4.52557	33.0163	0.58533	5.26889
An11g02100	β-glucosidase	-	GH1	GH1	5.4e-131	Y	233.637	2.7629	6.29673	138.951	2.7629	5.4436	117.552	2.7629	4.8552
An03g00940	endoxylanase	xynA	GH10	GH10	1.5e-108	Y	3975.01	15.4346	7.90105	1485.4	15.4346	6.38227	727.545	15.4346	5.00132
An14g02920	unsaturated rhamnogalacturonyl hydrolase	-	GH105	GH105	1.8e-112	N	2.75656	1.05073	1.28916	-	-	-	4.10556	1.05073	1.41425
An14g05340	unsaturated rhamnogalacturonyl hydrolase	urghB	GH105	GH105	6.6e-58	Y	13.3879	0.281915	5.50454	14.5994	0.281915	5.524	15.5889	0.281915	5.27434
An01g00780	endoxylanase	xynB	GH11	GH11	3.1e-77	Y	9334.21	12.6221	9.42364	3055.81	12.6221	7.71201	1373.18	12.6221	6.20848
An15g04550	endoxylanase	xynV	GH11	GH11	1.1e-49	Y	199.104	10.4092	4.15149	63.2432	10.4092	2.39727	50.7057	10.4092	1.72798
An14g02760	endoglucanase	eglA	GH12	GH12	3.2e-50	Y	3749.78	6.70898	9.02037	1471.41	6.70898	7.57706	271.631	6.70898	4.78261
An01g03340	xyloglucan active endoglucanase	-	GH12	GH12	2.1e-46	Y	951.339	19.8026	5.47771	495.719	19.8026	4.43499	268.455	19.8026	3.20094
An04g08730	hypothetical protein	-	GH125	GH125	5e-162	Y	159.16	13.8977	3.40827	126.923	13.8977	2.97753	141.895	13.8977	2.79119
An16g06140	hypothetical protein	-	GH128	GH128	1.3e-66	Y	-	-	-	1.49858	0.340015	1.96161	5.96492	0.340015	3.62457
An11g03340	α-amylase	aamA	GH13	GH13	5.7e-51	Y	183.901	4.24964	5.32822	148.153	4.24964	4.92226	-	-	-
An14g04190	glycogen debranching enzyme	gbeA	GH13, CBM48	GH13	7.8e-26	N	105.981	38.3476	1.35685	-	-	-	-	-	-
An01g06120	α-amylase	gdbA	GH13, GH133	GH133	1.4e-155	N	94.6569	37.0124	1.24499	-	-	-	-	-	-
An02g03260	α-glucan synthase	agsD	GH13, GT5	GH13, GT5	2.60E-27/1.50E-63	Y	5.45634	0.322716	3.97775	6.26878	0.322716	4.06621	7.28058	0.322716	3.94347
An02g11330	cell surface spherulin 4-like protein	-	GH135	GH135	3.4e-95	N	-	-	-	-	-	-	28.7003	9.56026	1.02926
An12g03070	glucoamylase	glaB	GH15	GH15	4.7e-79	N	11.1322	3.5803	1.53003	13.5465	3.5803	1.71011	-	-	-
An03g06550	glucoamylase	glaA	GH15, CBM20	GH15, CBM20	3.10E-83/2.60E-31	Y	1759.59	309.776	2.39626	909.771	309.776	1.34612	-	-	-
An14g05490	endo-1,3(4)-β-glucanase	-	GH16	GH16	3.4e-21	N	-	-	-	-	-	-	1.66318	0.515466	1.14422
An02g00850	endo-1,3(4)-β-glucanase	-	GH16	GH16	1.6e-21	Y	-	-	-	50.9097	13.3895	1.71268	49.6689	13.3895	1.3305
An16g02850	Putative β-glucanase	-	GH16	GH16	4.2e-23	Y	15.3567	5.4536	1.38621	20.777	5.4536	1.71946	40.0615	5.4536	2.31951
An01g04560	β-glucanase	-	GH16	GH16	7e-22	Y	503.271	42.3282	3.46166	1051.11	42.3282	4.4157	863.054	42.3282	3.78858
An08g03580	1,3-β-glucanosyltransferase	bgt1	GH17	GH17	1.1e-44	Y	68.0192	3.82139	4.04694	50.7806	3.82139	3.51499	71.0928	3.82139	3.6603
An07g04650	Glucan endo-1,3-β-D-glucosidase	bgtC	GH17	GH17	2e-33	N	101.805	19.6933	2.2612	94.4578	19.6933	2.04926	118.059	19.6933	2.02406
An06g01530	Putative β-glucanase	-	GH17	GH17	1.3e-23	Y	1.63109	0.400612	1.9445	7.45488	0.400612	4.03922	5.12635	0.400612	3.1543
An09g06340	candidate chitinase	-	GH18	-	-	N	24.6251	11.052	1.04674	-	-	-	-	-	-
An01g05360	Putative chitinase	cfcD	GH18	GH18	4.9e-70	N	107.058	18.7533	2.40434	122.097	18.7533	2.48857	225.579	18.7533	3.029
An09g05920	Putative chitinase	ctcB	GH18	GH18	5.1e-25	Y	-	-	-	17.9821	7.00037	1.14997	33.8392	7.00037	1.71516
An02g07020	Putative endochitinase, class V	cfcA	GH18	GH18	1e-81	Y	889.861	18.2742	5.49719	1365.03	18.2742	6.01023	813.137	18.2742	4.91699
An02g13580	Endochitinase	cfcI	GH18, CBM18	GH18	1.3e-53	Y	23.3011	1.44826	3.90717	157.979	1.44826	6.56363	103.538	1.44826	5.60959
An02g00610	β-glucuronidase	-	GH2	GH2	1.8e-101	Y	-	-	-	8.22646	3.29477	1.11352	-	-	-
An05g02410	β-glucuronidase	-	GH2	GH2	9.3e-105	N	35.06	11.3209	1.52207	29.6319	11.3209	1.17607	35.1774	11.3209	1.07621
An01g06630	β-mannosidase	-	GH2	GH2	5.8e-56	Y	0.916862	0.0883769	3.34401	0.779132	0.0883769	2.99919	0.660801	0.0883769	2.41303
An11g06540	β-mannosidase	mndA	GH2	GH2	1.7e-75	Y	8.34176	2.76579	1.48548	10.4041	2.76579	1.70705	-	-	-
An12g01850	β-mannosidase	-	GH2	GH2	5.4e-93	N	35.9955	9.89775	1.75353	-	-	-	-	-	-
An09g02240	N-Acetyl-β-glucosaminidase	nag1	GH20	GH20	1.1e-93	Y	63.8306	15.3617	1.94614	100.685	15.3617	2.50088	87.3458	15.3617	1.94811
An01g01920	β-1,6-N-acetylglucosaminidase	-	GH20	GH20	1.2e-56	Y	3.16174	0.52136	2.50641	26.1645	0.52136	5.46262	15.166	0.52136	4.32096
An01g01320	α-galactosidase	-	GH27	GH27	5.5e-53	N	0.740295	0.129201	2.50658	0.438607	0.129201	1.62272	0.64074	0.129201	1.83897
An02g11150	α-galactosidase	aglB	GH27	-	-	Y	609.328	33.5338	4.07427	228.367	33.5338	2.55634	121.595	33.5338	1.29801
An06g00170	α-galactosidase	aglA	GH27	GH27	7.3e-28	Y	-	-	-	50.877	20.2256	1.11354	59.9381	20.2256	1.00869
An11g06330	α-galactosidase	-	GH27	GH27	1.4e-54	Y	0.105551	0.0199926	2.3902	-	-	-	0.144512	0.0199926	2.41537
An14g01800	α-galactosidase	-	GH27	-	-	Y	34.4319	2.37884	3.75281	25.8103	2.37884	3.232	37.4433	2.37884	3.4243
An01g11520	endopolygalacturonase	pgaI	GH28	GH28	1.6e-75	Y	3.82359	0.787801	2.18583	5.78654	0.787801	2.69071	2.44588	0.787801	1.0892
An05g02440	endopolygalacturonase	pgaC	GH28	GH28	4.5e-72	Y	4.69007	0.467376	3.24202	2.3818	0.467376	2.16001	-	-	-
An15g05370	endopolygalacturonase	pgaII	GH28	GH28	7.3e-72	Y	16.2082	2.52684	2.57859	46.513	2.52684	3.99017	12.9989	2.52684	1.80955
An06g02070	endorhamnogalacturonase	rhgC	GH28	GH28	7.3e-52	Y	0.801185	0.210647	1.86905	1.43646	0.210647	2.61488	0.927092	0.210647	1.62976
An11g06320	endorhamnogalacturonase	rhgD	GH28	GH28	1.9e-54	Y	0.041739	0.0157511	1.10882	-	-	-	0.0640665	0.0157511	1.34863
An03g06740	exopolygalacturonase	pgxB	GH28	GH28	4.6e-72	Y	11.8535	0.435501	4.68636	4.19747	0.435501	3.08846	5.90164	0.435501	3.23038
An12g07500	exopolygalacturonase	pgaX	GH28	GH28	3.6e-73	Y	9.48831	0.827718	3.42	4.59342	0.827718	2.27366	4.03881	0.827718	1.73435
An01g14650	exorhamnogalacturonase	rgxA	GH28	GH28	8e-75	Y	5.12801	1.84682	1.36923	5.45272	1.84682	1.35868	6.64485	1.84682	1.29308
An03g02080	exorhamnogalacturonase	rgxB	GH28	GH28	1.4e-60	N	0.248322	0.0534647	2.32035	0.159018	0.0534647	1.5239	0.146994	0.0534647	1.06873
An18g04810	exorhamnogalacturonase	rgxC	GH28	GH28	1.1e-60	Y	5.98474	0.454377	3.64075	2.43591	0.454377	2.23583	3.33031	0.454377	2.34349
An04g09700	xylogalacturonase	xghA	GH28	GH28	3.7e-67	Y	19.0885	2.75451	2.68886	24.8614	2.75451	2.96049	9.6094	2.75451	1.24812
An11g06090	candidate β-glucosidase	-	GH3	GH3	4.9e-53	Y	141.268	9.68616	3.76053	113.753	9.68616	3.343	65.6305	9.68616	2.20483
An02g07590	candidate β-glycosidase related to β-N-acetylhexosaminidase	-	GH3	GH3	1.9e-61	N	-	-	-	-	-	-	12.209	4.12249	1.00712
An07g07630	β-glucosidase	-	GH3	GH3	5.9e-56	Y	17.7992	0.211433	6.3228	10.401	0.211433	5.45004	9.83618	0.211433	5.0179
An11g00200	β-glucosidase	-	GH3	GH3	4.1e-57	Y	890.63	4.74711	7.4448	457.97	4.74711	6.38318	518.001	4.74711	6.21261
An11g06080	β-glucosidase	-	GH3	-	-	N	380.399	22.7681	3.95474	240.386	22.7681	3.18819	125.209	22.7681	1.90201
An14g01770	β-glucosidase	-	GH3	GH3	7e-62	Y	17.288	4.67966	1.77705	12.8242	4.67966	1.24428	-	-	-
An15g04800	β-glucosidase	-	GH3	GH3	3.8e-52	Y	1.3094	0.437901	1.48089	-	-	-	2.12156	0.437901	1.72583
An17g00520	β-glucosidase	-	GH3	GH3	1.4e-65	N	158.15	2.8445	5.69113	70.6859	2.8445	4.42513	13.3286	2.8445	1.6722
An18g03570	β-glucosidase	bglA	GH3	GH3	7.2e-60	Y	588.128	6.53643	6.38375	397.85	6.53643	5.71527	232.811	6.53643	4.59644
An01g09960	β-xylosidase	xlnD	GH3	GH3	1.1e-58	Y	1251.39	3.84896	8.23815	294.115	3.84896	6.05012	125.333	3.84896	4.46785
An17g00300	β-xylosidase/α-arabinofuranosidase	xarB	GH3	GH3	1.9e-61	Y	212.633	2.88038	6.09853	70.0596	2.88038	4.38956	47.5378	2.88038	3.48569
An03g00500	glucan endo-1,6-glucosidase	-	GH30	GH30	1.3e-111	Y	83.0571	17.6727	2.12325	125.299	17.6727	2.60703	170.467	17.6727	2.70971
An01g04880	α-glucosidase	axlB	GH31	GH31	7.2e-141	N	540.531	7.79308	6.00697	261.237	7.79308	4.85431	181.297	7.79308	3.97928
An01g10930	α-glucosidase	agdB	GH31	GH31	5.1e-149	Y	299.57	9.55084	4.86244	262.661	9.55084	4.56951	415.762	9.55084	4.88436
An04g06920	α-glucosidase	agdA	GH31	GH31	2e-149	Y	221.747	64.0122	1.68326	-	-	-	-	-	-
An18g05620	α-glucosidase	agdF	GH31	GH31	3.1e-101	N	3.39956	0.480776	2.72798	2.6558	0.480776	2.26952	3.2736	0.480776	2.22178
An09g03300	α-xylosidase	axlA	GH31	GH31	2.1e-112	Y	38.5993	8.98638	1.99359	22.1858	8.98638	1.091	28.6552	8.98638	1.11249
An12g08280	exo-inulinase	inuE	GH32	GH32	1.4e-95	Y	1.71311	0.624918	1.35614	-	-	-	-	-	-
An06g02420	invertase/β-fructofuranosidase	sucC	GH32	GH32	2.5e-65	N	-	-	-	-	-	-	0.584315	0.0940447	2.18276
An08g11070	invertase/β-fructofuranosidase	suc1	GH32	GH32	1e-40	N	6.97117	0.495099	3.72808	8.4483	0.495099	3.90457	5.80109	0.495099	3.01088
An15g04260	glycosyl hydrolase	-	GH33	GH33	8.4e-22	N	2.26561	0.0612992	5.41715	1.01196	0.0612992	4.1365	1.9366	0.0612992	4.73394
An01g10350	β-galactosidase	-	GH35	GH35	4.9e-83	Y	22.2279	2.44753	3.07653	13.5501	2.44753	2.26219	13.8944	2.44753	1.94778
An01g12150	β-galactosidase	lacA	GH35	GH35	6.8e-96	Y	348.045	5.42421	5.89578	172.667	5.42421	4.78505	102.925	5.42421	3.68757
An06g00290	β-galactosidase	-	GH35	GH35	1e-89	Y	7.9285	0.819154	3.17116	2.67408	0.819154	1.50445	-	-	-
An14g05820	β-galactosidase	-	GH35	GH35	2e-87	Y	21.5173	0.721907	4.79671	16.0423	0.721907	4.27243	35.9856	0.721907	5.08805
An02g11720	Putative vacuolar α-mannosidase	-	GH38	GH38	1.6e-88	N	87.7883	28.6932	1.50382	-	-	-	-	-	-
An02g10550	endoarabinanase	abnC	GH43	GH43	1.2e-42	Y	1236.81	23.0855	5.63333	1027.24	23.0855	5.25793	1164.17	23.0855	5.09412
An09g01190	endoarabinanase	abnA	GH43	GH43	3.8e-43	Y	134.08	3.53082	5.14235	90.7109	3.53082	4.47227	39.4148	3.53082	2.92627
An15g03550	endoarabinanase	-	GH43	GH43	8.5e-23	Y	83.7973	0.269292	8.24201	68.2115	0.269292	7.84163	26.2696	0.269292	6.11761
An08g01900	β xylosidase	-	GH43	GH43	3.1e-51	Y	71.3493	1.53874	5.43207	32.1096	1.53874	4.17478	59.0805	1.53874	4.71017
An02g00140	β-xylosidase	-	GH43	GH43	3.9e-52	N	11.7412	0.521849	4.40589	6.24362	0.521849	3.38947	13.3042	0.521849	4.1365
An11g03120	β-xylosidase	xynD	GH43	GH43	7.8e-56	Y	185.413	14.6777	3.55141	155.616	14.6777	3.19512	127.644	14.6777	2.56284
An01g12550	Mannosyl-oligosaccharide 1,2-α-mannosidase	msdS	GH47	GH47	8.9e-139	Y	1745.06	54.7987	4.88325	1362.42	54.7987	4.42209	855.766	54.7987	3.40386
An06g01510	Putative class I α-mannosidase	-	GH47	GH47	4.7e-183	Y	141.119	60.4113	1.11475	-	-	-	-	-	-
An12g00340	Putative ER glucosyl hydrolase	-	GH47	GH47	8.3e-145	Y	22.1046	7.69178	1.4136	18.9143	7.69178	1.08538	26.0823	7.69178	1.20115
An07g08950	endoglucanase	eglC	GH5	GH5	5.4e-35	Y	746.994	15.7616	5.45892	338.725	15.7616	4.2167	105.994	15.7616	2.19199
An06g02060	exo-1,3-galactanase	-	GH5	GH5	1.8e-26	Y	0.479669	0.200609	1.18384	-	-	-	0.732992	0.200609	1.34871
An18g03330	exo-1,3-galactanase	-	GH5	-	-	N	40.407	16.6263	1.17247	50.447	16.6263	1.38319	-	-	-
An18g04100	exo-1,3-galactanase	exgA	GH5	GH5	1.2e-55	Y	53.9212	2.28006	4.4586	96.2241	2.28006	5.1912	113.612	2.28006	5.0836
An03g01050	exo-1,6-galactanase	-	GH5	GH5	9.2e-41	Y	190.504	23.2465	2.92658	-	-	-	-	-	-
An01g11670	endoglucanase	-	GH5, CBM1	GH5	1e-39	Y	852.599	3.09223	8.00221	318.69	3.09223	6.47868	84.9785	3.09223	4.22416
An08g01710	α arabinofuranosidase	abfC	GH51	GH51	3.2e-128	N	38.9219	1.48688	4.60838	22.7665	1.48688	3.73448	32.8888	1.48688	3.9149
An15g02300	α-arabinofuranosidase	abfB	GH54, CBM42	GH54, CBM42	7.20E-157/1.00E-59	Y	823.998	11.6368	6.03835	187.609	11.6368	3.80581	34.8938	11.6368	1.0262
An02g13180	candidate exo-β-1,3-glucanase	-	GH55	GH55	7.8e-229	N	14.5751	2.74722	2.29955	26.5144	2.74722	3.05616	24.25	2.74722	2.58358
An01g12450	Glucan β-1,3-exoglucanase	exsG	GH55	GH55	3.1e-174	Y	682.029	86.6551	2.86695	553.951	86.6551	2.46114	-	-	-
An19g00090	Putative exo-β-1,3-glucanase	-	GH55	GH55	4.4e-279	N	0.447865	0.0872716	2.29074	0.533108	0.0872716	2.43806	0.936493	0.0872716	2.90629
An08g01760	cellobiohydrolase	-	GH6	GH6	4.1e-96	Y	1015.43	1.80577	9.033	519.246	1.80577	7.96864	114.341	1.80577	5.43151
An12g02220	cellobiohydrolase	-	GH6, CBM1	GH6	1.2e-97	Y	3825.26	1.15567	11.5914	2297.71	1.15567	10.7605	286.262	1.15567	7.40036
An03g00960	arabinoxylan arabinofuranohydrolase	axhA	GH62	GH62	1e-131	N	3528.27	17.8001	7.52295	1487.44	17.8001	6.17657	809.295	17.8001	4.94837
An14g05800	α-glucuronidase	aguA	GH67	GH67	1e-274	Y	236.423	1.20602	7.51209	62.7497	1.20602	5.50013	50.3792	1.20602	4.83096
An07g09330	cellobiohydrolase	cbhA	GH7	GH7	7.8e-193	Y	271.227	12.2724	4.35728	369.439	12.2724	4.71045	-	-	-
An01g11660	cellobiohydrolase	cbhB	GH7, CBM1	GH7	2.9e-195	Y	12636.8	33.4425	8.45386	3976.13	33.4425	6.6884	415.391	33.4425	3.07677
An07g08640	Predicted α-glucanase	agnB	GH71	GH71	1.3e-145	Y	14.9589	2.31984	2.5825	58.3449	2.31984	4.44126	24.0953	2.31984	2.82043
An15g04760	Putative mutanase; α-glucanase	agnE	GH71	GH71	2.8e-142	Y	4.57494	0.184801	4.57628	5.39178	0.184801	4.70051	18.1506	0.184801	6.11353
An12g01800	α-1,3-glucanase/mutanase	-	GH71, CBM24	GH71, CBM24	9.90E-137/6.80E-30	Y	0.205825	0.0724425	1.45943	0.225372	0.0724425	1.47626	0.216079	0.0724425	1.07292
An02g09050	Putative 1,3-β-glucanosyltransferase	gelG	GH72	GH72	1.1e-109	Y	-	-	-	8.66719	2.92224	1.35479	10.6731	2.92224	1.30947
An02g03070	Putative 1,3-β-glucanosyltransferase	-	GH72, CBM43	GH72, CBM43	1.10E-136/2.80E-20	Y	0.350414	0.162043	1.04375	0.77519	0.162043	2.09521	1.26313	0.162043	2.46257
An01g01870	xyloglucan active endoglucanase	eglC	GH74, CBM1	GH74	4e-26	Y	105.134	30.618	1.67215	112.056	30.618	1.66707	-	-	-
An04g04530	chitosanase	-	GH75	GH75	5.2e-79	Y	0.218082	0.0496903	2.22262	0.238133	0.0496903	2.23183	1.09611	0.0496903	4.1839
An03g00740	endo mannanase	-	GH76	GH76	4.1e-111	N	6.01578	0.761879	2.88481	4.83051	0.761879	2.46003	7.64463	0.761879	2.78045
An01g06500	Predicted mannan endo-1,6-α-mannosidase	dfgD	GH76	GH76	6.2e-103	Y	17.6001	1.37531	3.57767	23.5594	1.37531	3.89504	40.0856	1.37531	4.31494
An02g02660	Predicted mannan endo-1,6-α-mannosidase	dfgG	GH76	GH76	1.3e-95	Y	13.7735	1.20695	3.41041	15.1639	1.20695	3.44418	22.8784	1.20695	3.69161
An18g01410	Predicted mannan endo-1,6-α-mannosidase	dfgA	GH76	GH76	7.6e-114	Y	0.649857	0.201455	1.62969	4.40143	0.201455	4.29768	2.80152	0.201455	3.3007
An04g09650	Putative α-1,6-mannanase	-	GH76	GH76	5.5e-95	Y	10.4422	1.95665	2.31346	16.0803	1.95665	2.83221	14.5987	1.95665	2.34535
An07g07700	Putative α-1,6-mannanase	-	GH76	GH76	1.7e-52	N	420.283	24.1318	4.01366	371.394	24.1318	3.73087	344.707	24.1318	3.27727
An01g06620	α-rhamnosidase	-	GH78	GH78	3.1e-75	Y	41.9498	12.7704	1.6071	35.1423	12.7704	1.24313	47.6745	12.7704	1.3405
An08g09140	α-rhamnosidase	-	GH78	GH78	3.9e-71	Y	0.0617741	0.0287837	1.18546	0.0957942	0.0287837	1.73583	0.461162	0.0287837	3.74488
An12g05700	α-rhamnosidase	-	GH78	GH78	3.1e-63	Y	2.6016	0.432673	2.49441	-	-	-	1.73557	0.432673	1.45899
An14g01330	hypothetical protein	-	GH79	GH79	1.2e-84	Y	0.545389	0.108369	2.31777	-	-	-	0.588933	0.108369	1.98154
An02g11890	β-glucuronidase	-	GH79	GH79	1.7e-104	Y	22.3836	4.52916	2.19844	14.6984	4.52916	1.4889	25.7721	4.52916	1.95216
An01g03090	Glucan endo-1,3-β-D-glucosidase	-	GH81	GH81	1.1e-232	Y	374.951	11.1258	4.96556	522.325	11.1258	5.3388	522.816	11.1258	4.99418
An01g01340	unsaturated galacturonyl hydrolase	-	GH88	GH88	3.4e-99	N	8.18413	0.943459	3.02193	5.8128	0.943459	2.43114	4.86545	0.943459	1.82045
An14g04240	candidate α-1,2-mannosidase	-	GH92	GH92	5e-150	N	44.458	3.81601	3.43453	56.6232	3.81601	3.67913	43.3673	3.81601	2.94769
An16g02910	candidate α-mannosidase	-	GH92	GH92	5.8e-145	Y	48.2354	1.8011	4.63591	35.7147	1.8011	4.09707	54.5626	1.8011	4.3621
An08g08370	α-1,2-mannosidase	-	GH92	GH92	2.9e-164	Y	60.4731	0.600105	6.55582	86.0359	0.600105	6.95866	95.3172	0.600105	6.75996
An13g01260	α-1,2-mannosidase	-	GH92	GH92	3.9e-95	Y	17.8694	4.09812	2.01737	16.174	4.09812	1.77112	-	-	-
An08g03060	α-1,2-mannosidase family protein	-	GH92	GH92	4.9e-163	Y	35.9435	2.95561	3.49624	51.4941	2.95561	3.90883	33.1521	2.95561	2.92805
An16g00540	α-fucosidase	-	GH95	GH95	2.5e-144	Y	33.3538	0.145792	7.82145	23.5753	0.145792	7.21625	13.091	0.145792	6.021
An16g02760	α-fucosidase	-	GH95	GH95	5.3e-217	Y	71.9601	8.14062	3.0353	35.8627	8.14062	1.92794	44.0433	8.14062	1.87571
An10g00870	pectate lyase	plyA	PL1	PL1	8.9e-56	Y	3.23977	0.577519	2.39906	4.02097	0.577519	2.61924	-	-	-
An11g04030	pectin lyase	pelC	PL1	PL1	8.8e-45	Y	0.057286	0.0212502	1.4854	0.102833	0.0212502	2.1086	-	-	-
An14g04370	pectin lyase	pelA	PL1	PL1	2.7e-52	Y	7.07786	2.17641	1.59575	7.98474	2.17641	1.67222	-	-	-
An19g00270	pectin lyase	pelD	PL1	PL1	7.1e-55	Y	-	-	-	10.0984	2.03355	2.1195	-	-	-
An14g01130	rhamnogalacturonan lyase	rhgB	PL4	PL4	2.7e-151	Y	20.0349	0.277317	6.10012	13.928	0.277317	5.48104	3.02523	0.277317	2.92019
B: bagasse; F: fructose; h: hours, Y: yes, N: no
