# Supplementary material for: Comparative transcriptome analysis reveals different strategies for degradation of steam-exploded sugarcane bagasse by Aspergillus niger and Trichoderma reesei
Source: BMC Genomics. 2017 Jun 30;18:501. doi: 10.1186/s12864-017-3857-5 (PMC5493111; doi:10.1186/s12864-017-3857-5)
Supplement: Supplementary file 5 — Differentially expressed CAZymes upregulated in the T. reesei RUT-C30 transcriptome. (XLSX 1074 kb) [file 12864_2017_3857_MOESM5_ESM.xlsx]

## Sheet: Additional file 5
Additional file 5: Differentially expressed CAZymes upregulated in the T. reesei RUT-C30 transcriptome.
* Trichoderma reesei RUT C30 v1.0 database from JGI was used to recover the T. reesei proteins ID.
# The presence of signal peptide was predicted by SignalP 4.1 Server.
¥ Expression value RPKM.
£ The color gradient shows the gene expression values. Lighter and darker green have the smallest and biggest values of log₂FC, respectively.
ID JGI*	Description	Gene name	CAZy Family	CAZy Family dbCAN	dbCAN Evalue	Signal Peptide#	6h			12h			24h
							B6h¥	F24h¥	log₂FC£	B12h¥	F24h¥	log₂FC£	B24h¥	F24h¥	log₂FC£
68144	Ferroxidase	-	AA1_2	AA1	6e-92	Y	1.09016	0.133747	2.95766	0.827664	0.133747	2.49889	7.74078	0.133747	5.97822
97768	Hypothetical protein	-	AA11	AA11	1.2e-72	Y	-	-	-	-	-	-	122.447	60.9983	1.05556
115868	Alcohol oxidase	-	AA3_3	AA3	9e-83	N	122.59	6.01551	4.21647	93.7454	6.01551	3.76972	147.3	6.01551	4.66503
115811	GMC oxidoreductase	-	AA3_2	AA3	8e-87	N	8.84627	3.93399	1.0363	-	-	-	11.3797	3.93399	1.58442
77360	GMC oxidoreductase	-	AA3_2	AA3	2.1e-88	N	3.63996	1.0923	1.6109	3.25837	1.0923	1.39076	3.01949	1.0923	1.52421
114133	Alcohol oxidase	-	AA3_3	AA3	2.9e-88	N	1.40934	0.183267	2.85259	1.06771	0.183267	2.39161	2.51586	0.183267	3.87658
7186	Alcohol oxidase	-	AA3_2	AA3	8.8e-78	N	1.27126	0.386855	1.60167	2.30586	0.386855	2.40522	1.63259	0.386855	2.14971
93273	GMC oxidoreductase	-	AA3_2	AA3	1.1e-87	N	1.32189	0.343115	1.83732	1.3117	0.343115	1.76706	0.834563	0.343115	1.35276
132747	Alcohol oxidase	-	AA3_2	AA3	1.6e-75	N	0.425935	0.0994453	2.06219	0.381158	0.0994453	1.83879	0.262815	0.0994453	1.5313
23472	Benzoquinone reductase	-	AA6	AA6	5.3e-85	N	1308.41	556.512	1.09897	-	-	-	-	-	-
8844	FAD-binding domain-containing protein	-	AA7	AA7	7.7e-79	N	4.79644	1.23693	1.82931	6.71231	1.23693	2.25561	12.9918	1.23693	3.4529
122518	Lytic polysaccharide monooxygenase	cel61b	AA9	AA9	9.9e-63	Y	3.1187	0.314924	3.22623	32.2479	0.314924	6.54343	158.82	0.314924	9.08716
139633	Lytic polysaccharide monooxygenase	cel61a/egl4	AA9/CBM1	AA9/CBM1	6.8E-69/1.1E-14	Y	31.2603	1.99516	3.84295	155.148	1.99516	6.09552	740.699	1.99516	8.59373
125575	Glucuronoyl esterase	cip2	CE15/CBM1	CE15/CBM1	5.7E-93/1.4E-14	Y	3.64322	0.134291	4.73851	11.6738	0.134291	6.36308	66.855	0.134291	9.12497
136770	Acetyl esterase	aes1	CE16	CE16	4.9e-86	Y	27.9364	0.327461	6.3339	65.3414	0.327461	7.50145	65.0276	0.327461	7.73769
5643	Candidate acetyl esterase	-	CE16	CE16	4.4e-63	Y	1.84282	0.690283	1.30003	2.12459	0.690283	1.4474	1.38236	0.690283	1.0659
128705	Candidate acetyl xylan esterase	-	CE3	CE3	7e-44	N	5.52905	1.66173	1.60469	6.70954	1.66173	1.82486	4.69676	1.66173	1.5535
35989	Candidate acetyl xylan esterase	-	CE3	CE3	3.9e-14	N	-	-	-	-	-	-	0.521132	0.222854	1.33825
134377	Candidate acetyl xylan esterase	-	CE3	CE3	9.9e-45	N	0.35057	0.0497314	2.81502	0.417207	0.0497314	3.00966	0.350178	0.0497314	2.99742
88887	Candidate acetyl xylan esterase	-	CE5	CE5	2.9e-43	N	13.9185	0.464584	4.83015	32.9045	0.464584	6.0132	209.366	0.464584	8.92644
139631	Acetyl xylan esterase	axe1	CE5/CBM1	CE5/CBM1	3.5E-42/9.6E-15	Y	37.0823	1.57047	4.43879	156.992	1.57047	6.4624	838.492	1.57047	9.12269
127115	β-glucosidase	bgl2/cel1a	GH1	GH1	1.1e-158	N	521.187	34.6547	3.77684	942.915	34.6547	4.57287	2076.7	34.6547	5.95527
77989	Candidate β-glucosidase	cel1b	GH1	GH1	3.4e-160	N	168.632	44.8329	1.77712	273.894	44.8329	2.41764	307.518	44.8329	2.82811
23616	Endo-β-1,4-xylanase	xyn3	GH10	GH10	3.4e-104	Y	1.19198	0.175651	2.69495	5.23931	0.175651	4.78092	59.3925	0.175651	8.52915
6699	Candidate rhamnogalacturonyl hydrolase	-	GH105	GH105	4.4e-107	N	0.526856	0.0399284	4.13587	1.4989	0.0399284	5.6092	4.607	0.0399284	7.48095
124931	Endo-β-1,4-xylanase	xyn2	GH11	GH11	8e-77	Y	450.805	4.94179	6.38178	1060.18	4.94179	7.55661	2282.54	4.94179	8.90557
134945	Candidate endo-β-1,4-xylanase	xyn5	GH11	GH11	1.1e-43	N	3.32614	0.0862062	5.54138	4.95544	0.0862062	6.05986	7.00019	0.0862062	6.8023
38418	Endo-β-1,4-xylanase	xyn1	GH11	GH11	1.6e-61	Y	3.78351	0.871084	2.00982	7.7965	0.871084	2.99824	5.47873	0.871084	2.73054
25542	Candidate xylan-α-1,2-glucuronidase/α-(4-O-methyl)-glucuronidase	-	GH115	GH115	2.6e-227	N	-	-	-	20.1733	8.19691	1.10607	-	-	-
124438	Endo-β-1,4-glucanase	egl3/cel12a	GH12	GH12	1.1e-40	Y	2.27108	0.637032	1.73667	29.3673	0.637032	5.38266	296.65	0.637032	8.96277
12995	DUF1237 domain protein	-	GH125	GH125	3.8e-124	Y	6.17145	1.84823	1.60844	7.49314	1.84823	1.82961	5.0375	1.84823	1.50045
130860	Candidate α-glucosidase/oligo α-glucosidase	-	GH13	GH13	4.2e-81	N	27.792	4.91631	2.36665	22.3008	4.91631	1.98927	16.6618	4.91631	1.8126
70331	Hypothetical protein	-	GH132	GH132	3.2e-82	Y	80.9536	31.8169	1.21346	-	-	-	96.687	31.8169	1.65411
95463	Candidate glucan endo-1,3(4)-β-D-glucosidase	-	GH16	GH16	3.7e-21	N	2.15251	0.843512	1.22308	2.92947	0.843512	1.60961	-	-	-
66752	Candidate cell wall glucanosyltransferase	-	GH16	GH16	1.1e-23	Y	-	-	-	-	-	-	543.506	275.748	1.02907
100583	Candidate glucan endo-1,3(4)-β-D-glucosidase	-	GH16	GH16	4.3e-36	Y	88.6527	23.773	1.76556	-	-	-	146.752	23.773	2.67626
136460	Candidate glucan endo-1,3(4)-β-D-glucosidase	-	GH16	GH16	3.1e-25	N	-	-	-	-	-	-	2.24566	0.959412	1.28418
86437	B-(1-6) glucan synthase	-	GH17	-	-	Y	0.0653674	0.0262468	1.2117	-	-	-	-	-	-
142123	Candidate chitinase	chi18-18	GH18	-	-	Y	-	-	-	-	-	-	5.84867	1.21398	2.32233
142298	Endo-N-acetyl-β-D-glucosaminidase	Endo T	GH18	GH18	1.5e-18	Y	116.776	23.316	2.19081	117.242	23.316	2.13692	150.391	23.316	2.73986
124526	Chitinase	chi46	GH18	GH18	4.9e-82	Y	-	-	-	-	-	-	79.503	24.7357	1.73407
7503	Candidate chitinase	chi18-15	GH18	GH18	4.7e-22	Y	-	-	-	1.49412	0.216677	2.67758	2.30278	0.216677	3.54882
33160	Chitinase 18-11	-	GH18	GH18	2e-52	N	0.248377	0.0434173	2.73297	0.211063	0.0434173	2.42822	0.0862447	0.0434173	1.26421
130024	Uncharacterized protein	-	GH18	GH18/CBM18/CBM50	9.1E-49/2.1E-11/9.0E-08	Y	-	-	-	-	-	-	0.234505	0.0073762	4.4216
127688	Uncharacterized protein	-	GH18	GH18/CBM18/CBM50	9.9E-55/4.4E-10/2.0E-06	Y	0.0615485	0.0194234	1.71502	0.06246	0.0194234	1.68049	0.0450772	0.0194234	1.42356
93487	Candidate β-mannosidase	-	GH2	GH2	5.6e-75	N	1.28147	0.4243	1.47141	1.57192	0.4243	1.7079	-	-	-
24455	Exo-β-D-glucosaminidase	gls93	GH2	GH2	7.3e-60	Y	-	-	-	15.7309	4.48444	1.61819	45.3955	4.48444	3.39077
67432	Candidate β-mannosidase	-	GH2	GH2	7.9e-92	N	4.0346	1.77031	1.05687	5.24537	1.77031	1.37659	5.45138	1.77031	1.6757
91133	Alpha-galactosidase	-	GH27	-	-	Y	0.368058	0.161399	1.10847	-	-	-	0.449775	0.161399	1.58832
71638	Candidate α-galactosidase	-	GH27	GH27	1.6e-118	Y	12.4682	3.14982	1.85311	22.4935	3.14982	2.64535	32.4616	3.14982	3.41818
75420	Candidate α-galactosidase	-	GH27	GH27	3e-09	Y	7.30826	2.18954	1.60783	8.61695	2.18954	1.78658	5.86109	2.18954	1.47405
39277	α-galactosidase	agl3	GH27	GH27	1.8e-09	Y	1.43633	0.618844	1.09079	1.64194	0.618844	1.22606	1.28328	0.618844	1.1119
84246	Alpha-galactosidase (EC 3.2.1.22) (Melibiase)	-	GH27	GH27	4.8e-115	Y	0.39476	0.0253636	4.37976	0.277684	0.0253636	3.80069	0.167783	0.0253636	3.28703
91667	Exopolygalacturonase	pgx1	GH28	GH28	1.3e-59	Y	0.732223	0.0314366	4.97173	1.90206	0.0314366	6.30282	9.47745	0.0314366	8.86904
133383	Candidate endo-polygalacturonase	-	GH28	GH28	1.8e-73	Y	0.798049	0.0322773	4.62988	0.642126	0.0322773	4.25393	3.62353	0.0322773	7.01314
140746	β-xylosidase	bxl1	GH3	GH3	8.3e-54	Y	353.14	1.41345	7.83664	305.699	1.41345	7.5694	412.578	1.41345	8.24515
25095	Candidate β-glucosidase	cel3b	GH3	GH3	6.2e-57	Y	-	-	-	-	-	-	239.819	115.755	1.10132
125268	Candidate β-glucosidase	cel3c	GH3	GH3	2e-61	N	33.8597	6.04883	2.35167	64.1179	6.04883	3.21353	116.076	6.04883	4.31315
136547	β-glucosidase	bgl1/cel3a	GH3	GH3	1.7e-59	N	2.4702	0.672244	1.75325	9.33149	0.672244	3.61421	90.6345	0.672244	7.1377
122639	Candidate β-glucosidase	cel3d	GH3	GH3	1.2e-30	N	12.9083	1.26221	3.22653	25.8756	1.26221	4.17113	65.8121	1.26221	5.76059
74305	Candidate β-glucosidase	cel3e	GH3	GH3	6.9e-59	Y	12.8251	4.7034	1.31423	13.8355	4.7034	1.36391	12.9585	4.7034	1.51325
82126	Cand. β-glucosidase/glucan 1,4-β-glucosidase	bgl3f	GH3	GH3	9e-54	Y	0.0984443	0.00473734	2.52088	0.185057	0.00473734	3.4068	0.516754	0.00473734	5.15454
74129	Candidate β-xylosidase	xyl3b	GH3	GH3	7.3e-61	N	0.189666	0.0441101	2.12068	0.292079	0.0441101	2.69892	0.153098	0.0441101	1.98543
90847	Endo-β-1,4-xylanase	xyn4	GH30	GH30	7.8e-86	Y	102.04	2.56785	5.18332	86.5683	2.56785	4.88671	166.76	2.56785	6.0758
93498	Candidate endo-β-1,4-xylanase	-	GH30	GH30	2.9e-75	Y	3.46166	0.622978	2.3595	13.0953	0.622978	4.22313	86.7397	0.622978	7.19438
11580	Candidate endo-β-1 6-galactanase	-	GH30	GH30	1.5e-57	Y	4.74072	0.12412	5.24348	2.28559	0.12412	4.12827	1.87676	0.12412	4.0857
134331	P1 protein	-	GH30_3	GH30	6.1e-110	Y	0.334787	0.0397683	2.9888	0.241343	0.0397683	2.44306	0.188052	0.0397683	2.30937
104546	Candidate α-glucosidase	-	GH31	GH31	1.1e-148	Y	66.8336	23.2455	1.38951	60.9016	23.2455	1.19601	81.1969	23.2455	1.85521
76309	Candidate α-glucosidase	-	GH31	GH31	5e-104	N	22.3203	5.52431	1.88183	21.6299	5.52431	1.77622	13.1332	5.52431	1.2997
134448	Candidate α-xylosidase/α-glucosidase	-	GH31	GH31	4.3e-115	N	7.89481	0.0367758	7.87373	5.60118	0.0367758	7.31857	9.23594	0.0367758	8.28325
101346	β-galactosidase	bga1	GH35	GH35	1e-91	Y	14.706	1.61818	3.05303	5.64073	1.61818	1.6105	3.65956	1.61818	1.22962
12566	α-galactosidase	agl2	GH36	GH36	1.6e-235	Y	30.0306	8.37483	1.70865	28.5326	8.37483	1.57556	16.9158	8.37483	1.06546
77521	Candidate β-xylosidase/α-L-arabinofuranosidase	-	GH43	GH43	2e-63	N	20.8978	1.03944	4.20715	31.8433	1.03944	4.7555	39.4155	1.03944	5.30658
25940	Endo-β-1,4-glucanase	egl5/cel45a	GH45/CBM1	GH45/CBM1	5.6E-09/5.1E-14	Y	5.19508	0.624143	2.9541	29.5425	0.624143	5.40649	215.74	0.624143	8.51859
24645	Candidate α-1,2-mannosidase	-	GH47	GH47	1.6e-168	Y	122.842	53.8353	1.05603	130.167	53.8353	1.0801	156.138	53.8353	1.58613
83445	Candidate α-1,2-mannosidase	-	GH47	GH47	1.8e-158	N	-	-	-	-	-	-	105.339	24.3525	2.16331
101105	Candidate α-1,2-mannosidase	-	GH47	GH47	2.3e-151	N	69.4241	30.0174	1.07555	71.8677	30.0174	1.06604	74.4188	30.0174	1.36004
72489	Endo-β-1,4-glucanase	egl2/cel5a	GH5/CBM1	GH5/CBM1	5.0E-36/2.3E-14	Y	38.8171	3.68036	3.26805	224.094	3.68036	5.73884	1351.72	3.68036	8.57439
122377	β-Mannanase	man1	GH5/CBM1	GH5/CBM1	6.1E-34/4.4E-11	Y	0.919569	0.153678	2.52424	4.78422	0.153678	4.85784	60.9212	0.153678	8.77408
102517	α-L-arabinofuranosidase I	abf1	GH54/CBM42	GH54/CBM42	4.6E-159/4.6E-59	Y	7.96245	1.24214	2.55451	4.03863	1.24214	1.51421	-	-	-
9578	Beta-1,3-glucanase	-	GH55	GH55	1.1e-230	Y	-	-	-	0.394428	0.147547	1.26374	0.444398	0.147547	1.68103
73541	Putative exo-beta-1,3-glucanase	-	GH55	GH55	2.7e-201	Y	0.0988563	0.0116928	2.67206	0.0565488	0.0116928	1.74166	0.0813192	0.0116928	2.55483
122470	Cellobiohydrolase	cbh2/cel6a	GH6/CBM1	GH6/CBM1	4.9E-93/4.2E-16	Y	59.8578	8.22313	2.73053	365.01	8.22313	5.28017	2393.22	8.22313	8.23611
118070	Candidate α-L-arabinofuranosidase	abf2	GH62	GH62	1.6e-131	Y	10.9066	0.184412	5.87522	5.80305	0.184412	4.90427	21.3597	0.184412	7.02967
90302	α-Glucuronidase	glr1	GH67	GH67	6.5e-267	Y	36.7693	0.274899	6.95977	49.5361	0.274899	7.33079	51.1202	0.274899	7.61985
125125	Cellobiohydrolase	cbh1/cel7a	GH7/CBM1	GH7/CBM1	1.4E-185/4.8E-16	Y	146.377	11.8686	3.49087	774.447	11.8686	5.83556	4925.3	11.8686	8.74755
5304	Endo-β-1,4-glucanase	egl1/cel7b	GH7/CBM1	GH7/CBM1	1.4E-138/5.6E-13	Y	10.4473	1.55052	2.62565	58.4217	1.55052	5.05145	500.958	1.55052	8.39478
94877	Uncharacterized protein (Fragment)	-	GH71	GH71	1.2e-74	Y	0.485501	0.117295	1.98655	0.430723	0.117295	1.75186	0.239688	0.117295	1.12872
9074	Candidate β-1 3-glucanosyltransferase	-	GH72	GH72	3.9e-114	Y	70.8547	30.0534	1.10354	-	-	-	110.074	30.0534	1.92317
111943	Xyloglucanase	cel74a	GH74/CBM1	GH74/CBM1	3.2E-24/4.1E-15	Y	39.9358	8.83999	2.04207	45.9028	8.83999	2.1836	124.67	8.83999	3.86807
13025	Candidate chitosanase	-	GH75	GH75	1.9e-84	Y	17.3782	3.82375	2.05538	-	-	-	-	-	-
57859	Endo-chitosanase (EC 3.2.1.132) (Fragment)	-	GH75	GH75	5.6e-75	Y	0.354646	0.0682342	2.58796	0.346704	0.0682342	2.49536	0.607992	0.0682342	3.57778
65927	Endo-chitosanase (EC 3.2.1.132) (Fragment)	-	GH75	GH75	1.6e-76	Y	0.2241	0.0344679	2.9335	0.165674	0.0344679	2.4008	0.359857	0.0344679	3.84762
70100	Candidate α-1,6-mannanase	-	GH76	GH76	2e-56	Y	-	-	-	5.30508	1.91645	1.27898	-	-	-
126869	Candidate α-1,6-mannanase	-	GH76	GH76	1.3e-96	N	-	-	-	-	-	-	33.3929	6.52673	2.40637
112243	Candidate α-1,6-mannanase	-	GH76	GH76	1.2e-103	Y	7.70935	2.71248	1.37561	10.4075	2.71248	1.74909	7.77804	2.71248	1.57227
69609	Candidate β-glucuronidase	-	GH79	GH79	2.1e-61	Y	-	-	-	-	-	-	2.63945	0.0935519	5.01642
74991	Uncharacterized protein	-	GH79	GH79	2.2e-62	Y	0.0398103	0.0162091	1.20345	-	-	-	0.0481899	0.0162091	1.42111
71164	Candidate α-1,2-mannosidase	-	GH92	GH92	6.6e-148	Y	-	-	-	24.379	9.31175	1.19532	-	-	-
25615	Candidate α-1,2-mannosidase	-	GH92	GH92	1.5e-158	Y	43.6674	18.2198	1.12696	51.5347	18.2198	1.30666	56.786	18.2198	1.69065
128297	Candidate α-L-fucosidase	-	GH95	GH95	3.4e-219	Y	1.3781	0.177405	2.86595	2.63124	0.177405	3.74289	5.76001	0.177405	5.11828
38400	Candidate α-L-fucosidase	-	GH95	GH95	5.6e-179	Y	1.1367	0.366081	1.51398	1.48316	0.366081	1.83982	0.955104	0.366081	1.44596
39997	Candidate endo-β-1,4-glucuronan lyase	glaA	PL20	PL20	1.3e-106	Y	-	-	-	-	-	-	4.90628	0.325979	4.0434
86743	Alginate lyase 2	-	PL7_4	PL7	3e-38	Y	-	-	-	0.0558838	0.0196306	1.38035	-	-	-
12151	Candidate chondroitin lyase	-	PL8	PL8	2.1e-44	Y	-	-	-	4.21373	0.93705	1.9818	37.377	0.93705	5.37647
B: bagasse; F: fructose; h: hours, Y: yes, N: no
