# Supplementary material for: Comparative transcriptome analysis reveals different strategies for degradation of steam-exploded sugarcane bagasse by Aspergillus niger and Trichoderma reesei
Source: BMC Genomics. 2017 Jun 30;18:501. doi: 10.1186/s12864-017-3857-5 (PMC5493111; doi:10.1186/s12864-017-3857-5)
Supplement: Supplementary file 8 — Validation of A. niger N402 RNA-seq data by RT-qPCR. (XLSX 355 kb) [file 12864_2017_3857_MOESM8_ESM.xlsx]

## Sheet: Additional file 8
Additional file 8: Validation of A. niger N402 RNA-seq data by RT-qPCR.
qPCR and RNAseq values of fold change (FC) were converted in log2.
B: bagasse, h: hours
r: Pearson correlation (between both data)
