# Supplementary material for: Comparative transcriptome analysis reveals different strategies for degradation of steam-exploded sugarcane bagasse by Aspergillus niger and Trichoderma reesei
Source: BMC Genomics. 2017 Jun 30;18:501. doi: 10.1186/s12864-017-3857-5 (PMC5493111; doi:10.1186/s12864-017-3857-5)
Supplement: Supplementary file 10 — Expression of the twenty most upregulated genes in T. reesei RUT-C30 transcriptome. (XLSX 26 kb) [file 12864_2017_3857_MOESM10_ESM.xlsx]

## Sheet: Additional file 10
Additional file 10: Expression of the twenty more upregulated genes in T. reesei RUT-C30 transcriptome.
Bagasse 6 hours								Average of Log₂FC:
ID JGI	Description	Category	Log₂FC					6h	12h	24h
			6h	12h	24h		B6h	6.68606	6.89156	7.80336
33630	Putative xylose permease	Transporter	8.07246	6.15029	5.06777		B12h	5.44909	6.71946	8.50618
134448	Candidate α-xylosidase/α-glucosidase	CAZyme	7.87373	7.31857	8.28325		B24h	4.12739	6.03288	8.69973
140746	β-xylosidase	CAZyme	7.83664	7.5694	8.24515
90302	α-Glucuronidase	CAZyme	6.95977	7.33079	7.61985
124931	Endo-β-1,4-xylanase	CAZyme	6.38178	7.55661	8.90557
131826	Iron transporter	Other transporter	6.37314	5.66124	6.59183
136770	Acetyl esterase	CAZyme	6.3339	7.50145	7.73769
138519	General substrate transporter	Transporter	6.19894	6.17932	6.13448
37499	Hypothetical protein	Unknown with SP	6.05446	4.95927	5.5492
118070	Candidate α-L-arabinofuranosidase	CAZyme	5.87522	4.90427	7.02967
26932	Putative MFS monosaccharide transporter	Transporter	5.79433	3.33113	-
134945	Candidate endo-β-1,4-xylanase	CAZyme	5.54138	6.05986	6.8023
74242	YjgF-like protein	Known function	5.50699	6.48789	7.51506
76979	Hypothetical protein	Unknown without SP	5.47511	5.45189	5.69307
10338	3-dehydroshikimate dehydratase	Known function	5.47332	5.62862	5.09549
139450	Dicarboxylic amino acid permease	Other transporter	5.47009	4.67295	4.46547
109243	General substrate transporter	Transporter	5.45606	6.47432	7.54154
85167	Hypothetical protein	Unknown with SP	5.43657	3.93351	6.95322
93518	Putative short-chain dehydrogenases/reductase	Known function	5.38022	5.15713	5.71765
93336	Heterokaryon incompatibility protein	Known function	5.2978	5.46602	4.45034
		CAZy_average	6.68606	6.89156	7.80336
Bagasse 12 hours
ID JGI	Description	Category	Log₂FC
			6h	12h	24h
140746	β-xylosidase	CAZyme	7.83664	7.5694	8.24515
124931	Endo-β-1,4-xylanase	CAZyme	6.38178	7.55661	8.90557
136770	Acetyl esterase	CAZyme	6.3339	7.50145	7.73769
90302	α-Glucuronidase	CAZyme	6.95977	7.33079	7.61985
134448	Candidate α-xylosidase/α-glucosidase	CAZyme	7.87373	7.31857	8.28325
122518	Lytic polysaccharide monooxygenase	CAZyme	3.22623	6.54343	9.08716
74242	YjgF-like protein	Known function	5.50699	6.48789	7.51506
109243	General substrate transporter	Transporter	5.45606	6.47432	7.54154
139631	Acetyl xylan esterase	CAZyme	4.43879	6.4624	9.12269
125575	Glucuronoyl esterase	CAZyme	4.73851	6.36308	9.12497
91667	Exopolygalacturonase	CAZyme	4.97173	6.30282	8.86904
121449	Cellulose induced protein	CAZyme	3.86256	6.23589	9.26253
138519	General substrate transporter	Transporter	6.19894	6.17932	6.13448
33630	Putative xylose permease	Transporter	8.07246	6.15029	5.06777
139633	Lytic polysaccharide monooxygenase	CAZyme	3.84295	6.09552	8.59373
134945	Candidate endo-β-1,4-xylanase	CAZyme	5.54138	6.05986	6.8023
88887	Candidate acetyl xylan esterase	CAZyme	4.83015	6.0132	8.92644
75795	NAD(P)-binding protein	Known function	4.59706	5.97551	7.3128
120327	Hypothetical protein	Unknown without SP	3.05523	5.9604	7.9042
38144	Ferric reductase-like transmembrane component	Other transporter	3.0866	5.94759	8.0524
		CAZy_average	5.44909	6.71946	8.50618
Bagasse 24 hours
ID JGI	Description	Category	Log₂FC
			6h	12h	24h
121449	Cellulose induced protein, cip1	Interesting	3.86256	6.23589	9.26253
125575	Glucuronoyl esterase	CAZyme	4.73851	6.36308	9.12497
139631	Acetyl xylan esterase	CAZyme	4.43879	6.4624	9.12269
122518	Lytic polysaccharide monooxygenase	CAZyme	3.22623	6.54343	9.08716
124438	Endo-β-1,4-glucanase	CAZyme	1.73667	5.38266	8.96277
88887	Candidate acetyl xylan esterase	CAZyme	4.83015	6.0132	8.92644
124931	Endo-β-1,4-xylanase	CAZyme	6.38178	7.55661	8.90557
91667	Exopolygalacturonase	CAZyme	4.97173	6.30282	8.86904
122377	β-Mannanase	CAZyme	2.52424	4.85784	8.77408
125125	Cellobiohydrolase	CAZyme	3.49087	5.83556	8.74755
139633	Lytic polysaccharide monooxygenase	CAZyme	3.84295	6.09552	8.59373
72489	Endo-β-1,4-glucanase	CAZyme	3.26805	5.73884	8.57439
23616	Endo-β-1,4-xylanase	CAZyme	2.69495	4.78092	8.52915
25940	Endo-β-1,4-glucanase	CAZyme	2.9541	5.40649	8.51859
5304	Endo-β-1,4-glucanase	CAZyme	2.62565	5.05145	8.39478
134448	Candidate α-xylosidase/α-glucosidase	CAZyme	7.87373	7.31857	8.28325
140746	β-xylosidase	CAZyme	7.83664	7.5694	8.24515
122470	Cellobiohydrolase	CAZyme	2.73053	5.28017	8.23611
38144	Ferric reductase-like transmembrane component	Other transporter	3.0866	5.94759	8.0524
120327	hypothetical protein	Unknown without SP	3.05523	5.9604	7.9042
		CAZY_average	4.12739	6.03288	8.69973
SP: signal peptide; h: hours
