# Supplementary material for: Comparative transcriptome analysis reveals different strategies for degradation of steam-exploded sugarcane bagasse by Aspergillus niger and Trichoderma reesei
Source: BMC Genomics. 2017 Jun 30;18:501. doi: 10.1186/s12864-017-3857-5 (PMC5493111; doi:10.1186/s12864-017-3857-5)
Supplement: Supplementary file 11 — Expression of the twenty most upregulated genes in A. niger N402 transcriptome. (XLSX 30 kb) [file 12864_2017_3857_MOESM11_ESM.xlsx]

## Sheet: Additional file 11
Additional file 11: Expression of the twenty more upregulated genes in A. niger N402 transcriptome.
Bagasse 6 hours
ID AspDB	Description	Category	Log₂FC				Average of Log₂FC:
			6h	12h	24h			6h	12h	24h
An12g02220	cellobiohydrolase	CAZyme	11.5914	10.7605	7.40036		B6h	8.80634	7.58454	5.21172
An09g00560	Ortholog(s) have role in gliotoxin biosynthetic process	Known function	9.91047	8.60972	8.60717		B12h	9.3391	8.72924	5.94265
An11g07320	Hydroxyacylglutathione hydrolase (glyoxylase II)	Known function	9.72066	9.74181	9.00761		B24h	11.5914	10.7605	7.40036
An01g00780	endoxylanase	CAZyme	9.42364	7.71201	6.20848
An09g00550	Has domain(s) with predicted role in transmembrane transport and integral component of membrane localization	Transporter	9.15592	7.22678	6.79735
An08g01760	cellobiohydrolase	CAZyme	9.033	7.96864	5.43151
An14g02760	endoglucanase	CAZyme	9.02037	7.57706	4.78261
An09g00590	Putative salicylate hydroxylase	Known function	8.90325	6.89848	5.65907
An09g00840	Putative cell wall galactomannoprotein	Interesting	8.5613	8.68252	6.22813
An11g07040	ORF, Uncharacterized, with signal peptide	Unknown with SP	8.5557	9.59774	9.8992
An09g00540	ORF, Uncharacterized, with signal peptide	Unknown with SP	8.536	8.14768	8.81503
An12g04610	lytic polysaccharide monooxygenase	CAZyme	8.48996	8.3462	4.8211
An01g11660	cellobiohydrolase	CAZyme	8.45386	6.6884	3.07677
An15g03550	endoarabinanase	CAZyme	8.24201	7.84163	6.11761
An01g09960	beta xylosidase	CAZyme	8.23815	6.05012	4.46785
An12g05010	acetyl xylan esterase	CAZyme	8.22163	6.62956	5.68135
An12g02550	feruloyl esterase	CAZyme	8.15355	7.37721	5.11708
An09g04370	ORF, Uncharacterized, DUF2236 Domain, without signal peptide	Unknown without SP	8.0798	7.15783	5.48913
An01g11670	endoglucanase	CAZyme	8.00221	6.47868	4.22416
An08g09150	Glutathione S-transferase	Known function	7.98315	8.28062	7.12321
		CAZy_average	8.80634	7.58454	5.21172
							Comparison between both fungi
Bagasse 12 hours
ID AspDB	Description	Category	Log₂FC					6h	12h	24h
			6h	12h	24h		Average A. niger	9.01548	7.98234	5.60743
An12g07430	Extracellular dioxygenase	Known function	7.58706	10.7918	3.30014		Average T. reesei	4.33944	5.93393	9.31982
An12g02220	cellobiohydrolase	CAZyme	11.5914	10.7605	7.40036
An11g07320	Hydroxyacylglutathione hydrolase (glyoxylase II)	Known function	9.72066	9.74181	9.00761
An11g07040	Hypothetical protein	Unknown with SP	8.5557	9.59774	9.8992
An07g00010	ORF, Uncharacterized	Unknown without SP	3.72721	8.91117	6.84652
An02g14370	ORF, Uncharacterized, with signal peptide	Unknown with SP	5.22266	8.89162	7.85866
An16g06520	ORF, Uncharacterized, with signal peptide	Unknown with SP	6.58691	8.82465	7.14125
An03g02400	Hydrophobin similar to dewA of A. nidulans; highly expressed in dormant conidia	Interesting	4.53695	8.79007	7.57397
An09g00840	Putative cell wall galactomannoprotein, Hydrophobic surface binding protein A domain	Interesting	8.5613	8.68252	6.22813
An09g00560	Ortholog(s) have role in gliotoxin biosynthetic process	Known function	9.91047	8.60972	8.60717
An12g04610	lytic polysaccharide monooxygenase	CAZyme	8.48996	8.3462	4.8211
An11g07340	O-methyl transferases	Known function	7.67345	8.33837	7.45091
An08g09150	Glutathione S-transferase	Known function	7.98315	8.28062	7.12321
An09g00540	ORF, Uncharacterized, with signal peptide	Unknown with SP	8.536	8.14768	8.81503
An03g02360	Putative hydrophobin	Interesting	2.789	8.14363	7.08082
An09g02980	Has domain(s) with predicted oxidoreductase activity and role in metabolic process, tyrosinase central domain protein	Known function	5.37116	8.08768	7.45114
An07g00510	N-acetylglucosaminyl phosphatidylinositol deacetylase	Known function	3.76756	8.00719	6.12355
An11g07050	ORF, Uncharacterized, DUF3328 Domain, without signal peptide	Unknown without SP	7.19899	7.96979	8.94519
An08g01760	cellobiohydrolase	CAZyme	9.033	7.96864	5.43151
An15g03550	endoarabinanase	CAZyme	8.24201	7.84163	6.11761
		CAZy_average	9.3391	8.72924	5.94265
Bagasse 24 hours
ID AspDB	Description	Category	Log₂FC
			6h	12h	24h
An11g07040	Hypothetical protein	Unknown with SP	8.5557	9.59774	9.8992
An11g07320	Hydroxyacylglutathione hydrolase (glyoxylase II)	Known function	9.72066	9.74181	9.00761
An11g07050	Ortholog of A. nidulans FGSC A4 : AN8376, AN7265, AN8625 and A. fumigatus Af293 : Afu6g00680, Afu8g06420	Unknown without SP	7.19899	7.96979	8.94519
An09g00540	Hypothetical protein	Unknown with SP	8.536	8.14768	8.81503
An09g00560	Ortholog(s) have role in gliotoxin biosynthetic process	Known function	9.91047	8.60972	8.60717
An11g07030	similarity to plasma membrane protein Pth11 - Magnaporthe grisea	Known function	6.40642	7.00574	8.22559
An02g14370	Hypothetical protein	Unknown with SP	5.22266	8.89162	7.85866
An15g04270	Putative quinate transport protein	Other transporter	7.67665	7.27427	7.84538
An02g13640	Similarity with extracellular serine-rich protein - Aspergillus luchuensis	Known function	3.47303	4.61145	7.77393
An10g00620	Has domain(s) with predicted branched-chain-amino-acid transaminase activity, catalytic activity and role in branched-chain amino acid metabolic process, metabolic process	Known function	2.58179	5.6568	7.644
An03g02400	Hydrophobin similar to dewA of A. nidulans; highly expressed in dormant conidia	Interesting	4.53695	8.79007	7.57397
An12g10680	Has domain(s) with predicted FAD binding, oxidoreductase activity and role in metabolic process	Known function	-	2.1083	7.55069
An12g10670	Putative lyase	Known function	-	3.39934	7.45583
An15g01590	Putative 2-aminobenzenesulfonate dioxygenase large subunit	Known function	2.07805	3.52268	7.45361
An09g02980	Has domain(s) with predicted oxidoreductase activity and role in metabolic process	Known function	5.37116	8.08768	7.45114
An11g07340	Protein similar to O-methyl transferases; expression repressed by tunicamycin and DTT	Known function	7.67345	8.33837	7.45091
An08g09750	Putative alcohol dehydrogenase	Known function	6.72958	5.71235	7.40215
An12g02220	cellobiohydrolase	CAZyme	11.5914	10.7605	7.40036
An05g01730	Hypothetical protein	Unknown with SP	3.69442	6.58687	7.39326
An03g01770	Hypothetical protein	Unknown with SP	5.29831	6.60702	7.31039
		CAZy_average	11.5914	10.7605	7.40036
SP: signal peptide; h: hours
