# Supplementary material for: Comparative transcriptome analysis reveals different strategies for degradation of steam-exploded sugarcane bagasse by Aspergillus niger and Trichoderma reesei
Source: BMC Genomics. 2017 Jun 30;18:501. doi: 10.1186/s12864-017-3857-5 (PMC5493111; doi:10.1186/s12864-017-3857-5)
Supplement: Supplementary file 12 — Putative new CAZymes of A. niger N402 and T. reesei RUT-C30 differentially expressed in their transcriptomes and identified by dbCAN. (XLSX 16 kb) [file 12864_2017_3857_MOESM12_ESM.xlsx]

## Sheet: Additional file 12
Additional file 12: Putative new CAZymes of A. niger N402 and T. reesei RUT-C30 differentially expressed in their transcriptomes and identified by dbCAN.
CAZy family: CAZy domain predicted by dbCAN (evalue < 1.00E-17; coverage > 0.45)
HMM length: number of amino acids of the predicted CAZy domain found for the protein submitted
Query length: number of amino acids of the protein submitted
E-value: expectation value.
HMM start: initial position of the CAZy domain that matches to the query sequence
HMM end: final position of the CAZy domain that matches to the query sequence
Query start: initial position of the query sequence that matches to the CAZy domain
Query end: final position of the query sequence that matches to the CAZy domain
Covered fraction: coverage of the matching of the query sequence against the CAZy domain sequence. It is calculated as (End-Start)/length of HMM.
# The presence of signal peptide was predicted by SignalP 4.1 Server.
¥ Expression value RPKM.
£ The color gradient shows the gene expression values. Lighter and darker green have the smallest and biggest values of log₂FC, respectively.
Putatives new CAZymes of A. niger not found on CAZY or described by Benoit et al., 2015
ID AspGD	Description	CAZY Family	HMM length	Query length	E-value	HMM start	HMM end	Query start	Query end	Covered fraction	Signal Peptide#	6h			12h			24h
												B6h¥	F24h¥	log₂FC£	B12h¥	F24h¥	log₂FC£	B24h¥	F24h¥	log₂FC£
An08g08720	heme-binding peroxidase	AA2	255	314	4.9e-58	3	253	9	268	0.980392	N	48.3328	16.879	1.40954	40.5355	16.879	1.05457	64.043	16.879	1.36577
An01g13510	candidate glucose-methanol-choline oxidoreductase	AA3	618	710	1.2e-42	78	409	74	661	0.535599	N	2.7327	0.88799	1.51812	3.64045	0.88799	1.82544	6.10266	0.88799	2.22702
An09g02060	candidate glucose-methanol-choline oxidoreductase	AA3	618	1132	7e-28	83	405	19	543	0.521036	N	0.1983	0.0633828	1.59344	0.406796	0.0633828	2.5218	2.32855	0.0633828	4.71649
An01g09620	long chain fatty alcohol oxidase	AA3	618	750	1.6e-55	86	403	217	740	0.512945	N	73.9582	14.8521	2.20689	45.3248	14.8521	1.39901	51.825	14.8521	1.24262
An01g14760	D-lactate dehydrogenase	AA7	458	467	2.2e-62	11	453	42	459	0.965066	N	14.1799	3.81591	1.78594	9.55975	3.81591	1.11065	38.1332	3.81591	2.76245
An09g01920	FAD binding domain protein	AA7	458	490	7.6e-61	21	455	67	483	0.947598	Y	-	-	-	-	-	-	11.4096	0.939081	3.05733
An19g00380	FAD binding domain protein	AA7	458	459	7.8e-78	3	450	20	433	0.975983	N	4.46964	1.39644	1.57603	-	-	-	-	-	-
An09g01830	FAD binding domain protein	AA7	458	483	2.3e-45	30	452	64	467	0.921397	Y	0.212196	0.027156	2.90807	0.248553	0.027156	3.01765	1.22843	0.027156	5.03877
An18g00510	FAD binding oxidoreductase	AA7	458	471	1.9e-72	6	215	37	245	0.456332	N	-	-	-	1.34833	0.258895	2.20187	-	-	-
An01g08630	FAD dependent oxidoreductase	AA7	458	526	3.4e-55	5	454	63	519	0.980349	Y	1.08502	0.0850205	3.7057	1.25084	0.0850205	3.80262	1.6555	0.0850205	3.86814
An03g00460	FAD-dependent oxygenase	AA7	458	501	4.1e-46	3	452	58	493	0.980349	Y	-	-	-	29.5741	9.54263	1.42256	-	-	-
An09g01320	isoamyl alcohol oxidase	AA7	458	591	3.2e-54	13	454	111	564	0.962882	Y	0.0737555	0.0215355	1.51586	0.145648	0.0215355	2.44445	0.185877	0.0215355	2.47375
An16g00060	hypothetical protein	CE1	227	313	5.1e-29	9	208	64	286	0.876652	N	11.2234	1.05371	3.31983	10.2977	1.05371	3.08892	46.1911	1.05371	4.91113
An08g09290	candidate polysaccharide deacetylase	CE4	130	318	4e-20	8	126	61	201	0.907692	N	-	-	-	0.117581	0.0286883	2.01703	0.0864618	0.0286883	1.18115
An08g08430	hypothetical protein	GH106	824	821	2.5e-50	24	652	66	775	0.762136	N	-	-	-	0.0495287	0.00524405	1.36986	0.0765875	0.00524405	1.74115
Putatives new CAZymes of T. reesei not found on CAZy, JGI or described by Häkkinen et al., 2012
ID JGI	Description	CAZy Family dbCAN	HMM length	Query length	E-value	HMM start	HMM end	Query start	Query end	Covered fraction	Signal Peptide#	6h			12h			24h
												B6h¥	F24h¥	log₂FC£	B12h¥	F24h¥	log₂FC£	B24h¥	F24h¥	log₂FC£
88650	heme peroxidase	AA2	255	469	9.8e-25	17	163	66	210	0.572549	Y	0.294774	0.121618	1.19868	-	-	-	0.309265	0.121618	1.45443
23209	GMC oxidoreductase	AA3	618	734	1.3e-48	88	394	216	726	0.495146	N	51.7769	22.5704	1.06385	53.9272	22.5704	1.06304	-	-	-
