# Supplementary material for: Comparative transcriptome analysis reveals different strategies for degradation of steam-exploded sugarcane bagasse by Aspergillus niger and Trichoderma reesei
Source: BMC Genomics. 2017 Jun 30;18:501. doi: 10.1186/s12864-017-3857-5 (PMC5493111; doi:10.1186/s12864-017-3857-5)
Supplement: Supplementary file 13 — Known and putative transporters upregulated in A. niger N402 transcriptome. (XLSX 41 kb) [file 12864_2017_3857_MOESM13_ESM.xlsx]

## Sheet: Additional file 13
Additional file 13: Known and putative transporters upregulated in A. niger N402 transcriptome.
* The Aspergillus Genome Database was used to recover the A. niger proteins ID and description.
# The number of predicted transmembrane helices was predicted by TMHMM Server 2.0 (CBS Prediction Servers).
¥ Expression value RPKM.
£ The color gradient shows the gene expression values. Lighter and darker green have the smallest and biggest values of log₂FC, respectively.
ID AspGD*	Description*	Pfam (E-value)	Transmembrane helices#	6h			12h			24h
				B6h¥	F24h¥	log₂FC£	B12h¥	F24h¥	log₂FC£	B24h¥	F24h¥	log₂FC£
An14g02750	Has domain(s) with predicted ATP binding, ATPase activity, nucleoside-triphosphatase activity, nucleotide binding activity	PF00005, ABC transporter (1.4e-20) (6.6e-20)	-	5.52731	1.28562	2.00145	9.06178	1.28562	2.61804	26.7643	1.28562	3.82953
An14g03290	Ortholog(s) have role in secondary metabolite biosynthetic process	PF00005, ABC transporter (1.6e-29) (1.3e-16) / PF00664, ABC transporter transmembrane region (2.3e-27) (2.3e-14) / PF02463, RecF/RecN/SMC N terminal domain (0.031)	14	0.891576	0.115318	2.87545	2.50163	0.115318	4.25945	1.73425	0.115318	3.38786
An01g05730	Has domain(s) with predicted substrate-specific transmembrane transporter activity, transmembrane transporter activity, transporter activity, role in transmembrane transport and integral component of membrane, membrane localization	PF00083, MSF Sugar (and other) transporter (1.6e-88) / PF07690, Major Facilitator Superfamily (4.2e-22)	10	4.76519	1.00194	2.1486	3.02305	1.00194	1.38472	9.73994	1.00194	2.73021
An16g00020	Has domain(s) with predicted transmembrane transporter activity, transporter activity, role in transmembrane transport and integral component of membrane localization	PF00083, Sugar (and other) transporter (1.1e-54) / PF07690, Major Facilitator Superfamily (1.3e-18)	7	-	-	-	-	-	-	46.6094	1.3515	4.55798
An14g01600	Ortholog(s) have role in cellobiose transport, cellulose catabolic process	PF00083, Sugar (and other) transporter (1.1e-79) / PF07690, Major Facilitator Superfamily (3.6e-25)	11	18.3778	0.802313	4.42122	10.9652	0.802313	3.57162	16.2007	0.802313	3.78935
An15g00310	Putative sugar transporter; expression strongly induced by inulin and sucrose and dependant on the InuR transcription factor	PF00083, Sugar (and other) transporter (1.1e-82) / PF07690, Major Facilitator Superfamily (2.2e-23)	12	35.9245	8.03461	2.05182	26.147	8.03461	1.49184	-	-	-
An12g09370	Has domain(s) with predicted substrate-specific transmembrane transporter activity, transmembrane transporter activity, role in transmembrane transport and integral component of membrane, membrane localization	PF00083, Sugar (and other) transporter (1.2e-104) / PF07690, Major Facilitator Superfamily (2.2e-28)	10	27.8986	5.49238	2.23723	26.104	5.49238	2.03546	25.6786	5.49238	1.66708
An03g01750	Has domain(s) with predicted substrate-specific transmembrane transporter activity, transmembrane transporter activity, transporter activity, role in transmembrane transport and integral component of membrane, membrane localization	PF00083, Sugar (and other) transporter (1.2e-79) / PF07690, Major Facilitator Superfamily (4.8e-21)	12	13.0406	5.79052	1.0622	15.7278	5.79052	1.22707	28.4999	5.79052	1.73869
An11g05280	Has domain(s) with predicted substrate-specific transmembrane transporter activity, transmembrane transporter activity, transporter activity, role in transmembrane transport and integral component of membrane, membrane localization	PF00083, Sugar (and other) transporter (1.3e-118) / PF07690, Major Facilitator Superfamily (2.1e-19)	12	19.5345	2.05373	3.14504	31.336	2.05373	3.73101	11.9933	2.05373	1.99011
An15g04630	Has domain(s) with predicted transmembrane transporter activity, role in transmembrane transport and integral component of membrane localization	PF00083, Sugar (and other) transporter (1.3e-20) / PF07690, Major Facilitator Superfamily (7.2e-11)	10	4.31985	0.24468	4.07618	3.36156	0.24468	3.60155	2.27451	0.24468	2.69563
An04g10090	Has domain(s) with predicted substrate-specific transmembrane transporter activity, transmembrane transporter activity, transporter activity, role in transmembrane transport and integral component of membrane, membrane localization	PF00083, Sugar (and other) transporter (1.4e-109) / PF07690, Major Facilitator Superfamily (1.2e-19)	11	0.0537171	0.0259312	1.29628	0.0946202	0.0259312	2.0615	0.1822	0.0259312	2.76408
An01g10970	Has domain(s) with predicted substrate-specific transmembrane transporter activity, transmembrane transporter activity, role in transmembrane transport and integral component of membrane, membrane localization	PF00083, Sugar (and other) transporter (1.6e-86) / PF07690, Major Facilitator Superfamily (2.7e-18)	10	6.42097	2.4825	1.26372	10.8872	2.4825	1.92223	20.0522	2.4825	2.45621
An06g00620	Putative alpha-glucoside-hydrogen symporter	PF00083, Sugar (and other) transporter (1.7e-70) / PF07690, Major Facilitator Superfamily (6.4e-20)	9	486.676	9.45071	5.57818	313.657	9.45071	4.84271	355.387	9.45071	4.67398
An06g00560	Ortholog(s) have D-xylose transmembrane transporter activity, role in D-xylose transport, glucose import and integral component of membrane localization	PF00083, Sugar (and other) transporter (1.8e-110) / PF07690, Major Facilitator Superfamily (2.2e-20) (9.9e-11)	12	249.19	3.10665	6.21912	85.4583	3.10665	4.57449	81.1497	3.10665	4.14955
An03g05320	Has domain(s) with predicted substrate-specific transmembrane transporter activity, transmembrane transporter activity, transporter activity, role in transmembrane transport and integral component of membrane, membrane localization	PF00083, Sugar (and other) transporter (1.9e-78) / PF07690, Major Facilitator Superfamily (8e-19)	10	10.4788	1.90218	2.35813	7.1578	1.90218	1.70796	6.09511	1.90218	1.12422
An11g02600	Ortholog(s) have glycerophosphodiester transmembrane transporter activity and role in glycerophosphodiester transport	PF00083, Sugar (and other) transporter (2.2e-20) (5.4e-12) / PF07690, Major Facilitator Superfamily (8.8e-13)	10	59.5112	25.5079	1.11362	88.8854	25.5079	1.5856	-	-	-
An02g07610	Has domain(s) with predicted substrate-specific transmembrane transporter activity, transmembrane transporter activity, role in transmembrane transport and integral component of membrane, membrane localization	PF00083, Sugar (and other) transporter (2.2e-89) / PF07690, Major Facilitator Superfamily (5e-13)	12	613.565	9.65848	5.88021	618.585	9.65848	5.79022	793.409	9.65848	5.80007
An01g00820	Has domain(s) with predicted substrate-specific transmembrane transporter activity, transmembrane transporter activity, transporter activity, role in transmembrane transport and integral component of membrane, membrane localization	PF00083, Sugar (and other) transporter (2.3e-108)	12	0.342776	0.144742	1.18475	0.530299	0.144742	1.71376	1.14665	0.144742	2.49475
An07g02540	Ortholog(s) have dicarboxylic acid transmembrane transporter activity, secondary active monocarboxylate transmembrane transporter activity, selenite:proton symporter activity	PF00083, Sugar (and other) transporter (2.4e-38) / PF07690, Major Facilitator Superfamily (7.5e-27)	11	295.581	17.5731	3.96412	259.26	17.5731	3.67209	333.833	17.5731	3.69002
An14g02740	Ortholog(s) have solute:proton symporter activity, role in D-xylose transport, glycerol transport, transmembrane transport and plasma membrane localization	PF00083, Sugar (and other) transporter (2.7e-108) / PF07690, Major Facilitator Superfamily (1.2e-15)	11	2.70955	0.146004	4.17575	4.2271	0.146004	4.72354	1.71251	0.146004	3.06205
An01g14620	Has domain(s) with predicted substrate-specific transmembrane transporter activity, transmembrane transporter activity, role in transmembrane transport and integral component of membrane, membrane localization	PF00083, Sugar (and other) transporter (2.7e-108) / PF07690, Major Facilitator Superfamily (1.9e-28)	10	3.26924	0.79623	1.93951	2.64626	0.79623	1.52646	4.15769	0.79623	1.83475
An01g08780	Has domain(s) with predicted substrate-specific transmembrane transporter activity, transmembrane transporter activity, role in transmembrane transport and integral component of membrane, membrane localization	PF00083, Sugar (and other) transporter (2.7e-112) / PF07690, Major Facilitator Superfamily (3.3e-20)	10	120.65	29.3895	1.92807	133.688	29.3895	1.9706	223.94	29.3895	2.36907
An02g00060	Has domain(s) with predicted substrate-specific transmembrane transporter activity, transmembrane transporter activity, transporter activity, role in transmembrane transport and integral component of membrane, membrane localization	PF00083, Sugar (and other) transporter (2.7e-94) / PF07690, Major Facilitator Superfamily (3.4e-25)	11	1.32464	0.209756	2.58388	0.832644	0.209756	1.80319	5.73921	0.209756	4.25088
An12g07450	High affinity sugar/H+ symporter; regulated by extracellular pH	PF00083, Sugar (and other) transporter (2.8e-126) / PF07690, Major Facilitator Superfamily (4.7e-14)	12	1558.74	11.6837	6.95283	1102.33	11.6837	6.35675	620.279	11.6837	5.17414
An16g06190	Putative glycerophosphoinositol transporter	PF00083, Sugar (and other) transporter (2.8e-50)	10	21.9115	4.35479	2.22331	19.3869	4.35479	1.94071	-	-	-
An05g02010	Has domain(s) with predicted substrate-specific transmembrane transporter activity, transmembrane transporter activity, transporter activity, role in transmembrane transport and integral component of membrane, membrane localization	PF00083, Sugar (and other) transporter (2.8e-97) / PF07690, Major Facilitator Superfamily (3.9e-12)	10	2.28548	0.712592	1.58314	1.79804	0.712592	1.13161	-	-	-
An04g02790	Has domain(s) with predicted substrate-specific transmembrane transporter activity, transmembrane transporter activity, role in transmembrane transport and integral component of membrane, membrane localization	PF00083, Sugar (and other) transporter (2.9e-76)	12	0.484845	0.136948	1.75057	0.693199	0.136948	2.16183	1.51175	0.136948	2.94764
An08g09350	Has domain(s) with predicted substrate-specific transmembrane transporter activity, transmembrane transporter activity, transporter activity, role in transmembrane transport and integral component of membrane, membrane localization	PF00083, Sugar (and other) transporter (2e-83) / PF07690, Major Facilitator Superfamily (4.7e-26)	12	2.33624	0.330998	2.74286	2.24095	0.330998	2.58453	2.05234	0.330998	2.10416
An13g03250	Has domain(s) with predicted substrate-specific transmembrane transporter activity, transmembrane transporter activity, transporter activity, role in transmembrane transport and integral component of membrane, membrane localization	PF00083, Sugar (and other) transporter (2e-87) / PF07690, Major Facilitator Superfamily (1.7e-27)	9	0.52037	0.0262935	4.75955	0.358685	0.0262935	4.10058	1.15664	0.0262935	5.47231
An05g02510	Has domain(s) with predicted substrate-specific transmembrane transporter activity, transmembrane transporter activity, transporter activity, role in transmembrane transport and integral component of membrane, membrane localization	PF00083, Sugar (and other) transporter (2e-91) / PF07690, Major Facilitator Superfamily (1.6e-26)	11	2.76371	0.518128	2.32392	3.41327	0.518128	2.52067	6.16789	0.518128	3.03359
An07g10370	Has domain(s) with predicted substrate-specific transmembrane transporter activity, transmembrane transporter activity, role in transmembrane transport and integral component of membrane, membrane localization	PF00083, Sugar (and other) transporter (3.2e-101) / PF07690, Major Facilitator Superfamily (9.4e-28)	9	121.677	18.3777	2.61719	127.169	18.3777	2.57548	111.891	18.3777	2.04455
An15g05440	Putative transporter; induced by xylose and repressed by glucose	PF00083, Sugar (and other) transporter (3.2e-97) / PF07690, Major Facilitator Superfamily (3.2e-24)	12	210.94	22.0079	3.15279	105.316	22.0079	2.04399	83.1029	22.0079	1.35863
An03g01620	Putative high affinity glucose transporter	PF00083, Sugar (and other) transporter (3.5e-100) / PF07690, Major Facilitator Superfamily (9e-20)	12	8.59744	1.36523	2.55289	5.04567	1.36523	1.68366	-	-	-
An09g02930	Has domain(s) with predicted substrate-specific transmembrane transporter activity, transmembrane transporter activity, transporter activity, role in transmembrane transport and integral component of membrane, membrane localization	PF00083, Sugar (and other) transporter (3.6e-106) / PF07690, Major Facilitator Superfamily (1.5e-18)	12	77.2428	9.57325	2.90439	46.3824	9.57325	2.05996	76.2463	9.57325	2.43565
An02g00590	Ortholog(s) have role in cellular response to glucose stimulus and cytoplasm localization	PF00083, Sugar (and other) transporter (3.7e-108) / PF07690, Major Facilitator Superfamily (3.7e-29)	10	757.462	11.1817	5.97428	822.92	11.1817	5.99184	761.367	11.1817	5.5318
An04g00340	Ortholog(s) have myo-inositol transmembrane transporter activity, role in carbohydrate import into cell, myo-inositol transport and Golgi apparatus, fungal-type vacuole membrane localization	PF00083, Sugar (and other) transporter (3.9e-110) / PF07690, Major Facilitator Superfamily (6.6e-31)	12	-	-	-	-	-	-	32.0705	10.0212	1.1172
An02g08230	Has domain(s) with predicted substrate-specific transmembrane transporter activity, transmembrane transporter activity, transporter activity, role in transmembrane transport and integral component of membrane, membrane localization	PF00083, Sugar (and other) transporter (3e-98) / PF07690, Major Facilitator Superfamily (6.8e-26)	12	147.436	3.37649	5.34185	75.7502	3.37649	4.27566	96.4565	3.37649	4.27857
An09g04810	High-affinity glucose transporter	PF00083, Sugar (and other) transporter (4.1e-80) / PF07690, Major Facilitator Superfamily (1.4e-17)	10	-	-	-	-	-	-	18.7314	4.12616	1.62453
An08g01720	Has domain(s) with predicted substrate-specific transmembrane transporter activity, transmembrane transporter activity, role in transmembrane transport and integral component of membrane, membrane localization	PF00083, Sugar (and other) transporter (4.3e-105) / PF07690, Major Facilitator Superfamily (1.6e-22)	11	26.2994	1.99989	3.6128	10.1011	1.99989	2.13504	8.93887	1.99989	1.60418
An01g00850	Putative xylose permease; induced by xylose and repressed by glucose	PF00083, Sugar (and other) transporter (4.5e-122)	12	982.295	12.1494	6.22864	762.598	12.1494	5.75821	998.459	12.1494	5.80125
An06g00260	Putative hexose transporter; induced by xylose and repressed by glucose	PF00083, Sugar (and other) transporter (4.5e-91) / PF07690, Major Facilitator Superfamily (2.2e-17)	8	52.4348	3.26812	3.89657	77.2038	3.26812	4.34783	186.88	3.26812	5.27926
An04g08030	Has domain(s) with predicted substrate-specific transmembrane transporter activity, transmembrane transporter activity, role in transmembrane transport and integral component of membrane, membrane localization	PF00083, Sugar (and other) transporter (4.6e-108) / PF07690, Major Facilitator Superfamily (8.9e-15)	10	6.04783	0.21244	4.7647	2.71842	0.21244	3.50213	3.78452	0.21244	3.63405
An18g01700	Has domain(s) with predicted substrate-specific transmembrane transporter activity, transmembrane transporter activity, role in transmembrane transport and integral component of membrane, membrane localization	PF00083, Sugar (and other) transporter (4.7e-80) / PF07690, Major Facilitator Superfamily (2.7e-16)	11	318.825	2.29089	7.0166	253.472	2.29089	6.58146	306.185	2.29089	6.50835
An12g09270	Putative lactose permease; induced by xylose and repressed by glucose	PF00083, Sugar (and other) transporter (4.7e-83) / PF07690, Major Facilitator Superfamily (7.1e-32)	12	1032.07	50.3047	4.25049	668.499	50.3047	3.51919	381.704	50.3047	2.36594
An02g07880	Has domain(s) with predicted substrate-specific transmembrane transporter activity, transmembrane transporter activity, role in transmembrane transport and integral component of membrane, membrane localization	PF00083, Sugar (and other) transporter (5.1e-130) / PF07690, Major Facilitator Superfamily (7.2e-18)	12	1.15288	0.521903	1.04117	1.79454	0.521903	1.58022	-	-	-
An07g02060	Has domain(s) with predicted substrate-specific transmembrane transporter activity, transmembrane transporter activity, role in transmembrane transport and integral component of membrane, membrane localization	PF00083, Sugar (and other) transporter (5.3e-85) / PF07690, Major Facilitator Superfamily (1.7e-11)	10	33.9557	5.57256	2.49861	39.1836	5.57256	2.59818	38.2888	5.57256	2.22026
An18g00440	Has domain(s) with predicted substrate-specific transmembrane transporter activity, transmembrane transporter activity, role in transmembrane transport and integral component of membrane, membrane localization	PF00083, Sugar (and other) transporter (5.4e-97)	11	6.76483	0.710083	3.15527	5.7596	0.710083	2.81638	13.8398	0.710083	3.7379
An16g01600	Has domain(s) with predicted substrate-specific transmembrane transporter activity, transmembrane transporter activity, role in transmembrane transport and integral component of membrane, membrane localization	PF00083, Sugar (and other) transporter (5.6e-105) / PF07690, Major Facilitator Superfamily (5.4e-29)	12	10.2681	4.41708	1.10815	29.9597	4.41708	2.54666	30.9555	4.41708	2.24983
An06g02270	Has domain(s) with predicted substrate-specific transmembrane transporter activity, transmembrane transporter activity, transporter activity, role in transmembrane transport and integral component of membrane, membrane localization	PF00083, Sugar (and other) transporter (6.3e-86) / PF07690, Major Facilitator Superfamily (1.4e-28)	12	95.1464	31.8778	1.46836	115.972	31.8778	1.65753	-	-	-
An12g05820	Has domain(s) with predicted substrate-specific transmembrane transporter activity, transmembrane transporter activity, transporter activity, role in transmembrane transport and integral component of membrane, membrane localization	PF00083, Sugar (and other) transporter (6.6e-104) / PF07690, Major Facilitator Superfamily (1.8e-21)	11	30.4749	0.237201	6.94783	23.4554	0.237201	6.46234	19.2181	0.237201	5.83136
An04g09850	Has domain(s) with predicted transmembrane transporter activity, role in transmembrane transport and integral component of membrane localization	PF00083, Sugar (and other) transporter (6.8e-18) (8.4e-12) / PF07690, Major Facilitator Superfamily (4.8e-14)	10	-	-	-	-	-	-	172.443	56.5214	1.04939
An11g00120	Has domain(s) with predicted substrate-specific transmembrane transporter activity, transmembrane transporter activity, role in transmembrane transport and integral component of membrane, membrane localization	PF00083, Sugar (and other) transporter (7.3e-103) / PF07690, Major Facilitator Superfamily (1.2e-13)	11	14.9834	0.971794	3.848	10.5919	0.971794	3.24546	14.1639	0.971794	3.31642
An14g02700	Has domain(s) with predicted substrate-specific transmembrane transporter activity, transmembrane transporter activity, transporter activity, role in transmembrane transport and integral component of membrane, membrane localization	PF00083, Sugar (and other) transporter (7.3e-98) / PF07690, Major Facilitator Superfamily (4e-15)	12	-	-	-	-	-	-	2.38542	0.622817	1.38722
An07g06880	Has domain(s) with predicted substrate-specific transmembrane transporter activity, transmembrane transporter activity, role in transmembrane transport and integral component of membrane, membrane localization	PF00083, Sugar (and other) transporter (7.4e-87) / PF07690, Major Facilitator Superfamily (2.7e-16)	11	13.29	4.00314	1.6233	16.8148	4.00314	1.86092	25.8294	4.00314	2.13115
An18g01760	Has domain(s) with predicted substrate-specific transmembrane transporter activity, transmembrane transporter activity, transporter activity, role in transmembrane transport and integral component of membrane, membrane localization	PF00083, Sugar (and other) transporter (7.4e-91) / PF07690, Major Facilitator Superfamily (5.5e-22)	10	0.258602	0.103363	1.29603	-	-	-	-	-	-
An16g06220	Has domain(s) with predicted transmembrane transporter activity, role in transmembrane transport and integral component of membrane localization	PF00083, Sugar (and other) transporter (7.8e-77) / PF07690, Major Facilitator Superfamily (1.4e-16)	11	-	-	-	-	-	-	0.0583356	0.0239111	1.08915
An08g04040	Has domain(s) with predicted substrate-specific transmembrane transporter activity, transmembrane transporter activity, transporter activity, role in transmembrane transport and integral component of membrane, membrane localization	PF00083, Sugar (and other) transporter (8.2e-99) / PF07690, Major Facilitator Superfamily (3.9e-28)	10	86.0007	7.84105	3.34712	63.3374	7.84105	2.80933	42.7995	7.84105	1.88969
An07g04430	Has domain(s) with predicted substrate-specific transmembrane transporter activity, transmembrane transporter activity, transporter activity, role in transmembrane transport and integral component of membrane, membrane localization	PF00083, Sugar (and other) transporter (9.3e-92) / PF07690, Major Facilitator Superfamily (4.4e-26)	12	55.4771	17.7178	1.53789	119.204	17.7178	2.53128	149.453	17.7178	2.51716
An05g00730	Has domain(s) with predicted substrate-specific transmembrane transporter activity, transmembrane transporter activity, role in transmembrane transport and integral component of membrane, membrane localization	PF00083, Sugar (and other) transporter (9.4e-79) / PF07690, Major Facilitator Superfamily (6.4e-23)	11	14.8313	1.00334	3.78489	10.9499	1.00334	3.24637	21.9412	1.00334	3.89884
An11g02540	Has domain(s) with predicted role in transmembrane transport	PF00153, Mitochondrial carrier protein (6.7e-16) (2.5e-14) (6.1e-17)	5	250.737	9.13909	4.67063	206.362	9.13909	4.28514	180.016	9.13909	3.74299
An13g03480	Has domain(s) with predicted transporter activity, role in transport and membrane localization	PF00230, Major intrinsic protein (1e-18)	4	0.136367	0.00624518	3.0698	0.277166	0.00624518	4.0066	0.223059	0.00624518	3.34759
An12g03150	Similar to multidrug resistance protein; expression induced by tunicamycin and DTT	PF00664, ABC transporter transmembrane region (1.9e-47) (3.3e-43) / PF00005, ABC transporter (1.3e-34) (2e-29) / PF02463, RecF/RecN/SMC N terminal domain (5e-05) (0.0027) / PF13191, AAA ATPase domain (0.00036) (0.0055)	12	-	-	-	-	-	-	46.2338	13.9322	1.16999
An11g02110	Has domain(s) with predicted ATP binding, ATPase activity, ATPase activity, coupled to transmembrane movement of substances, nucleoside-triphosphatase activity, nucleotide binding activity and role in transport	PF01061, ABC-2 type transporter (1.4e-45) (1.9e-36) / PF00005, ABC transporter (1.1e-15) (1.7e-17) / PF06422, CDR ABC transporter (2.4e-29)	12	15.8311	5.13792	1.51502	15.0227	5.13792	1.33388	15.8552	5.13792	1.06674
An03g02540	Has domain(s) with predicted ATP binding, ATPase activity, ATPase activity, coupled to transmembrane movement of substances, nucleoside-triphosphatase activity, nucleotide binding activity and role in transport	PF01061, ABC-2 type transporter (1.9e-28) (4.2e-17) / PF06422, CDR ABC transporter (3.8e-19)	8	0.543411	0.208215	1.28891	0.643225	0.208215	1.42561	0.827778	0.208215	1.44666
An08g03300	Has domain(s) with predicted ATP binding, ATPase activity, ATPase activity, coupled to transmembrane movement of substances, nucleoside-triphosphatase activity, nucleotide binding activity and role in transport	PF01061, ABC-2 type transporter (3.2e-43) (1.9e-42) / PF00005, ABC transporter (1e-18) (2.1e-15) / PF06422, CDR ABC transporter (5.1e-31)	9	-	-	-	4.62228	1.33294	1.58491	5.99395	1.33294	1.61241
An12g08350	Ortholog of A. nidulans FGSC A4 : AN3237, AN11103, A. fumigatus Af293 : Afu6g02400, A. niger CBS 513.88 : An09g03170 and A. oryzae RIB40 : AO090023000655, AO090120000127	PF06609, Fungal trichothecene efflux pump (TRI12) (1.5e-32) / PF07690, Major Facilitator Superfamily (2.9e-15)	14	68.3019	1.82796	5.11776	37.4958	1.82796	4.14586	65.3702	1.82796	4.60295
An08g06430	Has domain(s) with predicted role in transmembrane transport and integral component of membrane localization	PF07690, Major Facilitator Superfamily (1.1e-27)	9	43.3802	3.19952	3.65253	35.5021	3.19952	3.25854	47.1968	3.19952	3.32291
An03g00320	Has domain(s) with predicted role in transmembrane transport and integral component of membrane localization	PF07690, Major Facilitator Superfamily (1.1e-34) / PF00083, Sugar (and other) transporter (6.4e-11)	9	18.193	1.46849	3.52966	14.5333	1.46849	3.09931	23.4797	1.46849	3.44914
An18g01400	Has domain(s) with predicted role in transmembrane transport and integral component of membrane localization	PF07690, Major Facilitator Superfamily (1.2e-14) (1.7e-12)	12	-	-	-	2.81235	0.742946	1.72148	4.09773	0.742946	1.91743
An03g05250	Has domain(s) with predicted role in transmembrane transport and integral component of membrane localization	PF07690, Major Facilitator Superfamily (1.2e-29)	12	1.00018	0.0490216	4.45419	1.01639	0.0490216	4.36708	3.69928	0.0490216	5.89715
An01g06410	Has domain(s) with predicted role in transmembrane transport and integral component of membrane localization	PF07690, Major Facilitator Superfamily (1.2e-32)	11	25.2748	2.02475	3.53692	16.5837	2.02475	2.8242	24.289	2.02475	3.0283
An16g02610	Has domain(s) with predicted role in transmembrane transport and integral component of membrane localization	PF07690, Major Facilitator Superfamily (1.2e-35)	12	0.770314	0.199584	1.87631	1.03217	0.199584	2.19713	2.03	0.199584	2.82913
An17g00120	Has domain(s) with predicted role in transmembrane transport and integral component of membrane localization	PF07690, Major Facilitator Superfamily (1.2e-37) / PF06609, Fungal trichothecene efflux pump (TRI12) (7.4e-14)	14	0.926873	0.15366	2.55159	1.17714	0.15366	2.80304	-	-	-
An02g13050	Has domain(s) with predicted role in transmembrane transport and integral component of membrane localization	PF07690, Major Facilitator Superfamily (1.2e-39) / PF00083, Sugar (and other) transporter (1.7e-11)	12	0.260859	0.0886063	1.55455	-	-	-	0.543905	0.0886063	2.18551
An12g04620	Has domain(s) with predicted role in transmembrane transport and integral component of membrane localization	PF07690, Major Facilitator Superfamily (1.2e-41) / PF00083, Sugar (and other) transporter (8.1e-13)	12	8.78078	0.21503	5.28172	14.4654	0.21503	5.89708	16.2845	0.21503	5.72248
An18g06310	Has domain(s) with predicted role in transmembrane transport and integral component of membrane localization	PF07690, Major Facilitator Superfamily (1.3e-14)	11	514.475	3.25482	7.19811	154.178	3.25482	5.35857	124.955	3.25482	4.70556
An11g10970	Has domain(s) with predicted role in transmembrane transport and integral component of membrane localization	PF07690, Major Facilitator Superfamily (1.3e-18)	11	26.8051	10.4576	1.24912	26.9457	10.4576	1.15244	53.2947	10.4576	1.78986
An01g12190	Has domain(s) with predicted role in transmembrane transport and integral component of membrane localization	PF07690, Major Facilitator Superfamily (1.3e-20)	11	-	-	-	-	-	-	3.17865	1.04006	1.06072
An18g03990	Has domain(s) with predicted role in transmembrane transport and integral component of membrane localization	PF07690, Major Facilitator Superfamily (1.3e-28) / PF00083, Sugar (and other) transporter (2.3e-11)	11	167.253	43.9626	1.81926	230.236	43.9626	2.17114	311.904	43.9626	2.26845
An07g05750	Has domain(s) with predicted role in transmembrane transport and integral component of membrane localization	PF07690, Major Facilitator Superfamily (1.3e-32)	12	1.04667	0.454327	1.11596	1.94093	0.454327	1.90836	-	-	-
An16g01040	Has domain(s) with predicted role in transmembrane transport and integral component of membrane localization	PF07690, Major Facilitator Superfamily (1.3e-33)	8	2.56043	0.895721	1.41438	16.3405	0.895721	3.99002	5.29814	0.895721	2.01397
An16g00720	Has domain(s) with predicted role in transmembrane transport and integral component of membrane localization	PF07690, Major Facilitator Superfamily (1.4e-33)	12	0.264364	0.0435313	2.76802	0.197243	0.0435313	2.2007	0.296427	0.0435313	2.48475
An11g08880	Has domain(s) with predicted role in transmembrane transport and integral component of membrane localization	PF07690, Major Facilitator Superfamily (1.4e-33)	11	0.133847	0.0159617	2.93227	-	-	-	-	-	-
An11g03530	Has domain(s) with predicted role in transmembrane transport and integral component of membrane localization	PF07690, Major Facilitator Superfamily (1.4e-36)	10	2.15926	0.130154	4.03025	1.28556	0.130154	3.17314	1.8052	0.130154	3.31559
An03g04740	Has domain(s) with predicted role in transmembrane transport and integral component of membrane localization	PF07690, Major Facilitator Superfamily (1.5e-35) / PF00083, Sugar (and other) transporter (2.7e-12)	9	10.7208	1.36957	2.86368	9.36933	1.36957	2.56598	8.80508	1.36957	2.12771
An12g01250	Has domain(s) with predicted role in transmembrane transport and integral component of membrane localization	PF07690, Major Facilitator Superfamily (1.6e-23)	10	4.8131	1.16482	1.94694	11.6029	1.16482	3.12345	4.93615	1.16482	1.53316
An01g01350	Has domain(s) with predicted role in transmembrane transport and integral component of membrane localization	PF07690, Major Facilitator Superfamily (1.6e-32)	12	3.45958	0.247589	3.74314	2.99822	0.247589	3.43003	2.18344	0.247589	2.62672
An01g07570	Has domain(s) with predicted role in transmembrane transport and integral component of membrane localization	PF07690, Major Facilitator Superfamily (1.6e-32)	11	4.01192	0.777877	2.26892	2.34951	0.777877	1.38857	4.04139	0.777877	1.82737
An11g09130	Has domain(s) with predicted role in transmembrane transport and integral component of membrane localization	PF07690, Major Facilitator Superfamily (1.6e-35)	12	3.75764	0.951414	1.8808	6.8491	0.951414	2.65341	-	-	-
An02g13600	Has domain(s) with predicted role in transmembrane transport and integral component of membrane localization	PF07690, Major Facilitator Superfamily (1.6e-35) / PF00083, Sugar (and other) transporter (8.3e-15)	12	36.8231	16.1188	1.08289	38.7724	16.1188	1.05505	48.6914	16.1188	1.0353
An14g01540	Has domain(s) with predicted role in transmembrane transport and integral component of membrane localization	PF07690, Major Facilitator Superfamily (1.7e-20) (2.8e-08)	12	13.1618	2.04223	2.5833	15.008	2.04223	2.66473	17.4066	2.04223	2.5348
An16g02330	Has domain(s) with predicted role in transmembrane transport and integral component of membrane localization	PF07690, Major Facilitator Superfamily (1.7e-23)	12	-	-	-	-	-	-	0.561238	0.138968	1.52543
An14g01160	Has domain(s) with predicted role in transmembrane transport and integral component of membrane localization	PF07690, Major Facilitator Superfamily (1.8e-32)	11	2.00091	0.158067	3.61713	0.814226	0.158067	2.20755	3.88335	0.158067	4.12413
An13g03110	Has domain(s) with predicted role in transmembrane transport and integral component of membrane localization	PF07690, Major Facilitator Superfamily (1.8e-35)	12	257.209	8.77344	4.76548	155.874	8.77344	3.9416	210.565	8.77344	4.02563
An09g00550	Has domain(s) with predicted role in transmembrane transport and integral component of membrane localization	PF07690, Major Facilitator Superfamily (1.8e-45) / PF06609, Fungal trichothecene efflux pump (TRI12) (3.7e-20) / PF00083, Sugar (and other) transporter(7.3e-13)	14	29.5382	0.0548711	9.15592	8.37526	0.0548711	7.22678	7.87763	0.0548711	6.79735
An13g02810	Ortholog(s) have cytoplasm localization	PF07690, Major Facilitator Superfamily (1.9e-08) (3.4e-06) / PF03006, Haemolysin-III related (0.00075)	12	55.3636	14.3086	1.843	41.5413	14.3086	1.32505	52.6744	14.3086	1.31998
An18g00480	Has domain(s) with predicted role in transmembrane transport and integral component of membrane localization	PF07690, Major Facilitator Superfamily (1.9e-28)	11	0.979366	0.0850082	3.54342	1.52857	0.0850082	4.07626	0.729885	0.0850082	2.66031
An01g14690	Has domain(s) with predicted role in transmembrane transport and integral component of membrane localization	PF07690, Major Facilitator Superfamily (1.9e-44)	11	-	-	-	11.6306	4.37945	1.19302	20.6262	4.37945	1.6802
An16g06950	Ortholog(s) have carboxylic acid transmembrane transporter activity and role in carboxylic acid transport	PF07690, Major Facilitator Superfamily (1e-26) / PF00083, Sugar (and other) transporter (6.3e-26)	10	13.1968	2.80494	2.12917	15.751	2.80494	2.28874	-	-	-
An15g01790	Has domain(s) with predicted role in transmembrane transport and integral component of membrane localization	PF07690, Major Facilitator Superfamily (1e-32)	12	-	-	-	0.573066	0.222253	1.17653	0.73872	0.222253	1.2
An02g00760	Has domain(s) with predicted role in transmembrane transport and integral component of membrane localization	PF07690, Major Facilitator Superfamily (2.1e-29) / PF00083, Sugar (and other) transporter (4.8e-15)	11	0.828595	0.343616	1.1738	-	-	-	-	-	-
An11g03900	Has domain(s) with predicted role in transmembrane transport and integral component of membrane localization	PF07690, Major Facilitator Superfamily (2.1e-31)	12	2.76306	0.944766	1.44739	2.37162	0.944766	1.12039	3.05154	0.944766	1.14046
An01g08700	Has domain(s) with predicted role in transmembrane transport and integral component of membrane localization	PF07690, Major Facilitator Superfamily (2.1e-35)	12	15.6435	0.191149	6.29692	13.2576	0.191149	5.95718	37.2091	0.191149	7.0949
An10g00880	Has domain(s) with predicted role in transmembrane transport and integral component of membrane localization	PF07690, Major Facilitator Superfamily (2.2e-15)	13	2.74961	1.18873	1.10356	-	-	-	3.72936	1.18873	1.09198
An14g00590	Has domain(s) with predicted role in transmembrane transport and integral component of membrane localization	PF07690, Major Facilitator Superfamily (2.2e-28)	11	63.3477	12.8689	2.19057	40.9668	12.8689	1.45517	64.9164	12.8689	1.7751
An03g05950	Has domain(s) with predicted role in transmembrane transport and integral component of membrane localization	PF07690, Major Facilitator Superfamily (2.2e-38)	12	13.6815	0.241455	5.75658	5.29472	0.241455	4.2814	9.86161	0.241455	4.83217
An04g05210	Has domain(s) with predicted role in transmembrane transport and integral component of membrane localization	PF07690, Major Facilitator Superfamily (2.3e-24)	11	62.6676	16.6423	1.80477	43.4884	16.6423	1.17409	-	-	-
An17g01450	Has domain(s) with predicted role in transmembrane transport and integral component of membrane localization	PF07690, Major Facilitator Superfamily (2.4e-20)	10	20.9475	3.84212	2.33787	19.6608	3.84212	2.13787	53.9741	3.84212	3.25188
An04g06250	Ortholog(s) have extracellular region localization	PF07690, Major Facilitator Superfamily (2.4e-43) / PF00083, Sugar (and other) transporter (3.9e-13)	14	0.976838	0.385821	1.25074	1.19153	0.385821	1.43225	2.97956	0.385821	2.41657
An15g05150	Has domain(s) with predicted role in transmembrane transport and integral component of membrane localization	PF07690, Major Facilitator Superfamily (2.5e-26)	11	21.7633	5.88154	1.78131	19.4543	5.88154	1.52056	35.0605	5.88154	2.01979
An12g10190	Ortholog(s) have plasma membrane localization	PF07690, Major Facilitator Superfamily (2.5e-34)	12	87.9107	5.00097	4.02904	53.3485	5.00097	3.20825	33.7616	5.00097	2.19809
An18g00700	Has domain(s) with predicted transporter activity, role in transmembrane transport and integral component of membrane localization	PF07690, Major Facilitator Superfamily (2.5e-37) / PF06609, Fungal trichothecene efflux pump (TRI12) (3.2e-11)	12	0.304986	0.0510728	2.65953	0.696609	0.0510728	3.75547	0.717839	0.0510728	3.45847
An01g02160	Has domain(s) with predicted role in transmembrane transport and integral component of membrane localization	PF07690, Major Facilitator Superfamily (2.5e-40)	12	26.174	10.6146	1.19163	46.1669	10.6146	1.89629	181.394	10.6146	3.53304
An05g01850	Has domain(s) with predicted role in transmembrane transport and integral component of membrane localization	PF07690, Major Facilitator Superfamily (2.6e-25) (4.7e-11)	11	45.1957	10.786	1.9593	47.4934	10.786	1.92572	-	-	-
An01g09570	Has domain(s) with predicted role in transmembrane transport and integral component of membrane localization	PF07690, Major Facilitator Superfamily (2.7e-25)	10	6.26027	2.84094	1.03259	-	-	-	-	-	-
An02g10170	Has domain(s) with predicted role in transmembrane transport and integral component of membrane localization	PF07690, Major Facilitator Superfamily (2.7e-32)	12	-	-	-	-	-	-	1.57936	0.508071	1.09017
An18g05610	Has domain(s) with predicted role in transmembrane transport and integral component of membrane localization	PF07690, Major Facilitator Superfamily (2.7e-32)	10	6.94428	1.30962	2.30128	5.14838	1.30962	1.76734	6.30491	1.30962	1.70954
An11g10350	Has domain(s) with predicted role in transmembrane transport and integral component of membrane localization	PF07690, Major Facilitator Superfamily (2.7e-34) / PF00083, Sugar (and other) transporter (6.1e-12)	11	0.610949	0.251612	1.20375	1.25824	0.251612	2.14158	2.33719	0.251612	2.70206
An01g11760	Has domain(s) with predicted role in transmembrane transport and integral component of membrane localization	PF07690, Major Facilitator Superfamily (2.8e-12)	10	1.35029	0.452428	1.4845	3.06732	0.452428	2.56409	2.6672	0.452428	2.01871
An09g01910	Has domain(s) with predicted role in transmembrane transport and integral component of membrane localization	PF07690, Major Facilitator Superfamily (2.8e-12)	8	0.115126	0.0146572	2.77014	0.307452	0.0146572	4.11799	1.9749	0.0146572	6.50281
An02g03190	Has domain(s) with predicted role in transmembrane transport and integral component of membrane localization	PF07690, Major Facilitator Superfamily (2.9e-20)	12	11.1876	2.86214	1.85968	10.8992	2.86214	1.71332	19.7504	2.86214	2.22831
An09g02490	Has domain(s) with predicted role in transmembrane transport and integral component of membrane localization	PF07690, Major Facilitator Superfamily (2e-23)	8	12.5027	2.3679	2.29676	13.9616	2.3679	2.34915	16.4994	2.3679	2.24594
An01g15130	Has domain(s) with predicted role in transmembrane transport and integral component of membrane localization	PF07690, Major Facilitator Superfamily (3.2e-35)	14	-	-	-	4.07676	1.33728	1.3946	-	-	-
An13g03310	Has domain(s) with predicted role in transmembrane transport and integral component of membrane localization	PF07690, Major Facilitator Superfamily (3.3e-25)	10	0.101974	0.0483457	1.12211	-	-	-	-	-	-
An16g00050	Has domain(s) with predicted role in transmembrane transport and integral component of membrane localization	PF07690, Major Facilitator Superfamily (3.3e-44) / PF00083, Sugar (and other) transporter (1.6e-12) / PF06609, Fungal trichothecene efflux pump (TRI12) (1.1e-12)	12	0.0939495	0.037092	1.37828	0.146598	0.037092	1.92713	1.14955	0.037092	4.60805
An01g07530	Has domain(s) with predicted role in transmembrane transport and integral component of membrane localization	PF07690, Major Facilitator Superfamily (3.5e-23)	11	15.3105	3.57998	1.98998	12.2061	3.57998	1.55918	17.0054	3.57998	1.69086
An15g05460	Has domain(s) with predicted role in transmembrane transport and integral component of membrane localization	PF07690, Major Facilitator Superfamily (3.6e-24)	11	16.3495	1.8523	3.03795	11.5461	1.8523	2.42868	13.2133	1.8523	2.27963
An02g14720	Has domain(s) with predicted role in transmembrane transport and integral component of membrane localization	PF07690, Major Facilitator Superfamily (3.6e-28)	10	33.2511	3.33009	3.21314	18.8954	3.33009	2.29918	17.318	3.33009	1.82046
An11g07300	Has domain(s) with predicted role in transmembrane transport and integral component of membrane localization	PF07690, Major Facilitator Superfamily (3.6e-42) / PF00083, Sugar (and other) transporter (1.6e-17)	11	46.5308	5.32406	3.02103	74.9397	5.32406	3.5959	55.1622	5.32406	2.81663
An18g01070	Has domain(s) with predicted role in transmembrane transport and integral component of membrane localization	PF07690, Major Facilitator Superfamily (3.9e-38)	12	9.85528	0.993743	3.20755	-	-	-	8.32618	0.993743	2.5113
An13g01250	Has domain(s) with predicted role in transmembrane transport and integral component of membrane localization	PF07690, Major Facilitator Superfamily (3e-16)	14	-	-	-	2.02081	0.552938	1.67379	1.6894	0.552938	1.06528
An16g09020	Ortholog(s) have N-acetylglucosamine transmembrane transporter activity, role in N-acetylglucosamine transport and cytoplasm, plasma membrane localization	PF07690, Major Facilitator Superfamily (4.1e-15)	12	-	-	-	539.413	99.7666	2.22642	786.107	99.7666	2.41849
An07g00150	Has domain(s) with predicted role in transmembrane transport and integral component of membrane localization	PF07690, Major Facilitator Superfamily (4.1e-29)	13	113.981	29.71	1.83076	-	-	-	-	-	-
An18g02380	Has domain(s) with predicted role in transmembrane transport and integral component of membrane localization	PF07690, Major Facilitator Superfamily (4.4e-28)	11	-	-	-	12.5638	5.19162	1.05964	54.8688	5.19162	2.8433
An18g00380	Has domain(s) with predicted role in transmembrane transport and integral component of membrane localization	PF07690, Major Facilitator Superfamily (4.4e-39)	14	-	-	-	-	-	-	75.1414	14.6574	1.80017
An08g10790	Has domain(s) with predicted role in transmembrane transport and integral component of membrane localization	PF07690, Major Facilitator Superfamily (4.6e-10)	8	2.57233	0.76729	1.64865	2.49783	0.76729	1.50695	2.35783	0.76729	1.07264
An01g08760	Has domain(s) with predicted role in transmembrane transport and integral component of membrane localization	PF07690, Major Facilitator Superfamily (4.6e-23)	7	0.405835	0.092407	2.09471	0.348	0.092407	1.75594	0.313318	0.092407	1.26245
An15g06780	Has domain(s) with predicted role in transmembrane transport and integral component of membrane localization	PF07690, Major Facilitator Superfamily (4.6e-34) (2e-15)	11	104.928	22.3004	2.12535	59.5543	22.3004	1.20241	162.296	22.3004	2.30383
An12g10290	Has domain(s) with predicted role in transmembrane transport and integral component of membrane localization	PF07690, Major Facilitator Superfamily (4.9e-09) (1e-10)	10	0.153917	0.00603109	3.25212	0.313788	0.00603109	4.19083	0.326903	0.00603109	3.91391
An02g03670	Has domain(s) with predicted role in transmembrane transport and integral component of membrane localization	PF07690, Major Facilitator Superfamily (5.3e-45) / PF00083, Sugar (and other) transporter(6.3e-13)	12	12.5359	5.01325	1.21451	15.4317	5.01325	1.41025	19.5041	5.01325	1.40201
An03g01790	Has domain(s) with predicted role in transmembrane transport and integral component of membrane localization	PF07690, Major Facilitator Superfamily (5.4e-45) / PF00083, Sugar (and other) transporter (5e-20) / Fungal trichothecene efflux pump (TRI12) (1.6e-16)	11	1.19837	0.0179193	6.10507	1.3432	0.0179193	6.16008	2.06459	0.0179193	6.44309
An02g04590	Has domain(s) with predicted role in transmembrane transport and integral component of membrane localization	PF07690, Major Facilitator Superfamily (5.7e-18)	10	1.32575	0.578036	1.09928	2.10285	0.578036	1.65653	9.04958	0.578036	3.42593
An16g00940	Has domain(s) with predicted role in transmembrane transport and integral component of membrane localization	PF07690, Major Facilitator Superfamily (5.7e-30)	12	-	-	-	4.05095	0.838884	2.0658	4.66471	0.838884	1.92537
An02g07580	Has domain(s) with predicted role in transmembrane transport and integral component of membrane localization	PF07690, Major Facilitator Superfamily (5.9e-36)	12	1.58103	0.511372	1.53477	2.07875	0.511372	1.82746	2.08911	0.511372	1.4867
An18g06370	Has domain(s) with predicted role in transmembrane transport and integral component of membrane localization	PF07690, Major Facilitator Superfamily (6.0e-35) / PF00083, Sugar (and other) transporter (2.5e-11)	10	2.26815	0.134321	4.01153	3.67326	0.134321	4.60042	4.78454	0.134321	4.63749
An14g04340	Has domain(s) with predicted role in transmembrane transport and integral component of membrane localization	PF07690, Major Facilitator Superfamily (6.1e-11)	13	-	-	-	2.21535	0.62029	1.64275	-	-	-
An08g08330	Has domain(s) with predicted role in transmembrane transport and integral component of membrane localization	PF07690, Major Facilitator Superfamily (6.1e-21)	10	67.0841	0.909147	6.1063	16.2155	0.909147	3.95546	46.3867	0.909147	5.12087
An07g00360	Has domain(s) with predicted role in transmembrane transport and integral component of membrane localization	PF07690, Major Facilitator Superfamily (6.1e-22)	12	-	-	-	-	-	-	4.38565	1.46563	1.02298
An04g10000	Has domain(s) with predicted transporter activity, role in transmembrane transport and integral component of membrane localization	PF07690, Major Facilitator Superfamily (6.1e-36) / PF00083, Sugar (and other) transporte (3.8e-12)	10	-	-	-	6.50119	0.207202	4.79924	12.9411	0.207202	5.45641
An13g03680	Has domain(s) with predicted role in transmembrane transport and integral component of membrane localization	PF07690, Major Facilitator Superfamily (6.2e-35)	10	41.4592	10.9456	1.81234	34.6628	10.9456	1.44619	139.915	10.9456	3.11626
An12g09140	Has domain(s) with predicted role in transmembrane transport and integral component of membrane localization	PF07690, Major Facilitator Superfamily (6.3e-28)	12	0.0450369	0.0164465	1.15062	-	-	-	0.132724	0.0164465	2.43024
An14g02910	Has domain(s) with predicted role in transmembrane transport and integral component of membrane localization	PF07690, Major Facilitator Superfamily (6.3e-31)	12	22.4583	0.50657	5.38337	13.8986	0.50657	4.58447	36.7382	0.50657	5.64288
An12g02820	Has domain(s) with predicted role in transmembrane transport and integral component of membrane localization	PF07690, Major Facilitator Superfamily (6.3e-35) / PF00083, Sugar (and other) transporter (1.1e-11)	12	194.097	60.0138	1.58453	-	-	-	-	-	-
An01g01245	Has domain(s) with predicted role in transmembrane transport and integral component of membrane localization	PF07690, Major Facilitator Superfamily (6.8e-36) / PF06609, Fungal trichothecene efflux pump (TRI12) (2.4e-22) / PF00083, Sugar (and other) transporter (4.2e-17)	14	6.62078	1.60158	1.94168	-	-	-	-	-	-
An17g01070	Has domain(s) with predicted role in transmembrane transport and integral component of membrane localization	PF07690, Major Facilitator Superfamily (7.1e-40)	12	32.4282	8.03164	1.90487	25.0821	8.03164	1.42987	25.496	8.03164	1.10708
An13g02090	Has domain(s) with predicted role in transmembrane transport and integral component of membrane localization	PF07690, Major Facilitator Superfamily (7.2e-25)	12	-	-	-	41.4309	13.6474	1.3948	41.109	13.6474	1.02924
An01g02140	Has domain(s) with predicted role in transmembrane transport and integral component of membrane localization	PF07690, Major Facilitator Superfamily (7.3e-35)	12	54.3679	3.79127	3.73511	29.164	3.79127	2.73441	65.5906	3.79127	3.55516
An12g08320	Has domain(s) with predicted role in transmembrane transport and integral component of membrane localization	PF07690, Major Facilitator Superfamily (7.4e-34)	12	4.12839	1.78683	1.10297	7.23256	1.78683	1.81521	8.29241	1.78683	1.66015
An03g06530	Has domain(s) with predicted role in transmembrane transport and integral component of membrane localization	PF07690, Major Facilitator Superfamily (7.6e-34)	12	0.994936	0.262198	1.84045	1.48118	0.262198	2.31047	4.16917	0.262198	3.46069
An12g05710	Has domain(s) with predicted role in transmembrane transport and integral component of membrane localization	PF07690, Major Facilitator Superfamily (7.8e-16)	10	9.30359	0.157457	5.84819	4.57263	0.157457	4.70938	9.55786	0.157457	5.4357
An01g08550	Has domain(s) with predicted role in transmembrane transport and integral component of membrane localization	PF07690, Major Facilitator Superfamily (7.8e-38)	14	-	-	-	-	-	-	15.1076	3.58166	1.52126
An04g03080	Has domain(s) with predicted role in transmembrane transport and integral component of membrane localization	PF07690, Major Facilitator Superfamily (8.3e-13)	10	10.7882	1.53951	2.70615	8.69599	1.53951	2.28924	10.285	1.53951	2.18603
An01g14480	Has domain(s) with predicted role in transmembrane transport and integral component of membrane localization	PF07690, Major Facilitator Superfamily (8.4e-33)	12	40.5194	2.05964	4.19335	42.121	2.05964	4.14086	136.461	2.05964	5.49466
An09g02210	Has domain(s) with predicted role in transmembrane transport and integral component of membrane localization	PF07690, Major Facilitator Superfamily (8.5e-43)	12	0.238406	0.058712	2.08798	-	-	-	-	-	-
An09g00870	Has domain(s) with predicted role in transmembrane transport and integral component of membrane localization	PF07690, Major Facilitator Superfamily (8.5e-46)	12	-	-	-	0.204041	0.0772708	1.2753	0.564699	0.0772708	2.44153
An16g07660	Has domain(s) with predicted role in transmembrane transport and integral component of membrane localization	PF07690, Major Facilitator Superfamily (8.6e-12) (2.3e-10)	11	77.886	14.2288	2.34334	59.1609	14.2288	1.83784	98.4823	14.2288	2.23118
An11g01720	Has domain(s) with predicted role in transmembrane transport and integral component of membrane localization	PF07690, Major Facilitator Superfamily (8.8e-35)	11	56.0134	3.95618	3.71592	48.0017	3.95618	3.38588	81.6837	3.95618	3.80857
An12g05380	Has domain(s) with predicted role in transmembrane transport and integral component of membrane localization	PF07690, Major Facilitator Superfamily (8e-38) / PF06609,Fungal trichothecene efflux pump (1e-11)	14	9.85901	1.98049	2.20868	18.794	1.98049	3.03404	33.4791	1.98049	3.52197
An01g07150	Has domain(s) with predicted role in transmembrane transport and integral component of membrane localization	PF07690, Major Facilitator Superfamily (9.1e-38) / PF00083, Sugar (and other) transporter (1e-12)	12	58.2404	22.4714	1.26538	-	-	-	-	-	-
An11g03350	Has domain(s) with predicted role in transmembrane transport and integral component of membrane localization	PF07690, Major Facilitator Superfamily (9.2e-41)	12	17.2251	2.43437	2.71749	13.6986	2.43437	2.29051	-	-	-
An04g02720	Has domain(s) with predicted role in transmembrane transport and integral component of membrane localization	PF07690, Major Facilitator Superfamily (9.3e-26)	9	-	-	-	-	-	-	4.91305	1.08618	1.61916
An01g14660	Has domain(s) with predicted role in transmembrane transport and integral component of membrane localization	PF07690, Major Facilitator Superfamily (9.6e-40)	12	62.4826	2.37798	4.61201	39.454	2.37798	3.84735	41.7009	2.37798	3.57911
An12g02370	Has domain(s) with predicted role in transmembrane transport and integral component of membrane localization	PF07690, Major Facilitator Superfamily (9.9e-11)	11	0.369822	0.148534	1.28116	0.440333	0.148534	1.42826	0.468646	0.148534	1.17756
An11g10600	Ortholog of Aspergillus wentii : Aspwe1_0029614, Aspergillus niger ATCC 1015 : 179677-mRNA, Aspergillus carbonarius ITEM 5010 : Acar5010_041490 and Aspergillus brasiliensis : Aspbr1_0025927	PF13347, MFS/sugar transport protein (4.7e-08) / PF03209, PUCC protein (0.00036)	9	-	-	-	-	-	-	6.58041	1.29184	1.7947
B: bagasse; F: fructose; h: hour
