# Supplementary material for: Comparative transcriptome analysis reveals different strategies for degradation of steam-exploded sugarcane bagasse by Aspergillus niger and Trichoderma reesei
Source: BMC Genomics. 2017 Jun 30;18:501. doi: 10.1186/s12864-017-3857-5 (PMC5493111; doi:10.1186/s12864-017-3857-5)
Supplement: Supplementary file 14 — Known and putative transporters upregulated in T. reesei RUT-C30 transcriptome. (XLSX 26 kb) [file 12864_2017_3857_MOESM14_ESM.xlsx]

## Sheet: Planilha1
Additional file 14: Known and putative transporters up regulated in T. reesei RUT-C30 transcriptome.
* Trichoderma reesei RUT C30 v1.0 database from JGI was used to recover the T. reesei proteins ID and best hit.
# The number of predicted transmembrane helices was predicted by TMHMM Server 2.0 (CBS Prediction Servers).
¥ Expression value RPKM.
£ The color gradient shows the gene expression values. Lighter and darker green have the smallest and biggest values of log₂FC, respectively.
ID JGI*	JGI Best Hit*	Pfam (E-value)	Transmembrane helices#	6h			12h			24h
				B6h¥	F24h¥	log₂FC£	B12h¥	F24h¥	log₂FC£	B24h¥	F24h¥	log₂FC£
138519	gi|289614207|emb|CBI58974.1| unnamed protein product [Sordaria macrospora] (model%: 96, hit%: 93, score: 2360, %id: 79) [Sordaria macrospora]	PF00083, Sugar (and other) transporter (1.1e-117) / PF07690, Major Facilitator Superfamily (5.1e-21)	11	861.96	10.6979	6.19894	886.269	10.6979	6.17932	725.933	10.6979	6.13448
24994	gi|302922071|ref|XP_003053390.1| predicted protein [Nectria haematococca mpVI 77-13-4] >gi|256734331|gb|EEU47677.1| predicted protein [Nectria haematococca mpVI 77-13-4] (model%: 96, hit%: 96, score: 2437, %id: 69) [Nectria haematococca mpVI 77-13-4]	PF00083, Sugar (and other) transporter (1.1e-18) / PF07690, Major Facilitator Superfamily (5.4e-17)	11	-	-	-	-	-	-	5.01023	2.49309	1.05822
128552	gi|322692338|gb|EFY84259.1| maltose permease [Metarhizium acridum CQMa 102] (model%: 95, hit%: 95, score: 2037, %id: 78) [Metarhizium acridum CQMa 102]	PF00083, Sugar (and other) transporter (1.1e-85) / PF07690, Major Facilitator Superfamily (9.9e-14)	10	28.9604	4.32608	2.61131	49.5315	4.32608	3.32607	63.781	4.32608	3.93452
90956	cne:CNJ02100 monosaccharide transporter (model%: 94, hit%: 92, score: 1086, %id: 45) [ Cryptococcus neoformans var. neoformans JEC21]	PF00083, Sugar (and other) transporter (1.1e-98) / PF07690, Major Facilitator Superfamily (8.7e-21)	12	0.549638	0.198537	1.37448	0.566386	0.198537	1.3595	0.500518	0.198537	1.42153
97259	gi|310795192|gb|EFQ30653.1| hypothetical protein GLRG_05797 [Glomerella graminicola M1.001] >gi|317451468|emb|CBV37361.1| hexose transporter [Glomerella graminicola] (model%: 93, hit%: 92, score: 2044, %id: 74) [Glomerella graminicola M1.001]	PF00083, Sugar (and other) transporter (1.2e-79) / PF07690, Major Facilitator Superfamily (1.1e-23)	12	7.54257	0.584648	3.57325	19.3206	0.584648	4.87165	68.1568	0.584648	6.933
82184	gi|322700837|gb|EFY92589.1| glucose transporter-like protein [Metarhizium acridum CQMa 102] (model%: 92, hit%: 91, score: 1899, %id: 77) [Metarhizium acridum CQMa 102]	PF00083, Sugar (and other) transporter (1.3e-119) / PF07690, Major Facilitator Superfamily (3.9e-22) (0.0014) / PF13428, Tetratricopeptide repeat (0.013)	12	-	-	-	0.0479858	0.0248968	1.07345	-	-	-
102186	gi|302887504|ref|XP_003042640.1| hypothetical protein NECHADRAFT_81076 [Nectria haematococca mpVI 77-13-4] >gi|256723552|gb|EEU36927.1| hypothetical protein NECHADRAFT_81076 [Nectria haematococca mpVI 77-13-4] (model%: 95, hit%: 96, score: 2665, %id: 81) [Nectria haematococca mpVI 77-13-4]	PF00083, Sugar (and other) transporter (1.4e-93) / PF07690, Major Facilitator Superfamily (6e-11)	10	331.966	111.016	1.44608	259.19	111.016	1.0296	284.818	111.016	1.40958
12083	gi|302894371|ref|XP_003046066.1| hypothetical protein NECHADRAFT_76534 [Nectria haematococca mpVI 77-13-4] >gi|256726993|gb|EEU40353.1| hypothetical protein NECHADRAFT_76534 [Nectria haematococca mpVI 77-13-4] (model%: 97, hit%: 94, score: 1446, %id: 58) [Nectria haematococca mpVI 77-13-4]	PF00083, Sugar (and other) transporter (1.6e-99) / PF07690, Major Facilitator Superfamily (2.6e-21)	11	3.07723	0.991617	1.50762	3.34107	0.991617	1.56755	2.60497	0.991617	1.45126
91594	gi|212538571|ref|XP_002149441.1| maltose permease, putative [Penicillium marneffei ATCC 18224] >gi|210069183|gb|EEA23274.1| maltose permease, putative [Penicillium marneffei ATCC 18224](model%: 97, hit%: 98, score: 2131, %id: 70) [Penicillium marneffei ATCC 18224]	PF00083, Sugar (and other) transporter (1.8e-87)	12	12.9808	0.693663	4.10862	10.2073	0.693663	3.70192	31.2232	0.693663	5.55826
138561	gi|46117054|ref|XP_384545.1| hypothetical protein FG04369.1 [Gibberella zeae PH-1] (model%: 99, hit%: 100, score: 1537, %id: 57) [Gibberella zeae PH-1]	PF00083, Sugar (and other) transporter (2.1e-110) / PF07690, Major Facilitator Superfamily (4.3e-29)	11	-	-	-	-	-	-	76.8746	38.9055	1.03279
91714	gi|320588032|gb|EFX00507.1| major facilitator superfamily transporter sugar [Grosmannia clavigera kw1407] (model%: 97, hit%: 95, score: 1909, %id: 78) [Grosmannia clavigera kw1407]	PF00083, Sugar (and other) transporter (2.2e-97) / PF07690, Major Facilitator Superfamily (1.6e-24)	10	0.652754	0.223973	1.44366	0.774184	0.223973	1.63362	0.912064	0.223973	2.11516
127980	gi|145247460|ref|XP_001395979.1| MFS lactose permease [Aspergillus niger CBS 513.88] >gi|134080717|emb|CAK41357.1| unnamed protein product [Aspergillus niger] (model%: 95, hit%: 91, score: 1165, %id: 43) [Aspergillus niger CBS 513.88]	PF00083, Sugar (and other) transporter (2e-83) / PF07690, Major Facilitator Superfamily (1.1e-30) / PF06779, Uncharacterised MFS-type transporter YbfB (2e-06)	12	12.1446	0.812993	3.78071	15.9787	0.812993	4.11766	44.9987	0.812993	5.85471
33630	gi|60461917|gb|AAX21096.1| putative xylose permease [Hypocrea jecorina] (model%: 99, hit%: 100, score: 2503, %id: 99) [Hypocrea jecorina]	PF00083, Sugar (and other) transporter (3.3e-94) / PF07690, Major Facilitator Superfamily (3.5e-19) / PF06609, Fungal trichothecene efflux pump (TRI12) (0.00017)	10	50.983	0.180017	8.07246	14.021	0.180017	6.15029	5.59627	0.180017	5.06777
78278	gi|171678076|ref|XP_001903988.1| hypothetical protein [Podospora anserina S mat+] >gi|170937107|emb|CAP61765.1| unnamed protein product [Podospora anserina S mat+] (model%: 99, hit%: 97, score: 775, %id: 25) [Podospora anserina S mat+]	PF00083, Sugar (and other) transporter (3.4e-50)	9	-	-	-	1.51466	0.660506	1.01257	-	-	-
135589	gi|322707558|gb|EFY99136.1| maltose permease [Metarhizium anisopliae ARSEF 23] (model%: 98, hit%: 99, score: 1910, %id: 71) [Metarhizium anisopliae ARSEF 23]	PF00083, Sugar (and other) transporter (3.6e-74) / PF07690, Major Facilitator Superfamily (5.1e-12) / PF13347, MFS/sugar transport protein (0.0065)	12	-	-	-	-	-	-	16.2295	6.77359	1.31142
124396	gi|38505355|gb|AAR23147.1| glucose transporter [Hypocrea jecorina] (model%: 100, hit%: 67, score: 1887, %id: 100) [Hypocrea jecorina]	PF00083, Sugar (and other) transporter (3.6e-82) / PF07690, Major Facilitator Superfamily (1.7e-28) / PF06609, Fungal trichothecene efflux pump (TRI12) (3.1e-05)	8	6.70775	3.00294	1.0272	-	-	-	-	-	-
38765	aor:AO090010000488 permeases of the major facilitator superfamily (model%: 98, hit%: 98, score: 1969, %id: 74) [ Aspergillus oryzae]	PF00083, Sugar (and other) transporter (3.8e-126) / PF07690, Major Facilitator Superfamily (3.6e-24)	12	-	-	-	29.5232	2.63313	3.29778	51.3498	2.63313	4.33997
79984	gi|322711832|gb|EFZ03405.1| hexose transport- protein [Metarhizium anisopliae ARSEF 23] (model%: 97, hit%: 98, score: 2165, %id: 76) [Metarhizium anisopliae ARSEF 23]	PF00083, Sugar (and other) transporter (3.9e-82) / PF07690, Major Facilitator Superfamily (3.3e-29) / PF06609, Fungal trichothecene efflux pump (TRI12) (0.0019)	12	-	-	-	161.648	66.6454	1.08457	-	-	-
106322	gi|310794910|gb|EFQ30371.1| hypothetical protein GLRG_05515 [Glomerella graminicola M1.001] >gi|317451490|emb|CBV37372.1| quinate transporter [Glomerella graminicola] (model%: 90, hit%: 92, score: 1571, %id: 60) [Glomerella graminicola M1.001	PF00083, Sugar (and other) transporter (4.1e-74) / PF07690, Major Facilitator Superfamily (4.6e-13)	12	-	-	-	-	-	-	69.2086	32.0254	1.162
26434	gi|322705124|gb|EFY96712.1| MFS monosaccharide transporter, putative [Metarhizium anisopliae ARSEF 23] (model%: 94, hit%: 94, score: 1931, %id: 71) [Metarhizium anisopliae ARSEF 23]	PF00083, Sugar (and other) transporter (4.4e-71) / PF07690, Major Facilitator Superfamily (5.6e-18) / PF06963, Ferroportin1 (FPN1) (0.0013)	11	-	-	-	-	-	-	69.3598	33.2771	1.10967
26932	gi|322710284|gb|EFZ01859.1| MFS monosaccharide transporter, putative [Metarhizium anisopliae ARSEF 23] (model%: 98, hit%: 92, score: 2232, %id: 74) [Metarhizium anisopliae ARSEF 23]	PF00083, Sugar (and other) transporter (4.6e-91) / PF07690, Major Facilitator Superfamily (5.2e-12)	10	89.2126	1.4723	5.79433	16.8643	1.4723	3.33113	-	-	-
11734	gi|302897561|ref|XP_003047659.1| predicted protein [Nectria haematococca mpVI 77-13-4] >gi|256728590|gb|EEU41946.1| predicted protein [Nectria haematococca mpVI 77-13-4] (model%: 95, hit%: 95, score: 2058, %id: 79) [Nectria haematococca mpVI 77-13-4]	PF00083, Sugar (and other) transporter (5.8e-103) / PF07690, Major Facilitator Superfamily (1.5e-21)	12	10.9672	3.14807	1.66852	10.8279	3.14807	1.59095	7.35565	3.14807	1.27649
136712	gi|322704797|gb|EFY96388.1| D-xylose-proton symporter [Metarhizium anisopliae ARSEF 23] (model%: 94, hit%: 95, score: 2226, %id: 80) [Metarhizium anisopliae ARSEF 23]	PF00083, Sugar (and other) transporter (6.4e-121) / PF07690, Major Facilitator Superfamily (2.5e-11) (1.3e-08)	12	12.8342	2.23866	2.38912	14.7899	2.23866	2.53457	6.48485	2.23866	1.58799
77618	ani:AN2794.2 hypothetical protein (model%: 96, hit%: 95, score: 2165, %id: 76) [ Aspergillus nidulans FGSC A4]	PF00083, Sugar (and other) transporter (6.6e-81) / PF07690, Major Facilitator Superfamily (2e-24)	12	-	-	-	40.7369	7.36251	2.27576	-	-	-
7811	gi|322706553|gb|EFY98133.1| hypothetical protein MAA_06242 [Metarhizium anisopliae ARSEF 23] (model%: 97, hit%: 98, score: 1982, %id: 70) [Metarhizium anisopliae ARSEF 23]	PF00083, Sugar (and other) transporter (6.9e-117) / PF07690, Major Facilitator Superfamily (2.8e-18)	12	62.0891	26.8465	1.07552	105.489	26.8465	1.78091	331.362	26.8465	3.67609
79592	gi|115492863|ref|XP_001211059.1| hypothetical protein ATEG_00973 [Aspergillus terreus NIH2624] >gi|114197919|gb|EAU39619.1| hypothetical protein ATEG_00973 [Aspergillus terreus NIH2624](model%: 92, hit%: 92, score: 1356, %id: 47) [Aspergillus terreus NIH2624]	PF00083, Sugar (and other) transporter (6.9e-77) / PF07690, Major Facilitator Superfamily (1.2e-12)	10	21.6891	5.86498	1.75404	25.5925	5.86498	1.93364	23.4125	5.86498	2.04852
109243	gi|302881176|ref|XP_003039507.1| hypothetical protein NECHADRAFT_89138 [Nectria haematococca mpVI 77-13-4] >gi|256720357|gb|EEU33794.1| hypothetical protein NECHADRAFT_89138 [Nectria haematococca mpVI 77-13-4] (model%: 99, hit%: 99, score: 2241, %id: 78) [Nectria haematococca mpVI 77-13-4]	PF00083, Sugar (and other) transporter (6.9e-82) / PF07690, Major Facilitator Superfamily (1.3e-28)	12	1970.49	40.9036	5.45606	4158.11	40.9036	6.47432	7360.57	40.9036	7.54154
84089	gi|270160624|gb|ACZ63274.1| MSF superfamily transporter [Fusarium culmorum] (model%: 94, hit%: 96, score: 1948, %id: 70) [Fusarium culmorum]	PF00083, Sugar (and other) transporter (8.4e-77) / PF07690, Major Facilitator Superfamily (3e-11)	10	4.59591	1.31649	1.67641	4.16151	1.31649	1.4739	2.80695	1.31649	1.14817
85254	gi|322700370|gb|EFY92125.1| hypothetical protein MAC_01726 [Metarhizium acridum CQMa 102] (model%: 99, hit%: 99, score: 2273, %id: 79) [Metarhizium acridum CQMa 102]	PF00083, Sugar (and other) transporter (8.9e-81) / PF07690, Major Facilitator Superfamily (2.3e-13)	10	45.67	12.3712	1.75071	53.1462	12.3712	1.90994	40.6361	12.3712	1.7665
110883	gi|322695014|gb|EFY86830.1| putative MFS transporter [Metarhizium acridum CQMa 102] (model%: 89, hit%: 89, score: 2693, %id: 75) [Metarhizium acridum CQMa 102]	PF00083, Sugar (and other) transporter (9.4e-23) / PF10887, Protein of unknown function (DUF2686) (0.046)	9	213.259	79.0804	1.29683	221.374	79.0804	1.29166	-	-	-
137001	afm:Afu1g16390 MFS hexose transporter (model%: 95, hit%: 96, score: 2163, %id: 80) [ Aspergillus fumigatus Af293]	PF00083, Sugar (and other) transporter (9.8e-73) / PF07690, Major Facilitator Superfamily (5.7e-18)	10	-	-	-	47.0672	19.5278	1.07592	52.5855	19.5278	1.47922
95059	gi|310793364|gb|EFQ28825.1| ABC transporter [Glomerella graminicola M1.001] (model%: 86, hit%: 98, score: 2596, %id: 35) [Glomerella graminicola M1.001]	PF00664, ABC transporter transmembrane region (3.3e-29) / PF00005, ABC transporter (3.3e-26) / PF02463, RecF/RecN/SMC N terminal domain (0.0073)	12	29.8533	8.20051	1.73031	30.3812	8.20051	1.69596	18.8907	8.20051	1.25407
73914	gi|62131651|gb|AAX68676.1| ABC transporter [Trichoderma atroviride] (model%: 99, hit%: 100, score: 6386, %id: 87) [Trichoderma atroviride]	PF01061, ABC-2 type transporter (1.5e-46) / PF06422, CDR ABC transporter (3.5e-27) / PF00005, ABC transporter (3.3e-19)	11	119.85	7.71128	3.82447	89.9743	7.71128	3.35131	93.9595	7.71128	3.65767
90048	gi|320587862|gb|EFX00337.1| ABC transporter [Grosmannia clavigera kw1407] (model%: 97, hit%: 99, score: 2015, %id: 67) [Grosmannia clavigera kw1407]	PF01061, ABC-2 type transporter (2.3e-26) / PF00005, ABC transporter (4.1e-25) / PF13191, AAA ATPase domain (1.8e-06)	6	1.49895	0.53468	1.36597	1.52874	0.53468	1.33559	1.45717	0.53468	1.50958
75459	gi|322702941|gb|EFY94560.1| ABC-transporter [Metarhizium anisopliae ARSEF 23] (model%: 99, hit%: 94, score: 5865, %id: 75) [Metarhizium anisopliae ARSEF 23]	PF01061, ABC-2 type transporter (2e-49) / PF00005, ABC transporter (6.9e-16) / PF06422, CDR ABC transporter (7.8e-32)	11	0.0565024	0.0168669	1.84341	-	-	-	-	-	-
78645	gi|302919706|ref|XP_003052919.1| predicted protein [Nectria haematococca mpVI 77-13-4] >gi|256733859|gb|EEU47206.1| predicted protein [Nectria haematococca mpVI 77-13-4] (model%: 98, hit%: 98, score: 5934, %id: 77) [Nectria haematococca mpVI 77-13-4]	PF01061, ABC-2 type transporter (4e-38) / PF06422, CDR ABC transporter (1.1e-22) / PF00005, ABC transporter (8.7e-17)	13	39.8037	14.7021	1.30275	34.8425	14.7021	1.0514	-	-	-
142607	gi|258569289|ref|XP_002543448.1| hypothetical protein UREG_02964 [Uncinocarpus reesii 1704] >gi|237903718|gb|EEP78119.1| hypothetical protein UREG_02964 [Uncinocarpus reesii 1704]	PF01061, ABC-2 type transporter (6.1e-36) / PF06422, CDR ABC transporter (1.5e-17) / PF00005, ABC transporter (9.2e-16)	13	5.04613	1.61468	1.51158	3.91275	1.61468	1.08487	6.14724	1.61468	1.98064
131737	gi|302419243|ref|XP_003007452.1| major facilitator superfamily domain-containing protein [Verticillium albo-atrum VaMs.102] >gi|261353103|gb|EEY15531.1| major facilitator superfamily domain-containing protein [Verticillium albo-atrum VaMs.102] (model%: 99, hit%: 99, score: 1165, %id: 47) [Verticillium albo-atrum VaMs.102]	PF05631, Sugar-transporters, 12 TM (8e-65) / PF07690, Major Facilitator Superfamily (3.6e-22)	11	-	-	-	-	-	-	0.845822	0.374315	1.24937
52104	gi|154316530|ref|XP_001557586.1| hypothetical protein BC1G_04196 [Botryotinia fuckeliana B05.10] >gi|150845996|gb|EDN21189.1| hypothetical protein BC1G_04196 [Botryotinia fuckeliana B05.10] (model%: 96, hit%: 78, score: 981, %id: 53) [Botryotinia fuckeliana B05.10]	PF07690, Major Facilitator Superfamily (1.1e-15)	10	8.38855	3.49063	1.13348	-	-	-	-	-	-
91127	gi|327349238|gb|EGE78095.1| MFS transporter [Ajellomyces dermatitidis ATCC 18188] (model%: 98, hit%: 98, score: 1521, %id: 50) [Ajellomyces dermatitidis ATCC 18188]	PF07690, Major Facilitator Superfamily (1.2e-26) / PF00083, Sugar (and other) transporter (7.3e-07) / PF06609, Fungal trichothecene efflux pump (TRI12) (0.0035)	10	9.59971	1.74773	2.32843	9.58642	1.74773	2.26701	4.84047	1.74773	1.52373
116350	gi|322711132|gb|EFZ02706.1| MFS transporter, putative [Metarhizium anisopliae ARSEF 23] (model%: 93, hit%: 92, score: 1972, %id: 82) [Metarhizium anisopliae ARSEF 23]	PF07690, Major Facilitator Superfamily (1.3e-34)	12	93.5806	36.9106	1.20815	-	-	-	130.588	36.9106	1.87335
24422	gi|310798183|gb|EFQ33076.1| major facilitator superfamily transporter [Glomerella graminicola M1.001] (model%: 93, hit%: 93, score: 1950, %id: 75) [Glomerella graminicola M1.001]	PF07690, Major Facilitator Superfamily (1.3e-41) / PF00083, Sugar (and other) transporter (5.7e-16) / PF13347, MFS/sugar transport protein (0.039)	10	-	-	-	636.792	135.741	2.03629	-	-	-
70028	aor:AO090001000065 predicted transporter (major facilitator superfamily) (model%: 95, hit%: 96, score: 2306, %id: 72) [ Aspergillus oryzae]	PF07690, Major Facilitator Superfamily (1.4e-12) (0.005)	11	-	-	-	0.0499913	0.015032	1.322	0.0594884	0.015032	1.84905
84399	gi|302926915|ref|XP_003054389.1| predicted protein [Nectria haematococca mpVI 77-13-4] >gi|256735330|gb|EEU48676.1| predicted protein [Nectria haematococca mpVI 77-13-4] (model%: 99, hit%: 90, score: 2095, %id: 77) [Nectria haematococca mpVI 77-13-4]	PF07690, Major Facilitator Superfamily (1.5e-32)	12	90.4332	37.048	1.15326	210.354	37.048	2.31201	151.19	37.048	2.07893
94445	gi|302417862|ref|XP_003006762.1| pantothenate transporter liz1 [Verticillium albo-atrum VaMs.102] >gi|261354364|gb|EEY16792.1| pantothenate transporter liz1 [Verticillium albo-atrum VaMs.102](model%: 94, hit%: 92, score: 1685, %id: 64) [Verticillium albo-atrum VaMs.102]	PF07690, Major Facilitator Superfamily (1.6e-31)	12	105.351	31.565	1.60461	171.971	31.565	2.25252	95.9715	31.565	1.65411
134530	gi|156056621|ref|XP_001594234.1| hypothetical protein SS1G_04041 [Sclerotinia sclerotiorum 1980] >gi|154701827|gb|EDO01566.1| hypothetical protein SS1G_04041 [Sclerotinia sclerotiorum 1980 UF-70] (model%: 93, hit%: 92, score: 874, %id: 33) [Sclerotinia sclerotiorum 1980 UF-70]	PF07690, Major Facilitator Superfamily (1.6e-35)	12	10.4583	4.53549	1.07281	-	-	-	-	-	-
93333	gi|302893430|ref|XP_003045596.1| hypothetical protein NECHADRAFT_39621 [Nectria haematococca mpVI 77-13-4] >gi|256726522|gb|EEU39883.1| hypothetical protein NECHADRAFT_39621 [Nectria haematococca mpVI 77-13-4] (model%: 99, hit%: 100, score: 1706, %id: 65) [Nectria haematococca mpVI 77-13-4]	PF07690, Major Facilitator Superfamily (1.6e-35)	12	0.105708	0.0192931	2.35647	0.139245	0.0192931	2.73209	0.211042	0.0192931	3.60985
39653	gi|322703276|gb|EFY94887.1| pantothenate transporter [Metarhizium anisopliae ARSEF 23] (model%: 96, hit%: 97, score: 2006, %id: 75) [Metarhizium anisopliae ARSEF 23]	PF07690, Major Facilitator Superfamily (1.6e-35) / PF06779, Uncharacterised MFS-type transporter YbfB (3.2e-05)	12	-	-	-	-	-	-	138.426	64.9782	1.14054
132743	gi|169612367|ref|XP_001799601.1| hypothetical protein SNOG_09305 [Phaeosphaeria nodorum SN15] >gi|111062377|gb|EAT83497.1| hypothetical protein SNOG_09305 [Phaeosphaeria nodorum SN15] (model%: 95, hit%: 87, score: 1145, %id: 41) [Phaeosphaeria nodorum SN15]	PF07690, Major Facilitator Superfamily (1.9e-25)	10	-	-	-	1.51192	0.581006	1.20204	-	-	-
13305	gi|171678119|ref|XP_001904009.1| hypothetical protein [Podospora anserina S mat+] >gi|170937129|emb|CAP61786.1| unnamed protein product [Podospora anserina S mat+] (model%: 88, hit%: 88, score: 1330, %id: 58) [Podospora anserina S mat+]	PF07690, Major Facilitator Superfamily (1.9e-27)	14	10.9914	3.77927	1.40793	14.7823	3.77927	1.77637	10.929	3.77927	1.58396
34717	gi|322708467|gb|EFZ00045.1| MFS transporter, putative [Metarhizium anisopliae ARSEF 23] (model%: 93, hit%: 93, score: 2035, %id: 68) [Metarhizium anisopliae ARSEF 23]	PF07690, Major Facilitator Superfamily (1.9e-34)	12	11.6067	3.37122	1.65185	33.1186	3.37122	3.10609	-	-	-
92898	gi|116191449|ref|XP_001221537.1| hypothetical protein CHGG_05442 [Chaetomium globosum CBS 148.51] >gi|88181355|gb|EAQ88823.1| hypothetical protein CHGG_05442 [Chaetomium globosum CBS 148.51] (model%: 99, hit%: 90, score: 2224, %id: 82) [Chaetomium globosum CBS 148.51]	PF07690, Major Facilitator Superfamily (1e-16)	11	-	-	-	-	-	-	1.10995	0.479614	1.27442
75778	aor:AO090102000265 predicted transporter (major facilitator superfamily) (model%: 93, hit%: 92, score: 1418, %id: 52) [ Aspergillus oryzae]	PF07690, Major Facilitator Superfamily (1e-40) / PF06609, Fungal trichothecene efflux pump (TRI12) (8.3e-10)	14	12.7453	5.40067	1.10573	-	-	-	-	-	-
128479	gi|302905863|ref|XP_003049355.1| predicted protein [Nectria haematococca mpVI 77-13-4] >gi|256730290|gb|EEU43642.1| predicted protein [Nectria haematococca mpVI 77-13-4] (model%: 93, hit%: 95, score: 1576, %id: 62) [Nectria haematococca mpVI 77-13-4]	PF07690, Major Facilitator Superfamily (1e-45) / PF06609, Fungal trichothecene efflux pump (TRI12) (9.9e-18) / PF00083, Sugar (and other) transporter (2e-13)	14	0.105699	0.035473	1.3757	-	-	-	-	-	-
37832	gi|302915172|ref|XP_003051397.1| predicted protein [Nectria haematococca mpVI 77-13-4] >gi|256732335|gb|EEU45684.1| predicted protein [Nectria haematococca mpVI 77-13-4] (model%: 89, hit%: 93, score: 1431, %id: 63) [Nectria haematococca mpVI 77-13-4]	PF07690, Major Facilitator Superfamily (2.1e-14)	11	-	-	-	1.1604	0.455438	1.17482	-	-	-
93149	gi|302883894|ref|XP_003040845.1| hypothetical protein NECHADRAFT_55419 [Nectria haematococca mpVI 77-13-4] >gi|256721737|gb|EEU35132.1| hypothetical protein NECHADRAFT_55419 [Nectria haematococca mpVI 77-13-4] (model%: 93, hit%: 95, score: 1777, %id: 74) [Nectria haematococca mpVI 77-13-4]	PF07690, Major Facilitator Superfamily (2.2e-30)	11	-	-	-	-	-	-	1399.44	599.216	1.27344
87338	gi|322711421|gb|EFZ02994.1| L-fucose permease [Metarhizium anisopliae ARSEF 23] (model%: 90, hit%: 92, score: 3060, %id: 62) [Metarhizium anisopliae ARSEF 23]	PF07690, Major Facilitator Superfamily (2.4e-09)	15	10.9867	4.93099	1.02208	-	-	-	-	-	-
121436	afm:Afu3g01890 MFS multidrug-resistance transporter (model%: 94, hit%: 95, score: 2034, %id: 77) [ Aspergillus fumigatus Af293]	PF07690, Major Facilitator Superfamily (2.4e-41) / PF00083, Sugar (and other) transporter (4.3e-05)	10	8.18762	2.42357	1.62528	9.49864	2.42357	1.78021	9.19395	2.42357	1.97677
77945	aor:AO090003001386 permease of the major facilitator superfamily (model%: 96, hit%: 95, score: 1812, %id: 69) [ Aspergillus oryzae]	PF07690, Major Facilitator Superfamily (2.6e-33)	12	84.3571	6.12821	3.65077	256.848	6.12821	5.19748	112.744	6.12821	4.25188
26008	gi|310799449|gb|EFQ34342.1| major facilitator superfamily transporter [Glomerella graminicola M1.001] (model%: 96, hit%: 96, score: 1743, %id: 64) [Glomerella graminicola M1.001]	PF07690, Major Facilitator Superfamily (2.7e-32) / PF05978, Ion channel regulatory protein UNC-93 (0.00053)	10	17.3298	6.18855	1.35228	19.4705	6.18855	1.46107	21.4808	6.18855	1.84669
77979	aor:AO090701000347 permease of the major facilitator superfamily (model%: 96, hit%: 92, score: 1871, %id: 73) [ Aspergillus oryzae]	PF07690, Major Facilitator Superfamily (2.7e-35)	11	-	-	-	185.751	79.1315	1.0375	-	-	-
88479	gi|322708098|gb|EFY99675.1| MFS transporter [Metarhizium anisopliae ARSEF 23] (model%: 94, hit%: 95, score: 1928, %id: 79) [Metarhizium anisopliae ARSEF 23]	PF07690, Major Facilitator Superfamily (2.9e-31)	11	54.1316	17.1755	1.52242	-	-	-	-	-	-
137795	gi|116179276|ref|XP_001219487.1| hypothetical protein CHGG_00266 [Chaetomium globosum CBS 148.51] >gi|88184563|gb|EAQ92031.1| hypothetical protein CHGG_00266 [Chaetomium globosum CBS 148.51] (model%: 99, hit%: 63, score: 1279, %id: 61) [Chaetomium globosum CBS 148.51]	PF07690, Major Facilitator Superfamily (3.1e-20)	12	75.8763	11.2114	2.6254	112.469	11.2114	3.13411	449.897	11.2114	5.37798
5453	ani:AN2625.2 hypothetical protein (model%: 97, hit%: 96, score: 1740, %id: 63) [ Aspergillus nidulans FGSC A4]	PF07690, Major Facilitator Superfamily (3.2e-27)	14	0.16419	0.0262125	3.01924	0.186967	0.0262125	3.15879	0.182041	0.0262125	3.36065
23545	gi|46111049|ref|XP_382582.1| hypothetical protein FG02406.1 [Gibberella zeae PH-1] (model%: 88, hit%: 92, score: 1528, %id: 81) [Gibberella zeae PH-1]	PF07690, Major Facilitator Superfamily (3.4e-18)	12	-	-	-	93.0771	38.2432	1.08967	91.06	38.2432	1.30208
10698	gi|302882245|ref|XP_003040033.1| predicted protein [Nectria haematococca mpVI 77-13-4] >gi|256720900|gb|EEU34320.1| predicted protein [Nectria haematococca mpVI 77-13-4] (model%: 95, hit%: 96, score: 1628, %id: 61) [Nectria haematococca mpVI 77-13-4]	PF07690, Major Facilitator Superfamily (3.4e-32)	12	0.0947484	0.00868143	2.39859	0.141414	0.00868143	2.96646	0.0431178	0.00868143	1.26501
25063	gi|119495773|ref|XP_001264664.1| MFS transporter, putative [Neosartorya fischeri NRRL 181] >gi|119412826|gb|EAW22767.1| MFS transporter, putative [Neosartorya fischeri NRRL 181] (model%: 95, hit%: 94, score: 2037, %id: 74) [Neosartorya fischeri NRRL 181]	PF07690, Major Facilitator Superfamily (3.7e-22) / PF00083, Sugar (and other) transporter (6e-10)	12	6.89406	0.577737	3.4606	5.38623	0.577737	3.04479	7.78461	0.577737	3.82051
86755	gi|145236216|ref|XP_001390756.1| monocarboxylate transporter [Aspergillus niger CBS 513.88] >gi|134075207|emb|CAK96520.1| unnamed protein product [Aspergillus niger] (model%: 96, hit%: 94, score: 1405, %id: 65) [Aspergillus niger CBS 513.88]	PF07690, Major Facilitator Superfamily (4.1e-25)	12	-	-	-	9.1404	3.81428	1.06951	-	-	-
136222	gi|242797746|ref|XP_002483025.1| pantothenate transporter, putative [Talaromyces stipitatus ATCC 10500] >gi|218716370|gb|EED15791.1| pantothenate transporter, putative [Talaromyces stipitatus ATCC 10500] (model%: 95, hit%: 91, score: 794, %id: 29) [Talaromyces stipitatus ATCC 10500]	PF07690, Major Facilitator Superfamily (4.1e-27)	12	-	-	-	0.135706	0.0492446	1.44489	0.114135	0.0492446	1.42019
73367	gi|289620576|emb|CBI52937.1| unnamed protein product [Sordaria macrospora] (model%: 93, hit%: 91, score: 1862, %id: 72) [Sordaria macrospora]	PF07690, Major Facilitator Superfamily (4.1e-35)	12	0.965482	0.0661062	3.91428	3.52551	0.0661062	5.73295	4.96129	0.0661062	6.47038
73108	ani:AN0375.2 hypothetical protein (model%: 99, hit%: 49, score: 1692, %id: 64) [ Aspergillus nidulans FGSC A4]	PF07690, Major Facilitator Superfamily (4.2e-31)	12	171.422	76.0827	1.03768	275.836	76.0827	1.66463	192.137	76.0827	1.38645
13268	gi|154323830|ref|XP_001561229.1| hypothetical protein BC1G_00314 [Botryotinia fuckeliana B05.10] >gi|150842543|gb|EDN17736.1| hypothetical protein BC1G_00314 [Botryotinia fuckeliana B05.10] (model%: 93, hit%: 95, score: 837, %id: 30) [Botryotinia fuckeliana B05.10	PF07690, Major Facilitator Superfamily (4.7e-33)	12	-	-	-	-	-	-	13.6757	6.78467	1.06257
93454	gi|302887292|ref|XP_003042534.1| hypothetical protein NECHADRAFT_42319 [Nectria haematococca mpVI 77-13-4] >gi|256723446|gb|EEU36821.1| hypothetical protein NECHADRAFT_42319 [Nectria haematococca mpVI 77-13-4] (model%: 94, hit%: 98, score: 1862, %id: 74) [Nectria haematococca mpVI 77-13-4]	PF07690, Major Facilitator Superfamily (4.8e-36)	12	0.504484	0.0179353	4.78335	0.403885	0.0179353	4.39735	0.186641	0.0179353	3.48889
35773	gi|322705935|gb|EFY97518.1| hypothetical protein MAA_07160 [Metarhizium anisopliae ARSEF 23] (model%: 89, hit%: 90, score: 1409, %id: 57) [Metarhizium anisopliae ARSEF 23]	PF07690, Major Facilitator Superfamily (4e-30)	12	91.6146	28.8794	1.5315	73.3244	28.8794	1.15087	85.8163	28.8794	1.62191
36469	gi|171687989|ref|XP_001908935.1| hypothetical protein [Podospora anserina S mat+] >gi|170943956|emb|CAP69608.1| unnamed protein product [Podospora anserina S mat+] (model%: 88, hit%: 80, score: 841, %id: 42) [Podospora anserina S mat+]	PF07690, Major Facilitator Superfamily (5.6e-27)	12	0.120241	0.0258333	2.56272	0.0998359	0.0258333	2.21573	0.0596977	0.0258333	1.61879
90719	gi|258568832|ref|XP_002585160.1| conserved hypothetical protein [Uncinocarpus reesii 1704] >gi|237906606|gb|EEP81007.1| conserved hypothetical protein [Uncinocarpus reesii 1704] (model%: 96, hit%: 95, score: 1002, %id: 41) [Uncinocarpus reesii 1704]	PF07690, Major Facilitator Superfamily (5.7e-23)	11	37.4958	1.09902	4.96953	48.9409	1.09902	5.29451	64.3061	1.09902	5.9322
136711	gi|322703306|gb|EFY94917.1| hypothetical protein MAA_09628 [Metarhizium anisopliae ARSEF 23] (model%: 99, hit%: 99, score: 2059, %id: 72) [Metarhizium anisopliae ARSEF 23]	PF07690, Major Facilitator Superfamily (5.7e-33)	10	82.2936	13.2344	2.50276	209.935	13.2344	3.79501	151.69	13.2344	3.57
76497	gi|289619305|emb|CBI54182.1| unnamed protein product [Sordaria macrospora] (model%: 97, hit%: 91, score: 1423, %id: 63) [Sordaria macrospora]	PF07690, Major Facilitator Superfamily (6.7e-26)	12	0.719554	0.0431577	4.3184	0.94925	0.0431577	4.66514	0.62113	0.0431577	4.28787
67815	gi|302916857|ref|XP_003052239.1| hypothetical protein NECHADRAFT_79214 [Nectria haematococca mpVI 77-13-4] >gi|256733178|gb|EEU46526.1| hypothetical protein NECHADRAFT_79214 [Nectria haematococca mpVI 77-13-4] (model%: 98, hit%: 99, score: 1575, %id: 60) [Nectria haematococca mpVI 77-13-4]	PF07690, Major Facilitator Superfamily (7.1e-46) / PF00083, Sugar (and other) transporter (5.3e-14)	13	30.3022	10.7282	1.36457	29.7737	10.7282	1.27953	29.3736	10.7282	1.50368
85306	gi|116181436|ref|XP_001220567.1| hypothetical protein CHGG_01346 [Chaetomium globosum CBS 148.51] >gi|88185643|gb|EAQ93111.1| hypothetical protein CHGG_01346 [Chaetomium globosum CBS 148.51] (model%: 94, hit%: 83, score: 1222, %id: 57) [Chaetomium globosum CBS 148.51]	PF07690, Major Facilitator Superfamily (7.2e-18)	11	0.89139	0.129699	2.76501	0.828143	0.129699	2.59854	0.712994	0.129699	2.62173
97622	gi|302915172|ref|XP_003051397.1| predicted protein [Nectria haematococca mpVI 77-13-4] >gi|256732335|gb|EEU45684.1| predicted protein [Nectria haematococca mpVI 77-13-4] (model%: 91, hit%: 93, score: 1470, %id: 60) [Nectria haematococca mpVI 77-13-4]	PF07690, Major Facilitator Superfamily (7.6e-17)	10	6.54695	2.11275	1.50164	7.48737	2.11275	1.63643	-	-	-
140464	gi|302894605|ref|XP_003046183.1| predicted protein [Nectria haematococca mpVI 77-13-4] >gi|256727110|gb|EEU40470.1| predicted protein [Nectria haematococca mpVI 77-13-4] (model%: 91, hit%: 96, score: 1543, %id: 64) [Nectria haematococca mpVI 77-13-4]	PF07690, Major Facilitator Superfamily (9.4e-19)	12	30.4647	4.96972	2.48313	31.2012	4.96972	2.45832	11.8616	4.96972	1.30581
106261	gi|46107808|ref|XP_380963.1| hypothetical protein FG00787.1 [Gibberella zeae PH-1] (model%: 93, hit%: 92, score: 1732, %id: 74) [Gibberella zeae PH-1]	PF07690, Major Facilitator Superfamily (9.4e-27)	12	13.5299	4.68813	1.39617	12.7299	4.68813	1.24885	-	-	-
B: bagasse; F: fructose; h: hour
