# Supplementary material for: Comparative transcriptome analysis reveals different strategies for degradation of steam-exploded sugarcane bagasse by Aspergillus niger and Trichoderma reesei
Source: BMC Genomics. 2017 Jun 30;18:501. doi: 10.1186/s12864-017-3857-5 (PMC5493111; doi:10.1186/s12864-017-3857-5)
Supplement: Supplementary file 15 — Predicted orthologue genes which code upregulated transporters in both A. niger N402 and T. reesei RUT-C30 transcriptomes. (XLSX 21 kb) [file 12864_2017_3857_MOESM15_ESM.xlsx]

## Sheet: Additional file 15
Additional file 15: Orthologue genes which code upregulated transporters in both A. niger N402 and T. reesei RUT-C30 transcriptomes.
* The Aspergillus Genome Database and Trichoderma reesei RUT C30 v1.0 database from JGI were used to recover the A. niger and T. reesei proteins ID and description, respectively.
£ The color gradient shows the gene expression values. Lighter and darker green have the smallest and biggest values of log₂FC, respectively.
Ortholog group	ID*	Description*	log₂FC£
			B6h	B12h	B24h
1	An10g00880	Has domain(s) with predicted role in transmembrane transport and integral component of membrane localization	1.10356	-	1.09198
	85306	gi|116181436|ref|XP_001220567.1| hypothetical protein CHGG_01346 [Chaetomium globosum CBS 148.51] >gi|88185643|gb|EAQ93111.1| hypothetical protein CHGG_01346 [Chaetomium globosum CBS 148.51] (model%: 94, hit%: 83, score: 1222, %id: 57) [Chaetomium globosum CBS 148.51]	2.76501	2.59854	2.62173
2	An01g15130	Has domain(s) with predicted role in transmembrane transport and integral component of membrane localization	-	1.3946	-
	69625	gi|322711657|gb|EFZ03230.1| drug resistance protein [Metarhizium anisopliae ARSEF 23] (model%: 91, hit%: 86, score: 1713, %id: 65) [Metarhizium anisopliae ARSEF 23]	1.12425	-	-
3	An02g00590	Ortholog(s) have role in cellular response to glucose stimulus and cytoplasm localization	5.97428	5.99184	5.5318
	124396	gi|38505355|gb|AAR23147.1| glucose transporter [Hypocrea jecorina] (model%: 100, hit%: 67, score: 1887, %id: 100) [Hypocrea jecorina]	1.0272	-	-
4	An02g07880	Has domain(s) with predicted substrate-specific transmembrane transporter activity, transmembrane transporter activity, role in transmembrane transport and integral component of membrane, membrane localization	1.04117	1.58022	-
	101532	gi|74665874|sp|Q4U3U4|QAY_NEUTR RecName: Full=Quinate permease/ AltName: Full=Quinate transporter (model%: 95, hit%: 96, score: 2129, %id: 76) [Neurospora terricola]	3.13201	3.50741	3.46046
5	An12g03150	Similar to multidrug resistance protein; expression induced by tunicamycin and DTT	-	-	1.16999
	11801	gi|296815360|ref|XP_002848017.1| multidrug resistance protein [Arthroderma otae CBS 113480] >gi|238841042|gb|EEQ30704.1| multidrug resistance protein [Arthroderma otae CBS 113480](model%: 97, hit%: 96, score: 2487, %id: 38) [Arthroderma otae CBS 113480]	1.52092	1.62067	-
6	An07g06880	Has domain(s) with predicted substrate-specific transmembrane transporter activity, transmembrane transporter activity, role in transmembrane transport and integral component of membrane, membrane localization	1.6233	1.86092	2.13115
	26932	gi|322710284|gb|EFZ01859.1| MFS monosaccharide transporter, putative [Metarhizium anisopliae ARSEF 23] (model%: 98, hit%: 92, score: 2232, %id: 74) [Metarhizium anisopliae ARSEF 23]	5.79433	3.33113	-
7	An03g01620	Putative high affinity glucose transporter	2.55289	1.68366	-
	33630	gi|60461917|gb|AAX21096.1| putative xylose permease [Hypocrea jecorina] (model%: 99, hit%: 100, score: 2503, %id: 99) [Hypocrea jecorina]	8.07246	6.15029	5.06777
8	An13g03680	Has domain(s) with predicted role in transmembrane transport and integral component of membrane localization	1.81234	1.44619	3.11626
	34717	gi|322708467|gb|EFZ00045.1| MFS transporter, putative [Metarhizium anisopliae ARSEF 23] (model%: 93, hit%: 93, score: 2035, %id: 68) [Metarhizium anisopliae ARSEF 23]	1.65185	3.10609	-
9	An09g01910	Has domain(s) with predicted role in transmembrane transport and integral component of membrane localization	2.77014	4.11799	6.50281
	35773	gi|322705935|gb|EFY97518.1| hypothetical protein MAA_07160 [Metarhizium anisopliae ARSEF 23] (model%: 89, hit%: 90, score: 1409, %id: 57) [Metarhizium anisopliae ARSEF 23]	1.5315	1.15087	1.62191
10	An13g02810	Ortholog(s) have cytoplasm localization	1.843	1.32505	1.31998
	70028	aor:AO090001000065 predicted transporter (major facilitator superfamily) (model%: 95, hit%: 96, score: 2306, %id: 72) [ Aspergillus oryzae]	-	1.322	1.84905
11	An01g06410	Has domain(s) with predicted role in transmembrane transport and integral component of membrane localization	3.53692	2.8242	3.0283
	73108	ani:AN0375.2 hypothetical protein (model%: 99, hit%: 49, score: 1692, %id: 64) [ Aspergillus nidulans FGSC A4]	1.03768	1.66463	1.38645
12	An14g02910	Has domain(s) with predicted role in transmembrane transport and integral component of membrane localization	5.38337	4.58447	5.64288
	73367	gi|289620576|emb|CBI52937.1| unnamed protein product [Sordaria macrospora] (model%: 93, hit%: 91, score: 1862, %id: 72) [Sordaria macrospora]	3.91428	5.73295	6.47038
13	An18g05610	Has domain(s) with predicted role in transmembrane transport and integral component of membrane localization	2.30128	1.76734	1.70954
	76681	gi|322703309|gb|EFY94920.1| allantoate permease [Metarhizium anisopliae ARSEF 23] (model%: 98, hit%: 94, score: 2063, %id: 70) [Metarhizium anisopliae ARSEF 23]	1.80543	1.62307	1.60441
14	An18g01700	Has domain(s) with predicted substrate-specific transmembrane transporter activity, transmembrane transporter activity, role in transmembrane transport and integral component of membrane, membrane localization	7.0166	6.58146	6.50835
	85254	gi|322700370|gb|EFY92125.1| hypothetical protein MAC_01726 [Metarhizium acridum CQMa 102] (model%: 99, hit%: 99, score: 2273, %id: 79) [Metarhizium acridum CQMa 102]	1.75071	1.90994	1.7665
15	An05g01850	Has domain(s) with predicted role in transmembrane transport and integral component of membrane localization	1.9593	1.92572	-
	86755	gi|145236216|ref|XP_001390756.1| monocarboxylate transporter [Aspergillus niger CBS 513.88] >gi|134075207|emb|CAK96520.1| unnamed protein product [Aspergillus niger] (model%: 96, hit%: 94, score: 1405, %id: 65) [Aspergillus niger CBS 513.88]	-	1.06951	-
16	An11g09130	Has domain(s) with predicted role in transmembrane transport and integral component of membrane localization	1.8808	2.65341	-
	90255	gi|322696222|gb|EFY88018.1| benomyl/methotrexate resistance protein [Metarhizium acridum CQMa 102] (model%: 99, hit%: 99, score: 2058, %id: 64) [Metarhizium acridum CQMa 102]	1.91489	-	2.94398
17	An02g00060	Has domain(s) with predicted substrate-specific transmembrane transporter activity, transmembrane transporter activity, transporter activity, role in transmembrane transport and integral component of membrane, membrane localization	2.58388	1.80319	4.25088
	90956	cne:CNJ02100 monosaccharide transporter (model%: 94, hit%: 92, score: 1086, %id: 45) [ Cryptococcus neoformans var. neoformans JEC21]	1.37448	1.3595	1.42153
18	An08g08330	Has domain(s) with predicted role in transmembrane transport and integral component of membrane localization	6.1063	3.95546	5.12087
	91127	gi|327349238|gb|EGE78095.1| MFS transporter [Ajellomyces dermatitidis ATCC 18188] (model%: 98, hit%: 98, score: 1521, %id: 50) [Ajellomyces dermatitidis ATCC 18188]	2.32843	2.26701	1.52373
19	An08g04040	Has domain(s) with predicted substrate-specific transmembrane transporter activity, transmembrane transporter activity, transporter activity, role in transmembrane transport and integral component of membrane, membrane localization	3.34712	2.80933	1.88969
	91714	gi|320588032|gb|EFX00507.1| major facilitator superfamily transporter sugar [Grosmannia clavigera kw1407] (model%: 97, hit%: 95, score: 1909, %id: 78) [Grosmannia clavigera kw1407]	1.44366	1.63362	2.11516
20	An11g03900	Has domain(s) with predicted role in transmembrane transport and integral component of membrane localization	1.44739	1.12039	1.14046
	93454	gi|302887292|ref|XP_003042534.1| hypothetical protein NECHADRAFT_42319 [Nectria haematococca mpVI 77-13-4] >gi|256723446|gb|EEU36821.1| hypothetical protein NECHADRAFT_42319 [Nectria haematococca mpVI 77-13-4] (model%: 94, hit%: 98, score: 1862, %id: 74) [Nectria haematococca mpVI 77-13-4]	4.78335	4.39735	3.48889
21	An14g00590	Has domain(s) with predicted role in transmembrane transport and integral component of membrane localization	2.19057	1.45517	1.7751
	106261	gi|46107808|ref|XP_380963.1| hypothetical protein FG00787.1 [Gibberella zeae PH-1] (model%: 93, hit%: 92, score: 1732, %id: 74) [Gibberella zeae PH-1]	1.39617	1.24885	-
22	An01g10970	Has domain(s) with predicted substrate-specific transmembrane transporter activity, transmembrane transporter activity, role in transmembrane transport and integral component of membrane, membrane localization	1.26372	1.92223	2.45621
	106322	gi|310794910|gb|EFQ30371.1| hypothetical protein GLRG_05515 [Glomerella graminicola M1.001] >gi|317451490|emb|CBV37372.1| quinate transporter [Glomerella graminicola] (model%: 90, hit%: 92, score: 1571, %id: 60) [Glomerella graminicola M1.001	-	-	1.162
23	An12g09270	Putative lactose permease; induced by xylose and repressed by glucose	4.25049	3.51919	2.36594
	127980	gi|145247460|ref|XP_001395979.1| MFS lactose permease [Aspergillus niger CBS 513.88] >gi|134080717|emb|CAK41357.1| unnamed protein product [Aspergillus niger] (model%: 95, hit%: 91, score: 1165, %id: 43) [Aspergillus niger CBS 513.88]	3.78071	4.11766	5.85471
24	An16g07660	Has domain(s) with predicted role in transmembrane transport and integral component of membrane localization	2.34334	1.83784	2.23118
	137795	gi|116179276|ref|XP_001219487.1| hypothetical protein CHGG_00266 [Chaetomium globosum CBS 148.51] >gi|88184563|gb|EAQ92031.1| hypothetical protein CHGG_00266 [Chaetomium globosum CBS 148.51] (model%: 99, hit%: 63, score: 1279, %id: 61) [Chaetomium globosum CBS 148.51]	2.6254	3.13411	5.37798
25	An06g00560	Ortholog(s) have D-xylose transmembrane transporter activity, role in D-xylose transport, glucose import and integral component of membrane localization	6.21912	4.57449	4.14955
	138519	gi|289614207|emb|CBI58974.1| unnamed protein product [Sordaria macrospora] (model%: 96, hit%: 93, score: 2360, %id: 79) [Sordaria macrospora]	6.19894	6.17932	6.13448
26	An04g00340	Ortholog(s) have myo-inositol transmembrane transporter activity, role in carbohydrate import into cell, myo-inositol transport and Golgi apparatus, fungal-type vacuole membrane localization	-	-	1.1172
	138561	gi|46117054|ref|XP_384545.1| hypothetical protein FG04369.1 [Gibberella zeae PH-1] (model%: 99, hit%: 100, score: 1537, %id: 57) [Gibberella zeae PH-1]	-	-	1.03279
27	An04g05210	Has domain(s) with predicted role in transmembrane transport and integral component of membrane localization	1.80477	1.17409	-
	140464	gi|302894605|ref|XP_003046183.1| predicted protein [Nectria haematococca mpVI 77-13-4] >gi|256727110|gb|EEU40470.1| predicted protein [Nectria haematococca mpVI 77-13-4] (model%: 91, hit%: 96, score: 1543, %id: 64) [Nectria haematococca mpVI 77-13-4]	2.48313	2.45832	1.30581
28	An16g06950	Ortholog(s) have carboxylic acid transmembrane transporter activity and role in carboxylic acid transport	2.12917	2.28874	-
	140920	aor:AO090011000744 permeases of the major facilitator superfamily (model%: 97, hit%: 98, score: 2061, %id: 78) [ Aspergillus oryzae]	5.15994	5.05611	5.7248
29	An12g08620	Putative MFS drug transporter	4.1908	4.70047	5.89772
	75778	aor:AO090102000265 predicted transporter (major facilitator superfamily) (model%: 93, hit%: 92, score: 1418, %id: 52) [ Aspergillus oryzae]	1.10573	-	-
30	An07g03470	Putative allantoate permease	5.00381	4.24984	6.34343
	84399	gi|302926915|ref|XP_003054389.1| predicted protein [Nectria haematococca mpVI 77-13-4] >gi|256735330|gb|EEU48676.1| predicted protein [Nectria haematococca mpVI 77-13-4] (model%: 99, hit%: 90, score: 2095, %id: 77) [Nectria haematococca mpVI 77-13-4]	1.15326	2.31201	2.07893
31	An12g05750	Putative inorganic phosphate transport protein	1.26973	2.07186	1.75125
	110883	gi|322695014|gb|EFY86830.1| putative MFS transporter [Metarhizium acridum CQMa 102] (model%: 89, hit%: 89, score: 2693, %id: 75) [Metarhizium acridum CQMa 102]	1.29683	1.29166	-
32	An14g02880	Ortholog(s) have role in fumiquinazoline C biosynthetic process	-	1.87713	1.18239
	128552	gi|322692338|gb|EFY84259.1| maltose permease [Metarhizium acridum CQMa 102] (model%: 95, hit%: 95, score: 2037, %id: 78) [Metarhizium acridum CQMa 102]	2.61131	3.32607	3.93452
33	An03g05890	Ortholog(s) have nicotinamide mononucleotide transmembrane transporter activity, role in nicotinamide mononucleotide transport, quinolinic acid transmembrane transport and mitochondrion localization	3.2528	2.03776	1.31079
	24422	gi|310798183|gb|EFQ33076.1| major facilitator superfamily transporter [Glomerella graminicola M1.001] (model%: 93, hit%: 93, score: 1950, %id: 75) [Glomerella graminicola M1.001]	-	2.03629	-
34	An14g04280	Putative D-galacturonic acid transporter	1.5693	-	-
	38765	aor:AO090010000488 permeases of the major facilitator superfamily (model%: 98, hit%: 98, score: 1969, %id: 74) [ Aspergillus oryzae]	-	3.29778	4.33997
35	An13g03480	Has domain(s) with predicted transporter activity, role in transport and membrane localization	3.0698	4.0066	3.34759
	128546	gi|322701038|gb|EFY92789.1| hypothetical protein MAC_01027 [Metarhizium acridum CQMa 102] (model%: 91, hit%: 73, score: 871, %id: 63) [Metarhizium acridum CQMa 102	-	1.02748	-
36	An02g07610	Has domain(s) with predicted substrate-specific transmembrane transporter activity, transmembrane transporter activity, role in transmembrane transport and integral component of membrane, membrane localization	5.88021	5.79022	5.80007
	102186	gi|302887504|ref|XP_003042640.1| hypothetical protein NECHADRAFT_81076 [Nectria haematococca mpVI 77-13-4] >gi|256723552|gb|EEU36927.1| hypothetical protein NECHADRAFT_81076 [Nectria haematococca mpVI 77-13-4] (model%: 95, hit%: 96, score: 2665, %id: 81) [Nectria haematococca mpVI 77-13-4]	1.44608	1.0296	1.40958
37	An02g04590	Has domain(s) with predicted role in transmembrane transport and integral component of membrane localization	1.09928	1.65653	3.42593
	97622	gi|302915172|ref|XP_003051397.1| predicted protein [Nectria haematococca mpVI 77-13-4] >gi|256732335|gb|EEU45684.1| predicted protein [Nectria haematococca mpVI 77-13-4] (model%: 91, hit%: 93, score: 1470, %id: 60) [Nectria haematococca mpVI 77-13-4]	1.50164	1.63643	-
	37832	gi|302915172|ref|XP_003051397.1| predicted protein [Nectria haematococca mpVI 77-13-4] >gi|256732335|gb|EEU45684.1| predicted protein [Nectria haematococca mpVI 77-13-4] (model%: 89, hit%: 93, score: 1431, %id: 63) [Nectria haematococca mpVI 77-13-4]	-	1.17482	-
38	An12g10190	Ortholog(s) have plasma membrane localization	4.02904	3.20825	2.19809
	An17g01450	Has domain(s) with predicted role in transmembrane transport and integral component of membrane localization	2.33787	2.13787	3.25188
	94445	gi|302417862|ref|XP_003006762.1| pantothenate transporter liz1 [Verticillium albo-atrum VaMs.102] >gi|261354364|gb|EEY16792.1| pantothenate transporter liz1 [Verticillium albo-atrum VaMs.102](model%: 94, hit%: 92, score: 1685, %id: 64) [Verticillium albo-atrum VaMs.102]	1.60461	2.25252	1.65411
39	An11g06420	Ortholog(s) have role in arginine transport and plasma membrane localization	-	1.92477	2.43362
	An09g00550	Has domain(s) with predicted role in transmembrane transport and integral component of membrane localization	9.15592	7.22678	6.79735
	128479	gi|302905863|ref|XP_003049355.1| predicted protein [Nectria haematococca mpVI 77-13-4] >gi|256730290|gb|EEU43642.1| predicted protein [Nectria haematococca mpVI 77-13-4] (model%: 93, hit%: 95, score: 1576, %id: 62) [Nectria haematococca mpVI 77-13-4]	1.3757	-	-
40	An01g10360	Ortholog(s) have role in cellular response to drug	-	-	1.068
	An03g05950	Has domain(s) with predicted role in transmembrane transport and integral component of membrane localization	5.75658	4.2814	4.83217
	An11g03530	Has domain(s) with predicted role in transmembrane transport and integral component of membrane localization	4.03025	3.17314	3.31559
	136711	gi|322703306|gb|EFY94917.1| hypothetical protein MAA_09628 [Metarhizium anisopliae ARSEF 23] (model%: 99, hit%: 99, score: 2059, %id: 72) [Metarhizium anisopliae ARSEF 23]	2.50276	3.79501	3.57
41	An12g04620	Has domain(s) with predicted role in transmembrane transport and integral component of membrane localization	5.28172	5.89708	5.72248
	An01g14660	Has domain(s) with predicted role in transmembrane transport and integral component of membrane localization	4.61201	3.84735	3.57911
	An01g08700	Has domain(s) with predicted role in transmembrane transport and integral component of membrane localization	6.29692	5.95718	7.0949
	An11g00380	Putative efflux pump	1.49033	1.30804	1.63763
	134530	gi|156056621|ref|XP_001594234.1| hypothetical protein SS1G_04041 [Sclerotinia sclerotiorum 1980] >gi|154701827|gb|EDO01566.1| hypothetical protein SS1G_04041 [Sclerotinia sclerotiorum 1980 UF-70] (model%: 93, hit%: 92, score: 874, %id: 33) [Sclerotinia sclerotiorum 1980 UF-70]	1.07281	-	-
	13268	gi|154323830|ref|XP_001561229.1| hypothetical protein BC1G_00314 [Botryotinia fuckeliana B05.10] >gi|150842543|gb|EDN17736.1| hypothetical protein BC1G_00314 [Botryotinia fuckeliana B05.10] (model%: 93, hit%: 95, score: 837, %id: 30) [Botryotinia fuckeliana B05.10	-	-	1.06257
42	An03g05320	Has domain(s) with predicted substrate-specific transmembrane transporter activity, transmembrane transporter activity, transporter activity, role in transmembrane transport and integral component of membrane, membrane localization	2.35813	1.70796	1.12422
	An04g02790	Has domain(s) with predicted substrate-specific transmembrane transporter activity, transmembrane transporter activity, role in transmembrane transport and integral component of membrane, membrane localization	1.75057	2.16183	2.94764
	An16g06220	Has domain(s) with predicted transmembrane transporter activity, role in transmembrane transport and integral component of membrane localization	-	-	1.08915
	An13g03250	Has domain(s) with predicted substrate-specific transmembrane transporter activity, transmembrane transporter activity, transporter activity, role in transmembrane transport and integral component of membrane, membrane localization	4.75955	4.10058	5.47231
	An08g09350	Has domain(s) with predicted substrate-specific transmembrane transporter activity, transmembrane transporter activity, transporter activity, role in transmembrane transport and integral component of membrane, membrane localization	2.74286	2.58453	2.10416
	An14g01600	Ortholog(s) have role in cellobiose transport, cellulose catabolic process	4.42122	3.57162	3.78935
	97259	gi|310795192|gb|EFQ30653.1| hypothetical protein GLRG_05797 [Glomerella graminicola M1.001] >gi|317451468|emb|CBV37361.1| hexose transporter [Glomerella graminicola] (model%: 93, hit%: 92, score: 2044, %id: 74) [Glomerella graminicola M1.001]	3.57325	4.87165	6.933
43	An08g03300	Has domain(s) with predicted ATP binding, ATPase activity, ATPase activity, coupled to transmembrane movement of substances, nucleoside-triphosphatase activity, nucleotide binding activity and role in transport	-	1.58491	1.61241
	An11g02110	Has domain(s) with predicted ATP binding, ATPase activity, ATPase activity, coupled to transmembrane movement of substances, nucleoside-triphosphatase activity, nucleotide binding activity and role in transport	1.51502	1.33388	1.06674
	An15g02930	Ortholog(s) have ATP binding, drug binding, fluconazole transporter activity, phospholipid-translocating ATPase activity, xenobiotic-transporting ATPase activity	-	1.39428	2.18117
	An03g02540	Has domain(s) with predicted ATP binding, ATPase activity, ATPase activity, coupled to transmembrane movement of substances, nucleoside-triphosphatase activity, nucleotide binding activity and role in transport	1.28891	1.42561	1.44666
	142607	gi|258569289|ref|XP_002543448.1| hypothetical protein UREG_02964 [Uncinocarpus reesii 1704] >gi|237903718|gb|EEP78119.1| hypothetical protein UREG_02964 [Uncinocarpus reesii 1704]	1.51158	1.08487	1.98064
	73914	gi|62131651|gb|AAX68676.1| ABC transporter [Trichoderma atroviride] (model%: 99, hit%: 100, score: 6386, %id: 87) [Trichoderma atroviride]	3.82447	3.35131	3.65767
	75459	gi|322702941|gb|EFY94560.1| ABC-transporter [Metarhizium anisopliae ARSEF 23] (model%: 99, hit%: 94, score: 5865, %id: 75) [Metarhizium anisopliae ARSEF 23]	1.84341	-	-
	78645	gi|302919706|ref|XP_003052919.1| predicted protein [Nectria haematococca mpVI 77-13-4] >gi|256733859|gb|EEU47206.1| predicted protein [Nectria haematococca mpVI 77-13-4] (model%: 98, hit%: 98, score: 5934, %id: 77) [Nectria haematococca mpVI 77-13-4]	1.30275	1.0514	-
B: bagasse; F: fructose; h: hour
