# Supplementary material for: Comparative transcriptome analysis reveals different strategies for degradation of steam-exploded sugarcane bagasse by Aspergillus niger and Trichoderma reesei
Source: BMC Genomics. 2017 Jun 30;18:501. doi: 10.1186/s12864-017-3857-5 (PMC5493111; doi:10.1186/s12864-017-3857-5)
Supplement: Supplementary file 16 — Other putative upregulated transporters in both A. niger N402 and T. reesei RUT-C30 transcriptomes. (XLSX 196 kb) [file 12864_2017_3857_MOESM16_ESM.xlsx]

## Sheet: Additional file 16
Additional file 16: Other putative upregulated transporters in both A. niger N402 and T. reesei RUT-C30 transcriptomes.
* The Aspergillus Genome Database was used to recover the A. niger proteins ID and description.
# The number of predicted transmembrane helices was predicted by TMHMM Server 2.0 (CBS Prediction Servers).
¥ Expression value RPKM.
£ The color gradient shows the gene expression values. Lighter and darker green have the smallest and biggest values of log₂FC, respectively.
ID AspGD*	Description*	Pfam (E-value)	Transmembrane helices#	6h			12h			24h
				B6h¥	F24h¥	log₂FC£	B12h¥	F24h¥	log₂FC£	B24h¥	F24h¥	log₂FC£
An14g04280	Putative D-galacturonic acid transporter	PF00083, Sugar (and other) transporter (2.4e-124) / PF07690, Major Facilitator Superfamily (1.1e-24) (0.0012) / PF12159, Protein of unknown function (DUF3593) (0.02)/ PF01569, PAP2 superfamily (0.014)	12	13.1867	4.12503	1.5693	-	-	-	-	-	-
An15g04270	Putative quinate transport protein	PF00083, Sugar (and other) transporter (3e-94) / PF07690, Major Facilitator Superfamily (3.5e-26)	11	12.347	0.0639079	7.67665	10.0449	0.0639079	7.27427	18.9785	0.0639079	7.84538
An12g05750	Putative inorganic phosphate transport protein	PF00083, Sugar (and other) transporter (8e-16)	9	1.55059	0.599913	1.26973	2.88835	0.599913	2.07186	2.95404	0.599913	1.75125
An09g05950	Has domain(s) with predicted ATPase activity, cation-transporting ATPase activity, metal ion binding, nucleotide binding activity, role in ATP biosynthetic process, cation transport and integral component of membrane localization	PF00122, E1-E2 ATPase (1.5e-45) / PF00702, haloacid dehalogenase-like hydrolase (7.4e-17) / PF00690, Cation transporter/ATPase, N-terminus (1e-07)	9	20.2236	3.26994	2.52053	21.0541	3.26994	2.47455	26.1883	3.26994	2.44252
An01g05670	Plasma membrane ATPase	PF00122, E1-E2 ATPase (2.6e-57) / PF00702, haloacid dehalogenase-like hydrolase (7.4e-18) / PF00690, Cation transporter/ATPase, N-terminus (7.8e-10) / PF08282, haloacid dehalogenase-like hydrolase (0.022) / PF13246, Cation transport ATPase (P-type) (0.075)	10	1.29317	0.571341	1.07576	-	-	-	1.97136	0.571341	1.23408
An02g08720	Ortholog(s) have copper-exporting ATPase activity, role in cadmium ion transport, cellular copper ion homeostasis, copper ion transport, silver ion transport and plasma membrane localization	PF00122, E1-E2 ATPase (3.8e-63) / PF00702, haloacid dehalogenase-like hydrolase (7.3e-36) / PF00403, Heavy-metal-associated domain (1.9e-14) (2.2e-14) (1.1e-06) (3.7e-09) / PF08282, haloacid dehalogenase-like hydrolase (0.00027)	8	18.3518	4.84096	1.81377	25.0872	4.84096	2.16911	-	-	-
An16g05840	Has domain(s) with predicted ATPase activity, cation-transporting ATPase activity, metal ion binding, nucleotide binding activity, role in ATP biosynthetic process, cation transport and integral component of membrane localization	PF00122, E1-E2 ATPase (4.6e-50) / PF00702, haloacid dehalogenase-like hydrolase (8.6e-19) / PF00690, Cation transporter/ATPase, N-terminus (1.7e-08) / PF08282, haloacid dehalogenase-like hydrolase (0.035)	10	-	-	-	-	-	-	6.94092	1.56218	1.59518
An15g03200	Ortholog(s) have thiamine transmembrane transporter activity, role in thiamine pyrophosphate transport and integral component of mitochondrial inner membrane localization	PF00153, Mitochondrial carrier protein (1.2e-20) (6.2e-19) (3.7e-21)	-	-	-	-	17.935	6.7959	1.18466	20.3371	6.7959	1.02178
An14g06860	Putative oxaloacetate transporter	PF00153, Mitochondrial carrier protein (2.3e-07) (1.7e-17) (6.5e-12)	-	-	-	-	-	-	-	59.8737	16.9911	1.25769
An08g07780	Ortholog(s) have L-cystine transmembrane transporter activity, role in amino acid transmembrane transport and endoplasmic reticulum localization	PF00324, Amino acid permease (1.1e-125)	11	3.59901	0.794873	2.07911	5.53184	0.794873	2.59661	10.1971	0.794873	3.13096
An12g10130	Has domain(s) with predicted amino acid transmembrane transporter activity, role in amino acid transmembrane transport, transmembrane transport and membrane localization	PF00324, Amino acid permease (1.2e-119) / PF13520, Amino acid permease (1.2e-25)	12	15.749	2.37236	2.62487	13.8182	2.37236	2.33239	12.6588	2.37236	1.85874
An04g02160	Ortholog(s) have potassium:chloride symporter activity and role in L-arginine import across plasma membrane, L-lysine transmembrane transport, potassium ion homeostasis, vacuolar transmembrane transport	PF00324, Amino acid permease (1.3e-56) / PF13520, Amino acid permease (2.2e-18) / PF03522, Solute carrier family 12 (1e-06) (2.5e-05) (0.013)	11	10.929	4.70436	1.10717	12.3697	4.70436	1.18115	-	-	-
An12g04180	Ortholog(s) have L-aspartate transmembrane transporter activity, L-glutamate transmembrane transporter activity and role in L-aspartate transport, L-glutamate transport, cellular response to drug	PF00324, Amino acid permease (1.4e-129) / PF13520, Amino acid permease (1.6e-39)	11	83.0256	0.918685	6.4014	67.8473	0.918685	6.01303	62.4892	0.918685	5.54368
An13g03650	Ortholog(s) have basic amino acid transmembrane transporter activity, role in basic amino acid transport and mitochondrion localization	PF00324, Amino acid permease (1.8e-136) / PF13520, Amino acid permease (2.4e-31)	12	-	-	-	39.0271	15.1565	1.15012	61.0307	15.1565	1.4501
An05g01740	Ortholog(s) have L-proline transmembrane transporter activity, role in proline transport and fungal-type vacuole, plasma membrane localization	PF00324, Amino acid permease (2.1e-112) / PF13520, Amino acid permease (2.6e-29)	10	-	-	-	24.4651	4.51388	2.2147	56.8223	4.51388	3.09401
An02g04440	Has domain(s) with predicted amino acid transmembrane transporter activity, role in amino acid transmembrane transport, amino acid transport, transmembrane transport and integral component of membrane, membrane localization	PF00324, Amino acid permease (9.5e-106) / PF13520, Amino acid permease (6.4e-30)	11	-	-	-	0.158512	0.050683	1.56673	0.190434	0.050683	1.51168
An01g14510	Ortholog(s) have phosphatidylinositol transporter activity	PF00650, CRAL/TRIO domain (1.2e-46) / PF03765, CRAL/TRIO, N-terminal domain (2.7e-10) / PF13716, Divergent CRAL/TRIO domain (5.6e-08)	-	25.2472	4.48949	2.38318	18.5588	4.48949	1.82836	16.1716	4.48949	1.28877
An03g06660	Putative peptide transporter	PF00854, POT family (5.3e-78)	8	152.386	21.3109	2.73052	359.324	21.3109	3.87075	218.747	21.3109	2.80348
An03g01800	Ortholog(s) have long-chain fatty acid transporter activity, role in chronological cell aging, long-chain fatty acid transport and cytosol, extracellular region, nucleus localization	PF00887, Acyl CoA binding protein (2.1e-20)	-	39.1129	0.852526	5.45089	32.5823	0.852526	5.08073	53.119	0.852526	5.44106
An01g04210	Has domain(s) with predicted secondary active sulfate transmembrane transporter activity, sulfate transmembrane transporter activity and role in sulfate transport, transmembrane transport	PF00916, Sulfate permease family (1e-103)	10	-	-	-	6.68859	1.86675	1.64152	6.33789	1.86675	1.20892
An07g04810	Has domain(s) with predicted inorganic anion exchanger activity, role in anion transport and integral component of membrane, membrane localization	PF00955, HCO3- transporter family (3e-31) (2.2e-37)	11	-	-	-	-	-	-	30.4578	7.77569	1.40973
An02g06580	Ortholog(s) have fungal-type vacuole localization	PF00955, HCO3- transporter family (3e-46) (2.5e-39)	11	5.83737	1.84904	1.55153	5.29183	1.84904	1.30116	8.33615	1.84904	1.61466
An11g02580	Has domain(s) with predicted solute:proton antiporter activity, role in cation transport, transmembrane transport and integral component of membrane localization	PF00999, Sodium/hydrogen exchanger family (2.5e-39)	6	4.87507	0.666157	2.77234	5.88585	0.666157	2.93363	18.1596	0.666157	4.21968
An15g04050	Has domain(s) with predicted solute:proton antiporter activity, role in cation transport, transmembrane transport and integral component of membrane localization	PF00999, Sodium/hydrogen exchanger family (5e-57)	12	30.5365	3.91392	2.8565	26.0333	3.91392	2.5211	98.2208	3.91392	4.09205
An15g02930	Ortholog(s) have ATP binding, drug binding, fluconazole transporter activity, phospholipid-translocating ATPase activity, xenobiotic-transporting ATPase activity	PF01061, ABC-2 type transporter (3.5e-46) (3.7e-43) / PF06422, CDR ABC transporter (1.1e-30) (6.7e-06) / PF00005, ABC transporter (2e-16) (5.5e-15)	13	-	-	-	8.71546	2.86351	1.39428	19.1412	2.86351	2.18117
An17g01000	Ortholog(s) have anion channel activity, role in anion transport and plasma membrane localization	PF01062, Bestrophin, RFP-TM, chloride channel (1.1e-37)	4	-	-	-	-	-	-	101.712	30.2936	1.18742
An13g02020	Ortholog(s) have acetate transmembrane transporter activity, ammonium transmembrane transporter activity, role in ammonium transport, nitrogen utilization, plasma membrane acetate transport and mitochondrion, plasma membrane localization	PF01184, GPR1/FUN34/yaaH family (5.7e-85)	6	22.9272	5.16522	2.04354	-	-	-	-	-	-
An02g00180	Putative phosphate-repressible phosphate permease	PF01384, Phosphate transporter family (2.3e-108)	10	-	-	-	3.3493	1.11237	1.38573	-	-	-
An14g02720	Putative neutral amino acid permease	PF01490, Transmembrane amino acid transporter protein (1.7e-35)	11	29.6054	0.699459	5.30917	45.8815	0.699459	5.83797	59.0302	0.699459	5.85408
An01g12480	Has domain(s) with predicted metal ion transmembrane transporter activity, role in metal ion transport, transmembrane transport and membrane localization	PF01544, CorA-like Mg2+ transporter protein (2.5e-15) / PF12796, Ankyrin repeats (3 copies) (1.7e-13)	2	-	-	-	-	-	-	14.1208	3.27754	1.54916
An05g00170	Putative vacuolar Ca2+/H+ exchanger	PF01699, Sodium/calcium exchanger protein (1.2e-15) (4e-10) / PF12794, Mechanosensitive ion channel inner membrane domain 1 (0.00013) / PF11124, Inorganic phosphate transporter Pho86 (0.0027)	10	-	-	-	13.7128	5.77198	1.03728	19.0764	5.77198	1.16739
An14g02010	Has domain(s) with predicted calcium:proton antiporter activity, cation transmembrane transporter activity, role in calcium ion transport, cation transport, transmembrane transport and integral component of membrane localization	PF01699, Sodium/calcium exchanger protein (1.3e-19) (6.9e-19)	11	82.3187	24.2904	1.65238	117.318	24.2904	2.0592	86.4288	24.2904	1.27193
An18g03550	Has domain(s) with predicted antiporter activity, bile acid:sodium symporter activity, inorganic anion transmembrane transporter activity, role in sodium ion transport and integral component of membrane, membrane localization	PF01758, Sodium Bile acid symporter family (1.5e-49)	10	-	-	-	-	-	-	11.9633	3.5544	1.19218
An16g03690	Ortholog(s) have ferrous iron transmembrane transporter activity, manganese ion transmembrane transporter activity	PF01988, VIT family (2e-62)	4	241.365	91.6488	1.28826	-	-	-	-	-	-
An08g03150	Has domain(s) with predicted nucleobase transmembrane transporter activity, transporter activity, role in nucleobase transport, transmembrane transport and integral component of membrane, membrane localization	PF02133, Permease for cytosine/purines, uracil, thiamine, allantoin (1.2e-13) / PF02674, Colicin V production protein (0.0016)	9	0.192915	0.0658577	1.5764	3.61552	0.0658577	5.75119	4.14656	0.0658577	5.60648
An02g09810	Has domain(s) with predicted NAD(P)+ transhydrogenase (AB-specific) activity, NAD(P)+ transhydrogenase activity, NADP binding activity, role in oxidation-reduction process, proton transport and integral component of membrane localization	PF02233, NAD(P) transhydrogenase beta subunit (8.9e-176) / PF01262, Alanine dehydrogenase/PNT, C-terminal domain (2.8e-73) / PF05222, Alanine dehydrogenase/PNT, N-terminal domain (3.1e-45) / PF12769, 4TM region of pyridine nucleotide transhydrogenase, mitoch (1.7e-29)	12	131.606	26.2962	2.21386	133.14	26.2962	2.12697	105.718	26.2962	1.44676
An16g06940	Has domain(s) with predicted cation transmembrane transporter activity, potassium ion transmembrane transporter activity and role in cation transport, potassium ion transmembrane transport, transmembrane transport	PF02386, Cation transport protein (1.4e-15)	8	-	-	-	30.1031	7.24678	1.83685	-	-	-
An12g04730	Has domain(s) with predicted membrane localization	PF02714, Calcium-dependent channel, 7TM region, putative phosphate (7.5e-108)/ PF13967, Late exocytosis, associated with Golgi transport (2.2e-46)/ PF12621, Extracellular tail, of 10TM putative phosphate transporte (8.8e-13)	11	83.6619	27.7928	1.48013	70.257	27.7928	1.11995	-	-	-
An15g07460	Oligopeptide transporter	PF03169, OPT oligopeptide transporter protein (1.3e-134)	14	14.4097	4.77845	1.48512	39.9915	4.77845	2.86188	14.6688	4.77845	1.06011
An11g05350	Ortholog(s) have oligopeptide transmembrane transporter activity and role in transmembrane transport	PF03169, OPT oligopeptide transporter protein (1.9e-108) (1.3e-32)	13	22.2878	2.11062	3.2947	7.13044	2.11062	1.5522	-	-	-
An16g00810	Ortholog(s) have glutathione transmembrane transporter activity and role in glutathione import into cell, glutathione transmembrane transport	PF03169, OPT oligopeptide transporter protein (6.3e-179)	14	-	-	-	-	-	-	38.7347	12.2762	1.09723
An08g10400	Ortholog(s) have UDP-galactose transmembrane transporter activity, role in UDP-galactose transmembrane import into Golgi lumen and integral component of Golgi membrane localization	PF04142, Nucleotide-sugar transporter (8.3e-76) / PF03151, Triose-phosphate Transporter family (0.00098)	8	32.0991	13.2779	1.16444	-	-	-	-	-	-
An07g05500	Ortholog(s) have role in aerobic respiration, hyphal growth, spore germination, sporocarp development involved in sexual reproduction	PF04145, Ctr copper transporter family (2.5e-35) / PF14204, Ribosomal L18 C-terminal region (0.021)	2	1.21361	0.57128	1.01643	-	-	-	-	-	-
An07g08310	Ortholog(s) have copper uptake transmembrane transporter activity, role in copper ion import across plasma membrane and endoplasmic reticulum, integral component of plasma membrane localization	PF04145, Ctr copper transporter family (6.1e-36)	3	0.172008	0.0535631	1.75121	-	-	-	-	-	-
An09g06510	Ortholog(s) have basic amino acid transmembrane transporter activity	PF04193, PQ loop repeat (3e-21) (7.8e-20)	7	-	-	-	-	-	-	43.4146	14.225	1.05137
An16g00680	Ortholog(s) have role in heme transport and plasma membrane localization	PF04479, RTA1 like protein (1.8e-69)	7	42.7744	11.5543	1.781	45.6883	11.5543	1.76974	34.1046	11.5543	1.00416
An14g03020	Ortholog(s) have phospholipid scramblase activity, voltage-gated calcium channel activity, role in ion transmembrane transport, phospholipid translocation and endoplasmic reticulum, integral component of membrane localization	PF04547, Calcium-activated chloride channel (2.8e-118)	5	108.241	27.3518	1.87548	66.9875	27.3518	1.07647	-	-	-
An05g01780	Has domain(s) with predicted siderophore transmembrane transporter activity and role in siderophore biosynthetic process	PF06276, Ferric iron reductase FhuF-like transporter (4e-17) / PF04183, IucA / IucC family (1.2e-12)	-	-	-	-	1.4927	0.172488	2.95851	0.887185	0.172488	1.85071
An04g05570	Has domain(s) with predicted siderophore transmembrane transporter activity and role in siderophore biosynthetic process	PF06276, Ferric iron reductase FhuF-like transporter (5.7e-16) / PF04183, IucA / IucC family (1.4e-15)	-	-	-	-	2.29306	0.655498	1.59979	3.39637	0.655498	1.82326
An07g06240	Ortholog(s) have role in ferric triacetylfusarinine C transport	PF06609, Fungal trichothecene efflux pump (TRI12) (1.2e-12) / PF07690, Major Facilitator Superfamily (2.8e-10) (0.00013)	14	3.84847	0.82587	2.12282	6.09842	0.82587	2.69517	-	-	-
An16g06770	Ortholog(s) have role in cellular response to drug, secondary metabolite biosynthetic process	PF07690, Major Facilitator Superfamily (1.1e-23) (3.6e-11) / PF00083, Sugar (and other) transporter (0.00011)/ PF16038, TMIE protein (0.067)	12	210.305	30.3116	2.68598	257.179	30.3116	2.87202	179.123	30.3116	2.00387
An11g06420	Ortholog(s) have role in arginine transport and plasma membrane localization	PF07690, Major Facilitator Superfamily (1.1e-39) / PF00083, Sugar (and other) transporter (2.7e-13) (0.019) / PF06609, Fungal trichothecene efflux pump (TRI12) (2.7e-11)	13	-	-	-	43.3226	9.7807	1.92477	77.886	9.7807	2.43362
An18g01720	Ortholog(s) have Golgi apparatus localization	PF07690, Major Facilitator Superfamily (1.3e-36)	12	5.44502	1.87161	1.43644	6.83245	1.87161	1.65905	7.20661	1.87161	1.39167
An19g00420	Ortholog(s) have cation transmembrane transporter activity, drug transmembrane transporter activity, role in copper ion export, drug transmembrane transport, potassium ion import and integral component of plasma membrane localization	PF07690, Major Facilitator Superfamily (1.3e-40) / PF00083, Sugar (and other) transporter (4.4e-06) / PF06609, Fungal trichothecene efflux pump (TRI12) (9.2e-05)	8	7.18503	0.259029	4.73228	8.98441	0.259029	4.94224	20.4448	0.259029	5.79002
An16g08080	Ortholog(s) have endoplasmic reticulum localization	PF07690, Major Facilitator Superfamily (1.4e-42) / PF06609, Fungal trichothecene efflux pump (TRI12) (4.9e-17) / PF00083, Sugar (and other) transporter (9.6e-15)	14	-	-	-	-	-	-	20.4265	5.82014	1.25303
An12g08620	Putative MFS drug transporter	PF07690, Major Facilitator Superfamily (1.5e-41)/ PF00083, Sugar (and other) transporter (8.8e-11)	14	8.87288	0.45816	4.1908	13.5496	0.45816	4.70047	39.523	0.45816	5.89772
An01g10360	Ortholog(s) have role in cellular response to drug	PF07690, Major Facilitator Superfamily (1.8e-35)	12	-	-	-	-	-	-	52.4717	16.9765	1.068
An03g05890	Ortholog(s) have nicotinamide mononucleotide transmembrane transporter activity, role in nicotinamide mononucleotide transport, quinolinic acid transmembrane transport and mitochondrion localization	PF07690, Major Facilitator Superfamily (3.1e-37)	12	0.475231	0.0531441	3.2528	0.226204	0.0531441	2.03776	0.174761	0.0531441	1.31079
An01g02060	Ortholog(s) have role in cellular response to drug, secondary metabolite biosynthetic process	PF07690, Major Facilitator Superfamily (3.7e-26)	10	1.07948	0.222317	2.21283	-	-	-	-	-	-
An11g00450	Ortholog(s) have endoplasmic reticulum localization	PF07690, Major Facilitator Superfamily (4.8e-46)	12	5.33707	0.651571	2.94076	4.07698	0.651571	2.44932	4.36078	0.651571	2.19672
An01g13880	Ortholog(s) have fungal-type vacuole membrane localization	PF07690, Major Facilitator Superfamily (5.2e-30) (5.2e-30)	12	8.33336	2.24337	1.7849	5.32235	2.24337	1.03084	10.314	2.24337	1.64137
An01g04100	Ortholog(s) have role in cellular response to drug	PF07690, Major Facilitator Superfamily (6.4e-31) / PF06609, Fungal trichothecene efflux pump (TRI12) (5.1e-12)	13	-	-	-	-	-	-	0.432687	0.111795	1.45364
An01g00720	Ortholog(s) have ferrichrome transporter activity, siderophore uptake transmembrane transporter activity and role in cellular iron ion homeostasis, cellular response to drug, ferrichrome transport, transmembrane transport	PF07690, Major Facilitator Superfamily (6.9e-06) (8.4e-08)	13	0.548671	0.074263	2.88587	0.470404	0.074263	2.5571	0.452767	0.074263	2.15039
An12g05510	Siderophore-iron transporter	PF07690, Major Facilitator Superfamily (6e-13)	14	4.89211	0.706131	2.69617	5.73384	0.706131	2.82328	2.30233	0.706131	1.15604
An02g14190	Ortholog(s) have role in iron ion transmembrane transport, siderophore transmembrane transport and endoplasmic reticulum localization	PF07690, Major Facilitator Superfamily (6e-21) / PF06609, Fungal trichothecene efflux pump (TRI12) (1.4e-05)	12	-	-	-	89.1967	34.6948	1.14923	120.136	34.6948	1.23096
An07g03470	Putative allantoate permease	PF07690, Major Facilitator Superfamily (7.5e-35) / PF06779, Uncharacterised MFS-type transporter YbfB (3.6e-05)	13	15.4526	0.452391	5.00381	9.83787	0.452391	4.24984	53.5175	0.452391	6.34343
An11g00380	Putative efflux pump	PF07690, Major Facilitator Superfamily (7e-31)	11	1.73006	0.575796	1.49033	1.63924	0.575796	1.30804	2.61529	0.575796	1.63763
An13g02680	Ortholog(s) have pantothenate transmembrane transporter activity, role in pantothenate import into cell, pantothenate transmembrane transport and Golgi apparatus localization	PF07690, Major Facilitator Superfamily (8.3e-29) (1.4e-07) / PF06779, Uncharacterised MFS-type transporter YbfB (1.2e-05)	10	0.0594347	0.00587872	1.79731	0.0493513	0.00587872	1.34017	-	-	-
An09g04840	Ortholog(s) have voltage-gated potassium channel activity, role in cellular potassium ion homeostasis, potassium ion transport and plasma membrane localization	PF07885, Ion channel (4.5e-14) (8.5e-14) / PF00520, Ion transport protein (0.017) (0.029)	9	21.6372	5.90777	1.76459	19.6702	5.90777	1.51954	17.7326	5.90777	1.02621
An10g00960	Has domain(s) with predicted metal ion transmembrane transporter activity, role in metal ion transport, transmembrane transport and membrane localization	PF12796, Ankyrin repeats (3 copies) (7e-08) (6.6e-05) / PF13637, Ankyrin repeats (many copies) (1.4e-05) (0.012) / PF13606, Ankyrin repeat (0.022) / PF13857, Ankyrin repeats (many copies) (0.0011) / PF01544, CorA-like Mg2+ transporter protein (1.7e-10)	-	-	-	-	-	-	-	0.166107	0.0569598	1.07384
An16g07900	Has domain(s) with predicted amino acid transmembrane transporter activity, role in amino acid transmembrane transport and membrane localization	PF13520, Amino acid permease (1.3e-43) / PF00324, Amino acid permease (7.7e-13) (1.6e-06)	10	32.0277	9.79684	1.6001	34.1004	9.79684	1.58397	55.7071	9.79684	1.94801
An03g05060	Ortholog of A. fumigatus Af293 : Afu2g01370, A. oryzae RIB40 : AO090701000423, Aspergillus wentii : Aspwe1_0543025 and Aspergillus sydowii : Aspsy1_0077314	PF13520, Amino acid permease (2.1e-59) / PF00324, Amino acid permease (2.5e-21) / PF07332, Putative Actinobacterial Holin-X, holin superfamily III (0.047)	10	13.3343	5.58145	1.14831	-	-	-	21.6361	5.58145	1.39634
An08g00630	Has domain(s) with predicted amino acid transmembrane transporter activity, role in amino acid transmembrane transport and membrane localization	PF13520, Amino acid permease (3.1e-41) / PF00324, Amino acid permease (1.2e-20)	12	1.60813	0.534979	1.49244	1.57589	0.534979	1.35251	2.97223	0.534979	1.93021
An18g00960	Has domain(s) with predicted amino acid transmembrane transporter activity, role in amino acid transmembrane transport and membrane localization	PF13520, Amino acid permease (3.5e-49) / PF00324, Amino acid permease (7.6e-23)	11	58.7457	15.4574	1.81762	65.6418	15.4574	1.87202	80.8009	15.4574	1.82737
An15g00330	Ortholog of A. nidulans FGSC A4 : AN10825, A. fumigatus Af293 : Afu6g04990, A. oryzae RIB40 : AO090701000039, Neosartorya fischeri NRRL 181 : NFIA_051550 and Aspergillus wentii : Aspwe1_0326806	PF13520, Amino acid permease (3.5e-60) / PF00324, Amino acid permease (1.5e-27) / PF10125, NADH dehydrogenase I, subunit N related protein (0.0054)	12	-	-	-	11.3279	4.8667	1.00495	20.3899	4.8667	1.5073
An11g08820	Has domain(s) with predicted amino acid transmembrane transporter activity, role in amino acid transmembrane transport and membrane localization	PF13520, Amino acid permease (4.2e-76) / PF00324, Amino acid permease (4.7e-22)	10	-	-	-	-	-	-	0.121414	0.033494	1.53272
An15g01900	Has domain(s) with predicted amino acid transmembrane transporter activity, role in amino acid transmembrane transport and membrane localization	PF13520, Amino acid permease (4.9e-51) / PF00324, Amino acid permease (1.7e-21) / PF14960, ATP synthase regulation (0.0081)	12	81.415	17.0719	2.14524	58.7683	17.0719	1.57496	-	-	-
An02g00240	Has domain(s) with predicted amino acid transmembrane transporter activity, role in amino acid transmembrane transport and membrane localization	PF13520, Amino acid permease (6.9e-39)	11	0.141514	0.0183308	3.36536	0.330691	0.0183308	4.51181	0.130024	0.0183308	2.77832
An08g07770	Has domain(s) with predicted amino acid transmembrane transporter activity, role in amino acid transmembrane transport and membrane localization	PF13520, Amino acid permease (7.6e-77) / PF00324, Amino acid permease (6.5e-27)	12	2.4466	0.604542	1.919	-	-	-	2.05378	0.604542	1.21485
An15g03860	Has domain(s) with predicted amino acid transmembrane transporter activity, role in amino acid transmembrane transport and membrane localization	PF13520, Amino acid permease (8.1e-20) / PF00324, Amino acid permease (0.0012)	8	1.67387	0.19793	2.99959	3.74023	0.19793	4.05349	2.37474	0.19793	3.05393
An14g03580	Ortholog of A. fumigatus Af293 : Afu2g01740, A. oryzae RIB40 : AO090011000423, Aspergillus wentii : Aspwe1_0112466, Aspergillus sydowii : Aspsy1_0091287 and Aspergillus terreus NIH2624 : ATET_05746	PF16983, Molybdate transporter of MFS superfamily (1.9e-35) (5.8e-32)	8	159.827	26.4695	2.48516	123.991	26.4695	2.01887	102.04	26.4695	1.38691
Trichoderma reesei RUT-C30
* Trichoderma reesei RUT C30 v1.0 database from JGI was used to recover the T. reesei proteins ID and best hit.
# The number of predicted transmembrane helices was predicted by TMHMM Server 2.0 (CBS Prediction Servers).
¥ Expression value RPKM.
£ The color gradient shows the gene expression values. Lighter and darker green have the smallest and biggest values of log₂FC, respectively.
ID JGI*	JGI best hit*	Pfam (evalue)	Transmembrane helices#	6h			12h			24h
				B6h¥	F24h¥	log₂FC£	B12h¥	F24h¥	log₂FC£	B24h¥	F24h¥	log₂FC£
77141	gi|302911511|ref|XP_003050507.1| hypothetical protein NECHADRAFT_96302 [Nectria haematococca mpVI 77-13-4] >gi|256731444|gb|EEU44794.1| hypothetical protein NECHADRAFT_96302 [Nectria haematococca mpVI 77-13-4] (model%: 97, hit%: 98, score: 4421, %id: 59) [Nectria haematococca mpVI 77-13-4]	PF00005, ABC transporter (8.2e-28) / PF00664, ABC transporter transmembrane region (1.6e-17)	15	14.6297	5.98797	1.15501	15.2136	5.98797	1.15182	-	-	-
74437	gi|322700684|gb|EFY92437.1| hexose transport-related protein [Metarhizium acridum CQMa 102] (model%: 93, hit%: 91, score: 2518, %id: 78) [Metarhizium acridum CQMa 102]	PF00083, Sugar (and other) transporter (1.5e-86) / PF07690, Major Facilitator Superfamily (1.8e-14) (1.8e-05)	10	7.88561	1.67653	2.10417	4.56893	1.67653	1.25664	-	-	-
140920	aor:AO090011000744 permeases of the major facilitator superfamily (model%: 97, hit%: 98, score: 2061, %id: 78) [ Aspergillus oryzae]	PF00083, Sugar (and other) transporter (2.8e-24) / PF07690, Major Facilitator Superfamily (3.1e-22) (0.00059) / PF01306, LacY proton/sugar symporter (0.00077)	10	20.0583	0.518625	5.15994	19.4438	0.518625	5.05611	26.1063	0.518625	5.7248
98410	gi|322707517|gb|EFY99095.1| phosphate permease [Metarhizium anisopliae ARSEF 23] (model%: 93, hit%: 95, score: 2145, %id: 82) [Metarhizium anisopliae ARSEF 23]	PF00083, Sugar (and other) transporter (3.3e-45) / PF07690, Major Facilitator Superfamily (5.8e-16)	11	3.45014	0.235375	3.78376	3.16655	0.235375	3.60011	7.67786	0.235375	5.12231
101532	gi|74665874|sp|Q4U3U4|QAY_NEUTR RecName: Full=Quinate permease/ AltName: Full=Quinate transporter (model%: 95, hit%: 96, score: 2129, %id: 76) [Neurospora terricola]	PF00083, Sugar (and other) transporter (3.7e-137) / PF07690, Major Facilitator Superfamily (1.6e-21)	11	8.35555	0.87572	3.13201	11.2907	0.87572	3.50741	9.23196	0.87572	3.46046
141428	gi|322701541|gb|EFY93290.1| putative calcium P-type ATPase [Metarhizium acridum CQMa 102] (model%: 98, hit%: 98, score: 4296, %id: 85) [Metarhizium acridum CQMa 102]	PF00122, E1-E2 ATPase (4.5e-63) / PF00689, Cation transporting ATPase, C-terminus (2.8e-44) / PF00702, haloacid dehalogenase-like hydrolase (4.1e-22) / PF00690, Cation transporter/ATPase, N-terminus (7.3e-21)	9	-	-	-	-	-	-	85.9946	42.3752	1.07132
83372	gi|322695494|gb|EFY87301.1| sodium transport ATPase 5 [Metarhizium acridum CQMa 102] (model%: 94, hit%: 97, score: 3557, %id: 66) [Metarhizium acridum CQMa 102]	PF00122, E1-E2 ATPase (7.1e-36) (7.2e-12) / PF00689, Cation transporting ATPase, C-terminus (5.7e-19) / PF00702, haloacid dehalogenase-like hydrolase (5.1e-13) / PF00690, Cation transporter/ATPase, N-terminus (1.2e-16)	10	3.54978	0.350813	3.21314	2.71941	0.350813	2.76929	1.65579	0.350813	2.29675
26152	gi|310790282|gb|EFQ25815.1| copper-translocating P-type ATPase [Glomerella graminicola M1.001] (model%: 99, hit%: 100, score: 2996, %id: 45) [Glomerella graminicola M1.001	PF00122, E1-E2 ATPase (9.2e-57) / PF00702, haloacid dehalogenase-like hydrolase (2.2e-21) / PF00403, Heavy-metal-associated domain (0.00014) / PF08282, haloacid dehalogenase-like hydrolase (0.022)	8	-	-	-	20.6834	8.84376	1.03239	-	-	-
143256	gi|302924352|ref|XP_003053870.1| hypothetical protein NECHADRAFT_90431 [Nectria haematococca mpVI 77-13-4] >gi|256734811|gb|EEU48157.1| hypothetical protein NECHADRAFT_90431 [Nectria haematococca mpVI 77-13-4] (model%: 81, hit%: 81, score: 992, %id: 74) [Nectria haematococca mpVI 77-13-4]	PF00230, Major intrinsic protein (1.1e-40)	6	0.0879752	0.0252187	1.77842	-	-	-	-	-	-
128546	gi|322701038|gb|EFY92789.1| hypothetical protein MAC_01027 [Metarhizium acridum CQMa 102] (model%: 91, hit%: 73, score: 871, %id: 63) [Metarhizium acridum CQMa 102	PF00230, Major intrinsic protein (1.8e-30)	6	-	-	-	5.99465	2.57715	1.02748	-	-	-
141480	gi|315046070|ref|XP_003172410.1| aquaporin-3 [Arthroderma gypseum CBS 118893] >gi|311342796|gb|EFR01999.1| aquaporin-3 [Arthroderma gypseum CBS 118893] (model%: 80, hit%: 72, score: 1092, %id: 70) [Arthroderma gypseum CBS 118893]	PF00230, Major intrinsic protein (2.9e-52)	5	572.414	98.3964	2.40652	-	-	-	523.211	98.3964	2.45995
102402	gi|212536352|ref|XP_002148332.1| aquaporin transporter, putative [Penicillium marneffei ATCC 18224] >gi|210070731|gb|EEA24821.1| aquaporin transporter, putative [Penicillium marneffei ATCC 18224] (model%: 99, hit%: 94, score: 980, %id: 56) [Penicillium marneffei ATCC 18224]	PF00230, Major intrinsic protein (8.6e-37)	7	446.49	82.1028	2.30903	506.015	82.1028	2.4301	282.294	82.1028	1.83134
92240	gi|302888088|ref|XP_003042931.1| predicted protein [Nectria haematococca mpVI 77-13-4] >gi|256723845|gb|EEU37218.1| predicted protein [Nectria haematococca mpVI 77-13-4] (model%: 93, hit%: 86, score: 1254, %id: 79) [Nectria haematococca mpVI 77-13-4]	PF00230, Major intrinsic protein (9.2e-54)	7	109.553	3.55437	4.81649	51.7583	3.55437	3.67564	158.828	3.55437	5.53779
100875	gi|322698097|gb|EFY89870.1| Amino-acid permease inda1 [Metarhizium acridum CQMa 102] (model%: 93, hit%: 94, score: 2089, %id: 77) [Metarhizium acridum CQMa 102]	PF00324, Amino acid permease (1.5e-142) / PF13520, Amino acid permease (3.7e-35)	13	-	-	-	-	-	-	1.80292	0.917533	1.03014
129563	gi|302689689|ref|XP_003034524.1| hypothetical protein SCHCODRAFT_66801 [Schizophyllum commune H4-8] >gi|300108219|gb|EFI99621.1| hypothetical protein SCHCODRAFT_66801 [Schizophyllum commune H4-8] (model%: 81, hit%: 84, score: 1098, %id: 46) [Schizophyllum commune H4-8]	PF00324, Amino acid permease (2.1e-103) / PF13520, Amino acid permease (1e-30)	12	-	-	-	26.8795	9.40373	1.32228	-	-	-
86271	gi|310801131|gb|EFQ36024.1| amino acid permease [Glomerella graminicola M1.001] (model%: 93, hit%: 94, score: 2280, %id: 80) [Glomerella graminicola M1.001]	PF00324, Amino acid permease (2.4e-123) / PF13520, Amino acid permease (5.3e-33)	10	-	-	-	634.651	261.084	1.08775	-	-	-
139450	gi|322710302|gb|EFZ01877.1| dicarboxylic amino acid permease [Metarhizium anisopliae ARSEF 23] (model%: 96, hit%: 97, score: 1895, %id: 67) [Metarhizium anisopliae ARSEF 23	PF00324, Amino acid permease (3.3e-116) / PF13520, Amino acid permease (2.3e-33)	11	589.366	12.1212	5.47009	353.497	12.1212	4.67295	258.677	12.1212	4.46547
86724	gi|258572328|ref|XP_002544926.1| conserved hypothetical protein [Uncinocarpus reesii 1704] >gi|237905196|gb|EEP79597.1| conserved hypothetical protein [Uncinocarpus reesii 1704] (model%: 98, hit%: 92, score: 1497, %id: 50) [Uncinocarpus reesii 1704]	PF00324, Amino acid permease (8.5e-121) / PF13520, Amino acid permease (9.1e-26)	12	0.658128	0.17547	1.82278	0.462486	0.17547	1.24703	-	-	-
76904	aor:AO090003001423 urea transporter (model%: 98, hit%: 98, score: 2374, %id: 66) [ Aspergillus oryzae]	PF00474, Sodium:solute symporter family (1.5e-22)	15	0.0382633	0.00648365	1.2673	0.104082	0.00648365	2.52313	0.0835835	0.00648365	2.42397
84192	gi|322712212|gb|EFZ03785.1| urea active transporter [Metarhizium anisopliae ARSEF 23] (model%: 98, hit%: 98, score: 2622, %id: 72) [Metarhizium anisopliae ARSEF 23	PF00474, Sodium:solute symporter family (6.7e-19)	15	1125.87	387.928	1.40289	1322.09	387.928	1.57527	1100.97	387.928	1.55507
79845	gi|302896644|ref|XP_003047201.1| hypothetical protein NECHADRAFT_54309 [Nectria haematococca mpVI 77-13-4] >gi|256728131|gb|EEU41488.1| hypothetical protein NECHADRAFT_54309 [Nectria haematococca mpVI 77-13-4] (model%: 99, hit%: 99, score: 2154, %id: 61) [Nectria haematococca mpVI 77-13-4]	PF00474, Sodium:solute symporter family (7.5e-22)	15	0.120598	0.0348395	1.84951	0.202195	0.0348395	2.56525	0.10929	0.0348395	1.883
11801	gi|296815360|ref|XP_002848017.1| multidrug resistance protein [Arthroderma otae CBS 113480] >gi|238841042|gb|EEQ30704.1| multidrug resistance protein [Arthroderma otae CBS 113480](model%: 97, hit%: 96, score: 2487, %id: 38) [Arthroderma otae CBS 113480]	PF00664, ABC transporter transmembrane region (4.9e-48) (1e-45) / PF00005, ABC transporter (4.3e-30) (1.2e-32) / PF02463, RecF/RecN/SMC N terminal domain (5.5e-05) (8.6e-05) / PF13401, AAA domain (0.0058) (0.014)	12	0.0676705	0.0238075	1.52092	0.0750361	0.0238075	1.62067	-	-	-
26904	gi|93276863|emb|CAI30793.1| putative peptide transporter [Hypocrea lixii] (model%: 92, hit%: 99, score: 2772, %id: 92) [Hypocrea lixii]	PF00854, POT family (1.2e-74) / PF07690, Major Facilitator Superfamily (9.5e-05)	11	649.632	30.993	4.25603	606.869	30.993	4.09763	377.155	30.993	3.65472
138334	gi|322694755|gb|EFY86576.1| sulfate permease II [Metarhizium acridum CQMa 102] (model%: 98, hit%: 99, score: 2870, %id: 70) [Metarhizium acridum CQMa 102]	PF00916, Sulfate permease family (1.6e-110) / PF01740, STAS domain (3.6e-08)	10	-	-	-	-	-	-	24.5501	12.5389	1.01903
69901	gi|322696639|gb|EFY88428.1| sulfate permease [Metarhizium acridum CQMa 102] (model%: 96, hit%: 97, score: 2114, %id: 57) [Metarhizium acridum CQMa 102]	PF00916, Sulfate permease family (2.8e-84) / PF01740, STAS domain (4e-11)	10	9.83462	4.03194	1.15349	11.8503	4.03194	1.36323	-	-	-
98413	gi|322707518|gb|EFY99096.1| Sodium/hydrogen exchanger family protein [Metarhizium anisopliae ARSEF 23] (model%: 96, hit%: 96, score: 2385, %id: 52) [Metarhizium anisopliae ARSEF 23]	PF00999, Sodium/hydrogen exchanger family (2.9e-58) / PF12349, Sterol-sensing domain of SREBP cleavage-activation (0.032)	12	154.434	38.8063	1.85848	143.4	38.8063	1.69205	88.7304	38.8063	1.2434
79175	gi|224775813|tpg|DAA06478.1| TPA_inf: GPR1/FUN34/YaaH-class plasma membrane protein [Hypocrea jecorina] (model%: 99, hit%: 100, score: 1322, %id: 100) [Hypocrea jecorina]	PF01184, GPR1/FUN34/yaaH family (3.6e-32)	6	91.6398	24.5896	1.76433	-	-	-	376.796	24.5896	3.98889
40992	gi|322707526|gb|EFY99104.1| GPR/FUN34 family protein [Metarhizium anisopliae ARSEF 23] (model%: 96, hit%: 88, score: 880, %id: 65) [Metarhizium anisopliae ARSEF 23]	PF01184, GPR1/FUN34/yaaH family (4.8e-89) / PF12036, Protein of unknown function (DUF3522) (0.0088)	6	513.91	74.7022	2.64819	832.547	74.7022	3.285	610.77	74.7022	3.08152
91065	afm:Afu7g06350 phosphate transporter (model%: 99, hit%: 93, score: 2563, %id: 79) [ Aspergillus fumigatus Af293]	PF01384, Phosphate transporter family (6.9e-97)	9	1.22566	0.0382609	5.17998	1.11878	0.0382609	4.98962	6.47516	0.0382609	7.77434
115231	gi|322710410|gb|EFZ01985.1| neutral amino acid permease, putative [Metarhizium anisopliae ARSEF 23] (model%: 95, hit%: 92, score: 1937, %id: 76) [Metarhizium anisopliae ARSEF 23]	PF01490, Transmembrane amino acid transporter protein (7.1e-25)	11	-	-	-	10.2678	4.30836	1.06069	9.29224	4.30836	1.16033
71402	gi|46136233|ref|XP_389808.1| hypothetical protein FG09632.1 [Gibberella zeae PH-1] (model%: 95, hit%: 95, score: 1274, %id: 37) [Gibberella zeae PH-1]	PF01545, Cation efflux family (2.9e-47)	6	29.3135	11.6201	1.20113	-	-	-	45.1504	11.6201	2.00912
73493	gi|302408753|ref|XP_003002211.1| vacuolar calcium ion transporter [Verticillium albo-atrum VaMs.102] >gi|261359132|gb|EEY21560.1| vacuolar calcium ion transporter [Verticillium albo-atrum VaMs.102] (model%: 98, hit%: 66, score: 1010, %id: 39) [Verticillium albo-atrum VaMs.102]	PF01699, Sodium/calcium exchanger protein (1.7e-13) (3.9e-16)	10	-	-	-	-	-	-	44.156	22.4617	1.02565
134987	gi|46110128|ref|XP_382122.1| hypothetical protein FG01946.1 [Gibberella zeae PH-1] (model%: 91, hit%: 88, score: 1408, %id: 67) [Gibberella zeae PH-1]	PF01699, Sodium/calcium exchanger protein (1e-11) (7.3e-15)	11	103.393	30.784	1.61389	91.6145	30.784	1.37997	-	-	-
129565	gi|187940965|gb|ACD39769.1| oxidoreductase [Hypomyces subiculosus] (model%: 42, hit%: 100, score: 985, %id: 54) [Hypomyces subiculosus]	PF01794, Ferric reductase like transmembrane component (4.3e-20) / PF08030, Ferric reductase NAD binding domain (3.1e-16)	7	-	-	-	0.12898	0.0356251	1.86097	1.26222	0.0356251	5.45446
142266	gi|322703883|gb|EFY95485.1| ferric reductase transmembrane component 7 [Metarhizium anisopliae ARSEF 23] (model%: 99, hit%: 98, score: 3146, %id: 64) [Metarhizium anisopliae ARSEF 23]	PF01794, Ferric reductase like transmembrane component (4.6e-18) / PF08030, Ferric reductase NAD binding domain (1.3e-13) / PF08022, FAD-binding domain (1.6e-11)	8	14.6802	4.90802	1.44735	16.7329	4.90802	1.57678	25.1176	4.90802	2.40676
108217	gi|116194816|ref|XP_001223220.1| hypothetical protein CHGG_04006 [Chaetomium globosum CBS 148.51] >gi|88179919|gb|EAQ87387.1| hypothetical protein CHGG_04006 [Chaetomium globosum CBS 148.51] (model%: 97, hit%: 98, score: 2256, %id: 71) [Chaetomium globosum CBS 148.51]	PF02133, Permease for cytosine/purines, uracil, thiamine, allantoin (1.4e-154)	12	957.885	362.416	1.26796	858.496	362.416	1.05042	872.502	362.416	1.31753
68967	gi|46107770|ref|XP_380944.1| hypothetical protein FG00768.1 [Gibberella zeae PH-1] (model%: 95, hit%: 92, score: 1190, %id: 47) [Gibberella zeae PH-1]	PF02535, ZIP Zinc transporter (1.3e-51)	7	-	-	-	-	-	-	42.1032	17.3526	1.32954
104464	gi|302891755|ref|XP_003044759.1| predicted protein [Nectria haematococca mpVI 77-13-4] >gi|256725684|gb|EEU39046.1| predicted protein [Nectria haematococca mpVI 77-13-4] (model%: 92, hit%: 89, score: 1065, %id: 57) [Nectria haematococca mpVI 77-13-4]	PF03151, Triose-phosphate Transporter family (2.5e-13)	8	75.0878	29.4185	1.21816	-	-	-	76.2089	29.4185	1.42311
104377	gi|310795628|gb|EFQ31089.1| OPT oligopeptide transporter [Glomerella graminicola M1.001] (model%: 98, hit%: 97, score: 3178, %id: 75) [Glomerella graminicola M1.001]	PF03169, OPT oligopeptide transporter protein (1.7e-122)	11	176.285	24.9505	2.68711	151.848	24.9505	2.41181	194.635	24.9505	3.01312
94554	gi|322703976|gb|EFY95577.1| oligopeptide transporter [Metarhizium anisopliae ARSEF 23] (model%: 94, hit%: 94, score: 2829, %id: 76) [Metarhizium anisopliae ARSEF 23]	PF03169, OPT oligopeptide transporter protein (4.3e-83) / PF06624, Ribosome associated membrane protein RAMP4 (0.042)	13	365.095	13.4466	4.62961	308.088	13.4466	4.32463	153.084	13.4466	3.55885
9977	gi|310798204|gb|EFQ33097.1| OPT oligopeptide transporter [Glomerella graminicola M1.001] (model%: 95, hit%: 95, score: 2960, %id: 64) [Glomerella graminicola M1.001]	PF03169, OPT oligopeptide transporter protein (9.7e-174)	12	7.31841	2.00698	1.73508	6.98493	2.00698	1.60803	8.24071	2.00698	2.09056
126063	gi|27525865|emb|CAD21517.1| putative iron transferase [Claviceps purpurea] (model%: 96, hit%: 96, score: 1262, %id: 65) [Claviceps purpurea]	PF03239, Iron permease FTR1 family (2.2e-64)	5	4.21285	1.88967	1.02728	4.93744	1.88967	1.19691	13.6207	1.88967	2.9064
128734	gi|322706652|gb|EFY98232.1| YeeE/YedE family protein [Metarhizium anisopliae ARSEF 23] (model%: 99, hit%: 100, score: 935, %id: 67) [Metarhizium anisopliae ARSEF 23]	PF04143, Sulphur transport (9.1e-31)	9	-	-	-	-	-	-	6.14159	0.892018	2.85528
88800	gi|242786567|ref|XP_002480831.1| conserved hypothetical protein [Talaromyces stipitatus ATCC 10500] >gi|218720978|gb|EED20397.1| conserved hypothetical protein [Talaromyces stipitatus ATCC 10500] (model%: 94, hit%: 98, score: 978, %id: 71) [Talaromyces stipitatus ATCC 10500]	PF04479, RTA1 like protein (1.4e-27) (9.8e-15)	7	1.01564	0.139073	2.90244	0.699687	0.139073	2.29417	0.516938	0.139073	2.08738
72869	gi|322700713|gb|EFY92466.1| RTA1 domain protein, putative [Metarhizium acridum CQMa 102] (model%: 87, hit%: 84, score: 885, %id: 56) [Metarhizium acridum CQMa 102]	PF04479, RTA1 like protein (6.2e-68)	7	16.5654	5.0248	1.58915	14.9921	5.0248	1.3858	-	-	-
131826	gi|238506427|ref|XP_002384415.1| iron-regulated transporter, putative [Aspergillus flavus NRRL3357] >gi|220689128|gb|EED45479.1| iron-regulated transporter, putative [Aspergillus flavus NRRL3357] (model%: 84, hit%: 80, score: 1397, %id: 58) [Aspergillus flavus NRRL3357]	PF06963, Ferroportin1 (FPN1) (1.4e-120) / PF12832, MFS_1 like family (0.00062)	8	27.3123	0.308274	6.37314	17.3807	0.308274	5.66124	27.9815	0.308274	6.59183
132197	gi|242773358|ref|XP_002478224.1| efflux pump antibiotic resistance protein, putative [Talaromyces stipitatus ATCC 10500] >gi|218721843|gb|EED21261.1| efflux pump antibiotic resistance protein, putative [Talaromyces stipitatus ATCC 10500] (model%: 97, hit%: 91, score: 1633, %id: 57) [Talaromyces stipitatus ATCC 10500]	PF07690, Major Facilitator Superfamily (1.1e-38) / PF06609, Fungal trichothecene efflux pump (TRI12) (5.6e-14)	13	0.286038	0.104694	1.39693	0.382755	0.104694	1.76962	-	-	-
76681	gi|322703309|gb|EFY94920.1| allantoate permease [Metarhizium anisopliae ARSEF 23] (model%: 98, hit%: 94, score: 2063, %id: 70) [Metarhizium anisopliae ARSEF 23]	PF07690, Major Facilitator Superfamily (1.2e-31) / PF00083, Sugar (and other) transporter (0.00078)	11	56.4845	14.7327	1.80543	51.8917	14.7327	1.62307	43.2607	14.7327	1.60441
90255	gi|322696222|gb|EFY88018.1| benomyl/methotrexate resistance protein [Metarhizium acridum CQMa 102] (model%: 99, hit%: 99, score: 2058, %id: 64) [Metarhizium acridum CQMa 102]	PF07690, Major Facilitator Superfamily (1.5e-31)	12	0.207546	0.0562639	1.91489	-	-	-	0.366551	0.0562639	2.94398
69625	gi|322711657|gb|EFZ03230.1| drug resistance protein [Metarhizium anisopliae ARSEF 23] (model%: 91, hit%: 86, score: 1713, %id: 65) [Metarhizium anisopliae ARSEF 23]	PF07690, Major Facilitator Superfamily (1.7e-36)	13	7.63936	3.19739	1.12425	-	-	-	-	-	-
91246	aor:AO090103000116 permease of the major facilitator superfamily (model%: 94, hit%: 95, score: 2089, %id: 76) [ Aspergillus oryzae]	PF07690, Major Facilitator Superfamily (1.9e-28) / PF06779, Uncharacterised MFS-type transporter YbfB (1.2e-05) (0.00055) / PF11293, Protein of unknown function (DUF3094) (0.034)	10	0.120898	0.0431486	1.52698	0.152692	0.0431486	1.82553	-	-	-
131359	gi|322698756|gb|EFY90524.1| MFS toxin efflux pump (AflT) [Metarhizium acridum CQMa 102] (model%: 95, hit%: 89, score: 2032, %id: 72) [Metarhizium acridum CQMa 102]	PF07690, Major Facilitator Superfamily (2.2e-34) / PF06609, Fungal trichothecene efflux pump (TRI12) (3.8e-06)	14	185.87	56.0964	1.59413	239.329	56.0964	1.89952	-	-	-
92315	gi|322707899|gb|EFY99477.1| bicyclomycin resistance protein, putative [Metarhizium anisopliae ARSEF 23] (model%: 90, hit%: 87, score: 1844, %id: 67) [Metarhizium anisopliae ARSEF 23]	PF07690, Major Facilitator Superfamily (2.3e-30) / PF00083, Sugar (and other) transporter (2.9e-16)	12	6.6463	2.95043	1.03988	7.05383	2.95043	1.06654	-	-	-
84853	gi|317031879|ref|XP_001393605.2| efflux pump antibiotic resistance protein [Aspergillus niger CBS 513.88] (model%: 89, hit%: 78, score: 1518, %id: 59) [Aspergillus niger CBS 513.88]	PF07690, Major Facilitator Superfamily (2.4e-23)	13	-	-	-	-	-	-	5.11628	2.18279	1.282
90357	gi|322705710|gb|EFY97294.1| monocarboxylate permease, putative [Metarhizium anisopliae ARSEF 23] (model%: 92, hit%: 89, score: 1271, %id: 58) [Metarhizium anisopliae ARSEF 23]	PF07690, Major Facilitator Superfamily (3.4e-31)	12	-	-	-	-	-	-	18.5497	9.38196	1.03464
132334	gi|46137983|ref|XP_390682.1| hypothetical protein FG10506.1 [Gibberella zeae PH-1] (model%: 95, hit%: 90, score: 1457, %id: 62) [Gibberella zeae PH-1]	PF07690, Major Facilitator Superfamily (7.2e-23) (3.2e-11)	12	22.6621	5.28297	1.96832	16.8825	5.28297	1.48472	16.925	5.28297	1.73188
7295	gi|70986298|ref|XP_748643.1| MFS monocarboxylate transporter [Aspergillus fumigatus Af293] >gi|66846272|gb|EAL86605.1| MFS monocarboxylate transporter, putative [Aspergillus fumigatus Af293] >gi|159128212|gb|EDP53327.1| MFS monocarboxylate transporter, putative [Aspergillus fumigatus A1163] (model%: 94, hit%: 97, score: 1047, %id: 46) [Aspergillus fumigatus Af293]	PF07690, Major Facilitator Superfamily (8.6e-23) (3.1e-07) / PF06779, Uncharacterised MFS-type transporter YbfB (1.7e-07) / PF12832, MFS_1 like family (0.002)	11	-	-	-	-	-	-	0.0688924	0.0296952	1.16714
38144	gi|310792875|gb|EFQ28336.1| ferric reductase like transmembrane component [Glomerella graminicola M1.001] (model%: 99, hit%: 98, score: 1484, %id: 39) [Glomerella graminicola M1.001]	PF08030, Ferric reductase NAD binding domain (1.8e-21) / PF01794, Ferric reductase like transmembrane component (2e-14) / PF08022, FAD-binding domain (4.2e-08) / PF00175, Oxidoreductase NAD-binding domain (0.044)	7	0.637938	0.0751268	3.0866	4.77806	0.0751268	5.94759	17.3475	0.0751268	8.0524
94181	gi|322707129|gb|EFY98708.1| UDP-Glc/Gal endoplasmic reticulum nucleotide sugar transporter [Metarhizium anisopliae ARSEF 23] (model%: 91, hit%: 91, score: 1394, %id: 80) [Metarhizium anisopliae ARSEF 23]	PF08449, UAA transporter family (6e-44) / PF00892, EamA-like transporter family (5.6e-06) / PF04142, Nucleotide-sugar transporter (0.019)	9	-	-	-	-	-	-	45.4095	12.7189	1.88731
136624	gi|302918751|ref|XP_003052721.1| predicted protein [Nectria haematococca mpVI 77-13-4] >gi|256733661|gb|EEU47008.1| predicted protein [Nectria haematococca mpVI 77-13-4] (model%: 95, hit%: 94, score: 2448, %id: 84) [Nectria haematococca mpVI 77-13-4]	PF13000, Acetyl-coenzyme A transporter 1 (1.8e-81) (5.1e-27) (3.8e-51)	11	-	-	-	-	-	-	67.6871	32.865	1.0926
77334	gi|85092912|ref|XP_959589.1| hypothetical protein NCU02195 [Neurospora crassa OR74A] >gi|28921032|gb|EAA30353.1| hypothetical protein NCU02195 [Neurospora crassa OR74A] (model%: 95, hit%: 93, score: 1998, %id: 60) [Neurospora crassa OR74A]	PF13520, Amino acid permease (1.4e-65) / PF00324, Amino acid permease (1.5e-17)	11	0.956975	0.106291	3.11998	0.65925	0.106291	2.51725	0.572511	0.106291	2.55496
6684	gi|46120464|ref|XP_385055.1| hypothetical protein FG04879.1 [Gibberella zeae PH-1] (model%: 91, hit%: 92, score: 1715, %id: 69) [Gibberella zeae PH-1]	PF13520, Amino acid permease (2.5e-60) / PF00324, Amino acid permease (5.3e-24)	11	68.4902	18.1578	1.78162	-	-	-	-	-	-
128876	gi|46139193|ref|XP_391287.1| hypothetical protein FG11111.1 [Gibberella zeae PH-1] (model%: 93, hit%: 94, score: 1710, %id: 53) [Gibberella zeae PH-1]	PF13520, Amino acid permease (4.1e-55) / PF00324, Amino acid permease (5.3e-21)	12	3.42115	1.33431	1.2295	3.04422	1.33431	1.00144	-	-	-
72410	afm:Afu5g06230 gaba-specific permease (model%: 98, hit%: 91, score: 1634, %id: 57) [ Aspergillus fumigatus Af293]	PF13520, Amino acid permease (4.9e-61) / PF00324, Amino acid permease (1.6e-11)	12	-	-	-	-	-	-	353.721	169.647	1.10976
77120	gi|322704498|gb|EFY96092.1| putative blood-brain barrier large neutral amino acid transporter [Metarhizium anisopliae ARSEF 23] (model%: 99, hit%: 98, score: 2066, %id: 67) [Metarhizium anisopliae ARSEF 23]	PF13520, Amino acid permease (4e-62) / PF00324, Amino acid permease (4.1e-27)	12	-	-	-	-	-	-	35.3149	14.6716	1.31774
69350	gi|322709992|gb|EFZ01567.1| putative methionine permease [Metarhizium anisopliae ARSEF 23] (model%: 96, hit%: 93, score: 2038, %id: 79) [Metarhizium anisopliae ARSEF 23]	PF13520, Amino acid permease (7.2e-88)	11	1.12371	0.298935	1.80845	0.826355	0.298935	1.30263	0.747066	0.298935	1.39951
6832	gi|302892521|ref|XP_003045142.1| predicted protein [Nectria haematococca mpVI 77-13-4] >gi|256726067|gb|EEU39429.1| predicted protein [Nectria haematococca mpVI 77-13-4] (model%: 90, hit%: 92, score: 2182, %id: 80) [Nectria haematococca mpVI 77-13-4]	PF13520, Amino acid permease (8.6e-63) / PF00324, Amino acid permease (1.7e-34)	12	37.0808	4.24015	2.99699	29.1015	4.24015	2.58761	16.344	4.24015	1.9984
90069	gi|302893037|ref|XP_003045400.1| hypothetical protein NECHADRAFT_70566 [Nectria haematococca mpVI 77-13-4] >gi|256726325|gb|EEU39687.1| hypothetical protein NECHADRAFT_70566 [Nectria haematococca mpVI 77-13-4] (model%: 99, hit%: 93, score: 1993, %id: 79) [Nectria haematococca mpVI 77-13-4]	PF13520, Amino acid permease (8.8e-54) / PF00324, Amino acid permease (1.1e-23)	12	0.738058	0.0706441	3.42581	0.624641	0.0706441	3.12403	0.236834	0.0706441	1.93453
