# Supplementary material for: Comparative transcriptome analysis reveals different strategies for degradation of steam-exploded sugarcane bagasse by Aspergillus niger and Trichoderma reesei
Source: BMC Genomics. 2017 Jun 30;18:501. doi: 10.1186/s12864-017-3857-5 (PMC5493111; doi:10.1186/s12864-017-3857-5)
Supplement: Supplementary file 17 — Known upregulated transcription factors in A. niger N402 transcriptome. (XLSX 36 kb) [file 12864_2017_3857_MOESM17_ESM.xlsx]

## Sheet: Additional file 17
Additional file 17: Known upregulated transcription factors in A. niger N402 transcriptome.
* The Aspergillus Genome Database was used to recover the A. niger proteins ID and description.
¥ Expression value RPKM.
£ The color gradient shows the gene expression values. Lighter and darker green have the smallest and biggest values of log₂FC, respectively.
ID AspGD*	Description*	PFAM (E-value)	6h			12h			24h
			B6h¥	F24h¥	log₂FC£	B12h¥	F24h¥	log₂FC£	B24h¥	F24h¥	log₂FC£
An01g03750	Putative transcription factor similar to A. nidulans abaA; predicted role in conidiophore development; expressed in germinating conidia	PF01285, TEA/ATTS domain family (1.3e-149)	5.86481	2.49613	1.1245	12.0746	2.49613	2.06121	14.5061	2.49613	1.98095
An04g01430	Has domain(s) with predicted nucleic acid binding activity	PF02037, SAP domain (3e-07)	-	-	-	1214.2	499.442	1.06656	-	-	-
An11g04160	Ortholog(s) have role in maltose metabolic process, regulation of transcription, DNA-templated and nucleus localization	PF00172, Fungal Zn(2)-Cys(6) binuclear cluster domain (1.7e-05)	32.9945	5.75094	2.4123	30.6105	5.75094	2.20002	34.3394	5.75094	2.01835
An16g04530	Ortholog(s) have sequence-specific DNA binding, transcription factor activity, sequence-specific DNA binding activity	PF00172, Fungal Zn(2)-Cys(6) binuclear cluster domain (3.3e-08)	14.6804	5.04555	1.4338	17.2624	5.04555	1.55917	43.7855	5.04555	2.56025
An02g07550	Has domain(s) with predicted RNA polymerase II transcription factor activity, sequence-specific DNA binding, zinc ion binding activity, role in regulation of transcription, DNA-templated and nucleus localization	PF00172, Fungal Zn(2)-Cys(6) binuclear cluster domain (3.4e-08)	-	-	-	-	-	-	8.75886	2.33342	1.34776
An03g05850	Has domain(s) with predicted RNA polymerase II transcription factor activity, sequence-specific DNA binding, zinc ion binding activity, role in regulation of transcription, DNA-templated and nucleus localization	PF00172, Fungal Zn(2)-Cys(6) binuclear cluster domain (3.8e-07)	7.8742	1.64682	2.15921	4.3627	1.64682	1.20004	5.64973	1.64682	1.22798
An01g13080	Has domain(s) with predicted RNA polymerase II transcription factor activity, sequence-specific DNA binding, zinc ion binding activity, role in regulation of transcription, DNA-templated and nucleus localization	PF00172, Fungal Zn(2)-Cys(6) binuclear cluster domain (3.8e-08)	58.0637	21.162	1.34688	73.932	21.162	1.58383	68.402	21.162	1.13224
An11g02150	Has domain(s) with predicted RNA polymerase II transcription factor activity, sequence-specific DNA binding, zinc ion binding activity, role in regulation of transcription, DNA-templated and nucleus localization	PF00172, Fungal Zn(2)-Cys(6) binuclear cluster domain (4.0e-06)	16.7579	4.19946	1.88788	27.3156	4.19946	2.48631	45.6188	4.19946	2.88166
An01g09530	Has domain(s) with predicted RNA polymerase II transcription factor activity, sequence-specific DNA binding, zinc ion binding activity, role in regulation of transcription, DNA-templated and nucleus localization	PF00172, Fungal Zn(2)-Cys(6) binuclear cluster domain (4.4e-05)	13.9837	5.17168	1.32601	-	-	-	-	-	-
An06g00830	Has domain(s) with predicted RNA polymerase II transcription factor activity, sequence-specific DNA binding, zinc ion binding activity, role in regulation of transcription, DNA-templated and nucleus localization	PF00172, Fungal Zn(2)-Cys(6) binuclear cluster domain (5.00E-09) / PF11951, Fungal specific transcription factor domain (0.013)	29.1861	9.63426	1.49042	31.3987	9.63426	1.49109	-	-	-
An01g02050	Has domain(s) with predicted RNA polymerase II transcription factor activity, sequence-specific DNA binding, zinc ion binding activity, role in regulation of transcription, DNA-templated and nucleus localization	PF00172, Fungal Zn(2)-Cys(6) binuclear cluster domain (6.0e-09)	5.34516	1.16991	2.08666	-	-	-	-	-	-
An12g05490	Has domain(s) with predicted RNA polymerase II transcription factor activity, sequence-specific DNA binding, zinc ion binding activity, role in regulation of transcription, DNA-templated and nucleus localization	PF00172, Fungal Zn(2)-Cys(6) binuclear cluster domain (7.3e-09)	1.32946	0.327417	1.93948	1.45821	0.327417	1.95867	3.35383	0.327417	2.82736
An01g14350	Has domain(s) with predicted RNA polymerase II transcription factor activity, sequence-specific DNA binding, zinc ion binding activity, role in regulation of transcription, DNA-templated and nucleus localization	PF00172, Fungal Zn(2)-Cys(6) binuclear cluster domain (9.5e-09)	30.6338	10.553	1.43147	58.9825	10.553	2.27501	239.265	10.553	3.9486
An11g00290	Predicted Zn2Cys6 family transcriptional regulator, encoded in a secondary metabolite gene cluster involved in production of pyranonigirin E	PF04082, Fungal specific transcription factor domain (0.00011) / PF00172, Fungal Zn(2)-Cys(6) binuclear cluster domain (0.000071)	-	-	-	2.18706	0.93057	1.02239	7.04116	0.93057	2.36562
An18g05600	Has domain(s) with predicted RNA polymerase II transcription factor activity, sequence-specific DNA binding, zinc ion binding activity, role in regulation of transcription, DNA-templated and nucleus localization	PF04082, Fungal specific transcription factor domain (0.0027) / PF00172, Fungal Zn(2)-Cys(6) binuclear cluster domain (3.8e-09)	8.57862	0.674678	3.56777	6.81541	0.674678	3.12882	9.40503	0.674678	3.24842
An04g03070	Has domain(s) with predicted DNA binding, RNA polymerase II transcription factor activity, sequence-specific DNA binding, zinc ion binding activity and role in regulation of transcription, DNA-templated, transcription, DNA-templated	PF04082, Fungal specific transcription factor domain (3.8e-06) / PF00172, Fungal Zn(2)-Cys(6) binuclear cluster domain (0.0001)	6.77163	0.456644	3.79848	4.34955	0.456644	3.05537	7.02336	0.456644	3.39897
An03g05500	Has domain(s) with predicted RNA polymerase II transcription factor activity, sequence-specific DNA binding, zinc ion binding activity, role in regulation of transcription, DNA-templated and nucleus localization	PF00172, Fungal Zn(2)-Cys(6) binuclear cluster domain (3.1e-09)	0.0893427	0.0192052	1.93595	-	-	-	-	-	-
An07g00050	Putative transcription factor	PF00172, Fungal Zn(2)-Cys(6) binuclear cluster domain (0.0001)	2.94047	0.56099	2.30475	8.69356	0.56099	3.75882	6.2029	0.56099	2.93433
An08g10210	Ortholog(s) have role in asexual sporulation resulting in formation of a cellular spore and diterpenoid biosynthetic process, more	PF00172, Fungal Zn(2)-Cys(6) binuclear cluster domain (3.6e-05)	23.6494	6.56074	1.74068	22.633	6.56074	1.57123	35.9279	6.56074	1.8926
An12g10620	Has domain(s) with predicted RNA polymerase II transcription factor activity, sequence-specific DNA binding, zinc ion binding activity, role in regulation of transcription, DNA-templated and nucleus localization	PF00172, Fungal Zn(2)-Cys(6) binuclear cluster domain (2.3e-07) / PF15188, Coiled-coil domain-containing protein 167 (0.015)	-	-	-	-	-	-	0.17128	0.0609122	1.05859
An03g02720	Has domain(s) with predicted DNA binding, chromatin binding activity	PF13921, Myb-like DNA-binding domain (1.6e-13) / PF00249, Myb-like DNA-binding domain (1e-11)	-	-	-	-	-	-	18.1438	5.82073	1.07984
An07g10190	Has domain(s) with predicted DNA binding, chromatin binding activity	PF00249, Myb-like DNA-binding domain (8.1e-11) / PF13921, Myb-like DNA-binding domain (0.0006)	-	-	-	-	-	-	55.1801	14.7011	1.35011
An04g06950	Has domain(s) with predicted DNA binding, sequence-specific DNA binding, transcription factor activity, sequence-specific DNA binding activity and role in regulation of transcription, DNA-templated	PF05920, Homeobox KN domain (5.8e-20) / PF00046, Homeobox domain - Hox genes encode homeodomain-containing transcriptional regulators that operate differential genetic programs along the anterior-posterior axis of animal bodies (6.2e-07)	-	-	-	54.1909	22.3155	1.06581	-	-	-
An01g13790	Has domain(s) with predicted DNA binding, sequence-specific DNA binding, transcription factor activity, sequence-specific DNA binding activity and role in regulation of transcription, DNA-templated	PF05920, Homeobox KN domain (8.8e-17) / PF00046, Homeobox domain (0.00042) / PF13894, C2H2-type zinc finger (0.014) / PF03221, Tc5 transposase DNA-binding domain (0.021)	-	-	-	79.9589	28.4142	1.27674	169.045	28.4142	2.01257
An04g08080	Has domain(s) with predicted DNA binding, RNA polymerase II transcription factor activity, sequence-specific DNA binding, zinc ion binding activity and role in regulation of transcription, DNA-templated, transcription, DNA-templated	PF00172, Fungal Zn(2)-Cys(6) binuclear cluster domain (4.6e- 9) / PF04082, Fungal specific transcription factor domain (3.9e-8)	0.616748	0.197962	1.56755	1.15832	0.197962	2.38614	0.76441	0.197962	1.42793
An12g05830	Has domain(s) with predicted RNA polymerase II transcription factor activity, sequence-specific DNA binding, zinc ion binding activity, role in regulation of transcription, DNA-templated and nucleus localization	PF00172, Fungal Zn(2)-Cys(6) binuclear cluster domain (5.3e-06) /PF11951, Fungal specific transcription factor domain (1.1e-05)	-	-	-	12.4472	4.6957	1.19656	16.3676	4.6957	1.24182
An12g09580	Has domain(s) with predicted RNA polymerase II transcription factor activity, sequence-specific DNA binding, zinc ion binding activity, role in regulation of transcription, DNA-templated and nucleus localization	PF00172, Fungal Zn(2)-Cys(6) binuclear cluster domain (7.3e-07)	-	-	-	-	-	-	54.3187	14.4299	1.35175
An15g04740	Has domain(s) with predicted DNA binding, RNA polymerase II transcription factor activity, sequence-specific DNA binding, zinc ion binding activity and role in regulation of transcription, DNA-templated, transcription, DNA-templated	PF04082, Fungal specific transcription factor domain (3.5e-08) / PF00172, Fungal Zn(2)-Cys(6) binuclear cluster domain (2.4e-09)	-	-	-	-	-	-	2.28955	0.673193	1.21417
An12g10750	Has domain(s) with predicted DNA binding, RNA polymerase II transcription factor activity, sequence-specific DNA binding, zinc ion binding activity and role in regulation of transcription, DNA-templated, transcription, DNA-templated	PF04082, Fungal specific transcription factor domain (0.000000044) / PF00172, Fungal Zn(2)-Cys(6) binuclear cluster domain (0.0000000058)	0.44255	0.15874	1.41983	0.52105	0.15874	1.5525	0.907751	0.15874	2.01685
An12g07140	Ortholog(s) have sequence-specific DNA binding, transcription factor activity, sequence-specific DNA binding activity and role in response to xenobiotic stimulus	PF04082, Fungal specific transcription factor domain (0.00000046) / PF00172, Fungal Zn(2)-Cys(6) binuclear cluster domain (0.000000017)	-	-	-	-	-	-	6.16048	1.94864	1.10395
An12g00840	Has domain(s) with predicted DNA binding, RNA polymerase II transcription factor activity, sequence-specific DNA binding, zinc ion binding activity and role in regulation of transcription, DNA-templated, transcription, DNA-templated	PF04082, Fungal specific transcription factor domain (1.1e-18) / PF00172, Fungal Zn(2)-Cys(6) binuclear cluster domain (6.8e-10)	39.633	8.00103	2.20019	38.146	8.00103	2.04015	24.7554	8.00103	1.07023
An11g03890	Ortholog(s) have role in hyphal growth	PF04082, Fungal specific transcription factor domain (1.2e-25) / PF00172, Fungal Zn(2)-Cys(6) binuclear cluster domain (9.7e-09)	2.42358	0.894641	1.33475	2.67268	0.894641	1.37142	-	-	-
An13g00910	Has domain(s) with predicted DNA binding, RNA polymerase II transcription factor activity, sequence-specific DNA binding, zinc ion binding activity and role in regulation of transcription, DNA-templated, transcription, DNA-templated	PF04082, Fungal specific transcription factor domain (1.6e-24) /PF00172, Fungal Zn(2)-Cys(6) binuclear cluster domain (8.8e-07)	6.55546	1.80891	1.75061	4.7607	1.80891	1.18404	7.98124	1.80891	1.58358
An09g00580	Has domain(s) with predicted DNA binding, RNA polymerase II transcription factor activity, sequence-specific DNA binding, zinc ion binding activity and role in regulation of transcription, DNA-templated, transcription, DNA-templated	PF04082, Fungal specific transcription factor domain (1.7e-14) / PF00172, Fungal Zn(2)-Cys(6) binuclear cluster domain (4.4e-06)	43.1554	16.9994	1.23508	-	-	-	-	-	-
An03g02940	Ortholog(s) have cytosol, nucleus localization	PF04082, Fungal specific transcription factor domain (1.8e-08) / PF00172, Fungal Zn(2)-Cys(6) binuclear cluster domain (2.9e-06)	-	-	-	-	-	-	22.8861	5.8959	1.39605
An07g01380	Has domain(s) with predicted DNA binding, RNA polymerase II transcription factor activity, sequence-specific DNA binding, nucleic acid binding, zinc ion binding activity	PF04082, Fungal specific transcription factor domain (1e-08) /PF13465, Zinc-finger double domain (4.5e-06) / PF00096, Zinc finger, C2H2 type (0.00066) / PF00172, Fungal Zn(2)-Cys(6) binuclear cluster domain (0.00015)	24.0828	0.794794	4.82005	15.754	0.794794	4.10406	19.9177	0.794794	4.09504
An11g00370	Ortholog(s) have role in cellular response to drug, growth of symbiont in host and positive regulation of cell adhesion involved in single-species biofilm formation, more	PF04082, Fungal specific transcription factor domain (2.0e-29) / PF00172, Fungal Zn(2)-Cys(6) binuclear cluster domain (8.3e-08)	-	-	-	-	-	-	1.79196	0.582056	1.06903
An01g01330	Has domain(s) with predicted DNA binding, RNA polymerase II transcription factor activity, sequence-specific DNA binding, zinc ion binding activity and role in regulation of transcription, DNA-templated, transcription, DNA-templated	PF04082, Fungal specific transcription factor domain (2.5e-23) / PF00172, Fungal Zn(2)-Cys(6) binuclear cluster domain (3.6e-07)	9.23635	0.636131	3.75917	10.5706	0.636131	3.85836	8.26589	0.636131	3.14732
An11g07350	Ortholog(s) have role in positive regulation of secondary metabolite biosynthetic process, secondary metabolite biosynthetic process	PF04082, Fungal specific transcription factor domain (2.8e-14) / PF00172, Fungal Zn(2)-Cys(6) binuclear cluster domain (2.0e-08)	78.374	24.1948	1.58609	100.399	24.1948	1.8332	114.094	24.1948	1.67688
An11g04050	Has domain(s) with predicted DNA binding, RNA polymerase II transcription factor activity, sequence-specific DNA binding, zinc ion binding activity and role in regulation of transcription, DNA-templated, transcription, DNA-templated	PF04082, Fungal specific transcription factor domain (3.0e-09) / PF00172, Fungal Zn(2)-Cys(6) binuclear cluster domain (1.2e-06)	-	-	-	-	-	-	3.37646	0.671643	1.7802
An16g00750	Has domain(s) with predicted DNA binding, RNA polymerase II transcription factor activity, sequence-specific DNA binding, zinc ion binding activity and role in regulation of transcription, DNA-templated, transcription, DNA-templated	PF04082, Fungal specific transcription factor domain (3.2e-17) / PF00172, Fungal Zn(2)-Cys(6) binuclear cluster domain (4.0e-08)	-	-	-	-	-	-	34.0836	10.2836	1.16869
An08g03870	Ortholog(s) have sequence-specific DNA binding, transcription factor activity, sequence-specific DNA binding activity	PF04082, Fungal specific transcription factor domain (3.3e-22) / PF00172, Fungal Zn(2)-Cys(6) binuclear cluster domain (3.00e-08)	22.1824	5.93678	1.79214	25.5875	5.93678	1.89223	63.3731	5.93678	2.85504
An16g05780	Has domain(s) with predicted DNA binding, RNA polymerase II transcription factor activity, sequence-specific DNA binding, zinc ion binding activity and role in regulation of transcription, DNA-templated, transcription, DNA-templated	PF04082, Fungal specific transcription factor domain (3.5e-18) / PF00172, Fungal Zn(2)-Cys(6) binuclear cluster domain (6.2e-09)	4.3675	1.50555	1.42915	4.11414	1.50555	1.23746	8.73564	1.50555	1.97782
An09g01870	Ortholog(s) have role in hyphal growth, positive regulation of secondary metabolite biosynthetic process, secondary metabolite biosynthetic process, sporocarp development involved in sexual reproduction	PF04082, Fungal specific transcription factor domain (3.6e-11) /PF00172, Fungal Zn(2)-Cys(6) binuclear cluster domain (5.8e-07)	-	-	-	-	-	-	3.30563	0.340637	2.7508
An02g13330	Has domain(s) with predicted DNA binding, RNA polymerase II transcription factor activity, sequence-specific DNA binding, zinc ion binding activity and role in regulation of transcription, DNA-templated, transcription, DNA-templated	PF04082, Fungal specific transcription factor domain (3.6e-21)	-	-	-	-	-	-	1.11692	0.323451	1.24347
An11g03780	Has domain(s) with predicted DNA binding, RNA polymerase II transcription factor activity, sequence-specific DNA binding, zinc ion binding activity and role in regulation of transcription, DNA-templated, transcription, DNA-templated	PF04082, Fungal specific transcription factor domain (3.7e-10) / PF00172, Fungal Zn(2)-Cys(6) binuclear cluster domain (2.1e-08)	17.3763	1.4478	3.48199	12.0457	1.4478	2.84991	21.7653	1.4478	3.35668
An01g09770	Has domain(s) with predicted ATP binding, DNA binding, RNA polymerase II transcription factor activity, sequence-specific DNA binding, protein kinase activity and protein serine/threonine kinase activity, more	PF04082, Fungal specific transcription factor domain (4.1e-10) / PF00069, Protein kinase domain (3.9e-19) / PF00172, Fungal Zn(2)-Cys(6) binuclear cluster domain (9.8e-07)	-	-	-	-	-	-	2.45651	0.595936	1.48921
An01g12410	Has domain(s) with predicted DNA binding, RNA polymerase II transcription factor activity, sequence-specific DNA binding, zinc ion binding activity and role in regulation of transcription, DNA-templated, transcription, DNA-templated	PF04082, Fungal specific transcription factor domain (4.1e-13) / PF00172, Fungal Zn(2)-Cys(6) binuclear cluster domain (8.4e-07)	-	-	-	-	-	-	4.37787	0.807867	1.88063
An16g01390	Ortholog(s) have role in positive regulation of transcription from RNA polymerase II promoter, short-chain fatty acid catabolic process	PF04082, Fungal specific transcription factor domain (4.4e-14) / PF00172, Fungal Zn(2)-Cys(6) binuclear cluster domain (8.0e-07)	6.05076	2.60249	1.10963	-	-	-	7.82944	2.60249	1.03092
An16g06780	Has domain(s) with predicted DNA binding, RNA polymerase II transcription factor activity, sequence-specific DNA binding, zinc ion binding activity and role in regulation of transcription, DNA-templated, transcription, DNA-templated	PF04082, Fungal specific transcription factor domain (4.7e-19) / PF00172, Fungal Zn(2)-Cys(6) binuclear cluster domain (5.8e-08)	8.64501	2.66345	1.59121	9.48363	2.66345	1.62351	9.68033	2.66345	1.30283
An03g06370	Has domain(s) with predicted DNA binding, RNA polymerase II transcription factor activity, sequence-specific DNA binding, zinc ion binding activity and role in regulation of transcription, DNA-templated, transcription, DNA-templated	PF04082, Fungal specific transcription factor domain (5.6e-10) / PF00172, Fungal Zn(2)-Cys(6) binuclear cluster domain (2.8e-07)	0.623585	0.254926	1.20101	-	-	-	-	-	-
An03g01760	Has domain(s) with predicted DNA binding, RNA polymerase II transcription factor activity, sequence-specific DNA binding, zinc ion binding activity and role in regulation of transcription, DNA-templated, transcription, DNA-templated	PF04082, Fungal specific transcription factor domain (6.2e-16) / PF00172, Fungal Zn(2)-Cys(6) binuclear cluster domain (1.1e-07)	27.7502	7.60702	1.75837	17.6962	7.60702	1.00634	-	-	-
An12g00830	Has domain(s) with predicted DNA binding, RNA polymerase II transcription factor activity, sequence-specific DNA binding, zinc ion binding activity and role in regulation of transcription, DNA-templated, transcription, DNA-templated	PF04082, Fungal specific transcription factor domain (6.5e-10) / PF00172, Fungal Zn(2)-Cys(6) binuclear cluster domain (1.4e-06)	10.7828	3.63081	1.46294	11.6957	3.63081	1.47354	-	-	-
An18g03530	Ortholog(s) have role in conidiophore development, hyphal growth and cytoplasm, nucleus localization	PF04082, Fungal specific transcription factor domain (6.7e-25) / PF00172, Fungal Zn(2)-Cys(6) binuclear cluster domain (6.6e-09)	33.5784	9.57008	1.70169	32.8707	9.57008	1.56688	37.5605	9.57008	1.41225
An11g02870	Has domain(s) with predicted DNA binding, RNA polymerase II transcription factor activity, sequence-specific DNA binding, zinc ion binding activity and role in regulation of transcription, DNA-templated, transcription, DNA-templated	PF04082, Fungal specific transcription factor domain (6.9e-21) / PF00172, Fungal Zn(2)-Cys(6) binuclear cluster domain (1.2e-46)	7.51002	3.20468	1.11899	8.04556	3.20468	1.11235	12.876	3.20468	1.44477
An16g01640	Putative zinc-binding transcription factor, involved in regulation of galactose catabolism via the oxidoreductive pathway	PF04082, Fungal specific transcription factor domain (7.3e-20) / PF00172, Fungal Zn(2)-Cys(6) binuclear cluster domain (5.5e-06)	-	-	-	-	-	-	3.43272	1.0789	1.11442
An11g08550	Has domain(s) with predicted DNA binding, RNA polymerase II transcription factor activity, sequence-specific DNA binding, zinc ion binding activity and role in regulation of transcription, DNA-templated, transcription, DNA-templated	PF04082, Fungal specific transcription factor domain (7.3e-21) / PF00172, Fungal Zn(2)-Cys(6) binuclear cluster domain (0.00011)	100.886	13.6575	2.77657	100.617	13.6575	2.66559	99.8102	13.6575	2.31093
An12g05220	Ortholog(s) have role in conidiophore development, hyphal growth, sporocarp development involved in sexual reproduction	PF04082, Fungal specific transcription factor domain (8.7e-16) / PF00172, Fungal Zn(2)-Cys(6) binuclear cluster domain (1.0e-08)	12.0569	1.22446	3.19475	8.55179	1.22446	2.59401	17.494	1.22446	3.28044
An07g06360	Has domain(s) with predicted DNA binding, RNA polymerase II transcription factor activity, sequence-specific DNA binding, zinc ion binding activity and role in regulation of transcription, DNA-templated, transcription, DNA-templated	PF04082, Fungal specific transcription factor domain (8.9e-11) / PF00172, Fungal Zn(2)-Cys(6) binuclear cluster domain (1.4e-06) / PF12051, Protein of unknown function (DUF3533) (0.039)	-	-	-	-	-	-	3.52868	1.19766	1.00361
An15g04320	Has domain(s) with predicted DNA binding, RNA polymerase II transcription factor activity, sequence-specific DNA binding, zinc ion binding activity and role in regulation of transcription, DNA-templated, transcription, DNA-templated	PF04082, Fungal specific transcription factor domain (9.00E-14) / PF00172, Fungal Zn(2)-Cys(6) binuclear cluster domain (2.1e-05)	-	-	-	-	-	-	2.39846	0.81488	1.00772
An16g00430	Ortholog(s) have role in negative regulation of transcription from RNA polymerase II promoter, regulation of nitrogen utilization and nucleus localization	PF04082, Fungal specific transcription factor domain (9.7e-29) / PF00172, Fungal Zn(2)-Cys(6) binuclear cluster domain (3.0e-08)	5.71797	1.50702	1.81819	3.82969	1.50702	1.13437	-	-	-
An15g05810	Zinc binuclear cluster protein; transcriptional regulator of xylanolytic gene expression; binds GGCTAAA sites; specifically induced in the presence of L-arabinose or L-arabitol; expression autoregulated	PF04082, Fungal specific transcription factor domain xlnR (7.8E-39) / PF00172, Fungal Zn(2)-Cys(6) binuclear cluster domain (3.3e-09)	94.8219	14.5745	2.59295	81.7568	14.5745	2.27471	99.7975	14.5745	2.21582
An01g11620	Has domain(s) with predicted RNA polymerase II transcription factor activity, sequence-specific DNA binding, zinc ion binding activity, role in regulation of transcription, DNA-templated and nucleus localization	PF11951, Fungal specific transcription factor domain (1.7e-09) / PF00172, Fungal Zn(2)-Cys(6) binuclear cluster domain (8.3e-07)	9.8272	3.53644	1.3663	12.2613	3.53644	1.57792	13.7762	3.53644	1.40258
An14g01490	Has domain(s) with predicted RNA polymerase II transcription factor activity, sequence-specific DNA binding, zinc ion binding activity, role in regulation of transcription, DNA-templated and nucleus localization	PF11951, Fungal specific transcription factor domain (2.3e-40) / PF04082, Fungal specific transcription factor domain (6.4e-18)	-	-	-	-	-	-	6.98355	1.27959	1.89323
An04g08040	Has domain(s) with predicted RNA polymerase II transcription factor activity, sequence-specific DNA binding, zinc ion binding activity, role in regulation of transcription, DNA-templated and nucleus localization	PF11951, Fungal specific transcription factor domain (2.4e-18) / PF00172, Fungal Zn(2)-Cys(6) binuclear cluster domain (7.8e-07)	4.97208	0.805698	2.52385	2.97421	0.805698	1.6785	6.33279	0.805698	2.42326
An07g01690	Has domain(s) with predicted RNA polymerase II transcription factor activity, sequence-specific DNA binding, zinc ion binding activity, role in regulation of transcription, DNA-templated and nucleus localization	PF11951, Fungal specific transcription factor domain (2.8e-10) / PF00172, Fungal Zn(2)-Cys(6) binuclear cluster domain (3.00e-05)	10.1208	4.00188	1.23059	-	-	-	13.1953	4.00188	1.16244
An16g01110	Has domain(s) with predicted RNA polymerase II transcription factor activity, sequence-specific DNA binding, zinc ion binding activity, role in regulation of transcription, DNA-templated and nucleus localization	PF11951, Fungal specific transcription factor domain (2.9e-07)	11.0946	4.42325	1.21957	-	-	-	-	-	-
An13g03820	Has domain(s) with predicted RNA polymerase II transcription factor activity, sequence-specific DNA binding, zinc ion binding activity, role in regulation of transcription, DNA-templated and nucleus localization	PF11951, Fungal specific transcription factor domain (2.9e-30) / PF00172, Fungal Zn(2)-Cys(6) binuclear cluster domain (3.9e-08)	14.4354	3.21202	2.06092	15.0918	3.21202	2.02094	18.8145	3.21202	1.99261
An05g01040	Has domain(s) with predicted 4 iron, 4 sulfur cluster binding, RNA polymerase II transcription factor activity, sequence-specific DNA binding, endonuclease activity, zinc ion binding activity	PF11951, Fungal specific transcription factor domain (3.2e-06) /PF00172, Fungal Zn(2)-Cys(6) binuclear cluster domain (2.5e-06)	-	-	-	-	-	-	8.69935	1.77548	1.73656
An16g03290	Has domain(s) with predicted RNA polymerase II transcription factor activity, sequence-specific DNA binding, zinc ion binding activity, role in regulation of transcription, DNA-templated and nucleus localization	PF11951, Fungal specific transcription factor domain (4.2e-59) / PF00172, Fungal Zn(2)-Cys(6) binuclear cluster domain (3.2e-09)	160.122	69.7974	1.08891	-	-	-	249.437	69.7974	1.27791
An16g07890	Has domain(s) with predicted RNA polymerase II transcription factor activity, sequence-specific DNA binding, zinc ion binding activity, role in regulation of transcription, DNA-templated and nucleus localization	PF11951, Fungal specific transcription factor domain (4.7e-15) / PF00172, Fungal Zn(2)-Cys(6) binuclear cluster domain (5.4e-06)	4.51163	1.79175	1.22675	5.79901	1.79175	1.48837	11.2215	1.79175	2.09205
An09g01200	Has domain(s) with predicted RNA polymerase II transcription factor activity, sequence-specific DNA binding, zinc ion binding activity, role in regulation of transcription, DNA-templated and nucleus localization	PF11951, Fungal specific transcription factor domain (7.6e-15) / PF00172, Fungal Zn(2)-Cys(6) binuclear cluster domain (1.2e-06)	10.0212	4.23476	1.1342	14.6202	4.23476	1.57427	-	-	-
An03g02140	Ortholog(s) have RNA polymerase II core promoter proximal region sequence-specific DNA binding, transcription factor activity and sequence-specific DNA binding transcription factor recruiting, more	PF11951, Fungal specific transcription factor domain (8.6e-52) / PF00172, Fungal Zn(2)-Cys(6) binuclear cluster domain (5.2e-07)	10.9538	1.3362	2.93177	5.37741	1.3362	1.80015	4.67701	1.3362	1.25142
An05g01600	Has domain(s) with predicted DNA binding, RNA polymerase II transcription factor activity, sequence-specific DNA binding, zinc ion binding activity and role in regulation of transcription, DNA-templated, transcription, DNA-templated	PF04082, Fungal specific transcription factor domain (6.4e-14) / PF00172, Fungal Zn(2)-Cys(6) binuclear cluster domain (3.7e-07)	0.0483996	0.00608451	1.45999	-	-	-	-	-	-
An09g02620	Has domain(s) with predicted DNA binding, RNA polymerase II transcription factor activity, sequence-specific DNA binding, zinc ion binding activity and role in regulation of transcription, DNA-templated, transcription, DNA-templated	PF04082, Fungal specific transcription factor domain (5e-25) / PF00172, Fungal Zn(2)-Cys(6) binuclear cluster domain (4.8e-05)	0.133155	0.0157461	2.76575	0.126547	0.0157461	2.56934	0.328114	0.0157461	3.64522
An09g06210	Has domain(s) with predicted DNA binding, RNA polymerase II transcription factor activity, sequence-specific DNA binding, zinc ion binding activity and role in regulation of transcription, DNA-templated, transcription, DNA-templated	PF04082, Fungal specific transcription factor domain (2.1e-10) / PF00172, Fungal Zn(2)-Cys(6) binuclear cluster domain (1.9e-09)	-	-	-	-	-	-	0.0475556	0.0127984	1.00076
An11g04010	Has domain(s) with predicted RNA polymerase II transcription factor activity, sequence-specific DNA binding, zinc ion binding activity, role in regulation of transcription, DNA-templated and nucleus localization	PF11951, Fungal specific transcription factor domain (4.6e-29) / PF00172, Fungal Zn(2)-Cys(6) binuclear cluster domain (4.5e-07)	-	-	-	-	-	-	0.694136	0.166292	1.55996
An12g06580	Has domain(s) with predicted DNA binding, RNA polymerase II transcription factor activity, sequence-specific DNA binding, zinc ion binding activity and role in regulation of transcription, DNA-templated, transcription, DNA-templated	PF04082, Fungal specific transcription factor domain (1.6e-15) / PF00172, Fungal Zn(2)-Cys(6) binuclear cluster domain (4e-06)	-	-	-	-	-	-	0.182973	0.0655927	1.01786
An01g02150	Ortholog(s) have transcription factor activity, sequence-specific DNA binding activity and role in positive regulation of transcription from RNA polymerase II promoter, regulation of arginine metabolic process	PF11951, Fungal specific transcription factor domain (1.5e-07) / Fungal Zn(2)-Cys(6) binuclear cluster domain (0.00045)	-	-	-	12.1216	5.07148	1.04301	22.1124	5.07148	1.56369
An12g10660	Has domain(s) with predicted DNA binding, zinc ion binding activity, role in transcription, DNA-templated and nucleus localization	PF04082, Fungal specific transcription factor domain (1.5e-19)	6.04956	0.462367	3.61487	6.07608	0.462367	3.51086	25.2711	0.462367	5.22664
An12g07330	Has domain(s) with predicted DNA binding, zinc ion binding activity, role in transcription, DNA-templated and nucleus localization	PF04082, Fungal specific transcription factor domain (3.2e-25)	-	-	-	-	-	-	1.44632	0.455082	1.1185
An07g00620	Has domain(s) with predicted DNA binding, RNA polymerase II transcription factor activity, sequence-specific DNA binding, zinc ion binding activity and role in regulation of transcription, DNA-templated, transcription, DNA-templated	PF04082, Fungal specific transcription factor domain (4.8e-33)	9.21426	1.5693	2.44952	6.56641	1.5693	1.85764	8.97084	1.5693	1.95969
An02g11070	Has domain(s) with predicted DNA binding, zinc ion binding activity, role in transcription, DNA-templated and nucleus localization	PF04082, Fungal specific transcription factor domain (6.2e-26) / PF00172, Fungal Zn(2)-Cys(6) binuclear cluster domain (0.067)	-	-	-	-	-	-	3.43735	1.11064	1.0744
An12g01600	Has domain(s) with predicted DNA binding, zinc ion binding activity, role in transcription, DNA-templated and nucleus localization	PF11951, Fungal specific transcription factor domain (8.7e-10)	0.827356	0.124958	2.68056	0.591688	0.124958	2.08106	1.54566	0.124958	3.13273
An03g04760	Ortholog(s) have nucleus localization	PF00172, Fungal Zn(2)-Cys(6) binuclear cluster domain (1.4e-08)	20.515	6.45692	1.55833	16.8125	6.45692	1.16681	-	-	-
An07g00670	Has domain(s) with predicted DNA binding, zinc ion binding activity, role in transcription, DNA-templated and nucleus localization	PF04082, Fungal specific transcription factor domain (1.1e-11)	-	-	-	32.7049	8.66646	1.69958	58.7978	8.66646	2.20268
An07g03940	Has domain(s) with predicted DNA binding, nucleic acid binding, zinc ion binding activity, role in transcription, DNA-templated and nucleus localization	PF04082, Fungal specific transcription factor domain (1.3e-11) / PF00096, Zinc finger, C2H2 type (6.6e-05) / PF13894, C2H2-type zinc finge (0.0028) / PF13465, Zinc-finger double domain (0.00021)	8.24499	3.7685	1.02117	8.76358	3.7685	1.00504	-	-	-
An06g01970	Has domain(s) with predicted DNA binding, zinc ion binding activity, role in transcription, DNA-templated and nucleus localization	PF04082, Fungal specific transcription factor domain (1.3e-14)	-	-	-	-	-	-	1.73309	0.512406	1.21143
An12g00750	Has domain(s) with predicted DNA binding, zinc ion binding activity, role in transcription, DNA-templated and nucleus localization	PF04082, Fungal specific transcription factor domain (1.3e-25)	15.8047	4.98633	1.55536	15.1787	4.98633	1.39292	25.9487	4.98633	1.81933
An11g06290	Has domain(s) with predicted DNA binding, zinc ion binding activity, role in transcription, DNA-templated and nucleus localization	PF04082, Fungal specific transcription factor domain (1.5e-15)	19.9832	5.90899	1.64927	16.2399	5.90899	1.24736	18.8201	5.90899	1.11206
An01g14770	Has domain(s) with predicted DNA binding, nucleic acid binding, zinc ion binding activity, role in transcription, DNA-templated and nucleus localization	PF04082, Fungal specific transcription factor domain (1.6e-12) / PF13465, Zinc-finger double domain (0.00017) /PF00096, Zinc finger, C2H2 type (0.0029) /PF13894, C2H2-type zinc finger (0.0035)	-	-	-	-	-	-	2.44071	0.771857	1.1062
An08g03650	Has domain(s) with predicted DNA binding, zinc ion binding activity, role in transcription, DNA-templated and nucleus localization	PF04082, Fungal specific transcription factor domain (1.6e-13)	-	-	-	18.3176	4.0003	1.98141	-	-	-
An03g00020	Ortholog(s) have nucleus localization	PF04082, Fungal specific transcription factor domain (1.7e-12) / PF00096, Zinc finger, C2H2 type (1.8e-05)	4.40108	1.36067	1.58965	-	-	-	-	-	-
An03g01480	Has domain(s) with predicted DNA binding, nucleic acid binding, zinc ion binding activity, role in transcription, DNA-templated and nucleus localization	PF04082, Fungal specific transcription factor domain (2.3e-40) / PF00096, Zinc finger, C2H2 type (0.00021) / PF13894, C2H2-type zinc finger (0.0012)	86.6656	28.5066	1.4956	-	-	-	-	-	-
An11g00140	Has domain(s) with predicted DNA binding, zinc ion binding activity, role in transcription, DNA-templated and nucleus localization	PF04082, Fungal specific transcription factor domain (2.5e-12)	2.67158	0.786268	1.66874	3.1536	0.786268	1.80327	5.04728	0.786268	2.13655
An04g00780	Has domain(s) with predicted DNA binding, zinc ion binding activity, role in transcription, DNA-templated and nucleus localization	PF04082, Fungal specific transcription factor domain (2.8e-18)	74.0747	9.52925	2.84925	53.5953	9.52925	2.27766	58.401	9.52925	2.05451
An09g04860	Ortholog(s) have nucleic acid binding transcription factor activity	PF04082, Fungal specific transcription factor domain (3.4e-09)	-	-	-	4.43275	1.32543	1.52929	7.8911	1.32543	2.01767
An17g01300	Ortholog(s) have transcription factor activity, sequence-specific DNA binding, transcription regulatory region DNA binding activity and role in regulation of cellular amide catabolic process, transcription from RNA polymerase II promoter	PF04082, Fungal specific transcription factor domain (3.6e-14) / PF13465, Zinc-finger double domain (4.2e-08) / PF00096, Zinc finger, C2H2 type (2.3e-05) (6e-05)	17.3952	7.91952	1.02594	-	-	-	-	-	-
An15g05080	Has domain(s) with predicted DNA binding, RNA polymerase II transcription factor activity, sequence-specific DNA binding, zinc ion binding activity and role in regulation of transcription, DNA-templated, transcription, DNA-templated	PF04082, Fungal specific transcription factor domain (4.9e-12) / PF00172, Fungal Zn(2)-Cys(6) binuclear cluster domain (0.00087)	-	-	-	-	-	-	15.1621	3.19846	1.68618
An01g02940	Has domain(s) with predicted DNA binding, nucleic acid binding, zinc ion binding activity, role in transcription, DNA-templated and nucleus localization	PF04082, Fungal specific transcription factor domain (5.5e-10) / PF00096, Zinc finger, C2H2 type (0.00054) / PF13465, Zinc-finger double domain (5.1e-06) / PF13894, C2H2-type zinc finger (0.014) / PF12171, Zinc-finger double-stranded RNA-binding (0.014)	2.96116	1.08674	1.34079	3.4367	1.08674	1.45161	6.22928	1.08674	1.96318
An08g07930	Has domain(s) with predicted DNA binding, zinc ion binding activity, role in transcription, DNA-templated and nucleus localization	PF04082, Fungal specific transcription factor domain (5.8e-30) / PF13387, Domain of unknown function (DUF4105) (0.047)	3.07614	0.888282	1.68699	2.41933	0.888282	1.23429	4.92165	0.888282	1.91401
An09g05200	Has domain(s) with predicted DNA binding, zinc ion binding activity, role in transcription, DNA-templated and nucleus localization	PF04082, Fungal specific transcription factor domain (5.9e-14)	-	-	-	42.6729	11.2749	1.71599	-	-	-
An13g01370	Has domain(s) with predicted DNA binding, zinc ion binding activity, role in transcription, DNA-templated and nucleus localization	PF04082, Fungal specific transcription factor domain (6.1e-08)	-	-	-	-	-	-	138.49	41.1824	1.18808
An03g05980	Has domain(s) with predicted DNA binding, zinc ion binding activity, role in transcription, DNA-templated and nucleus localization	PF04082, Fungal specific transcription factor domain (7.2e-27)	2.07979	0.163161	3.61398	1.0971	0.163161	2.58033	1.99456	0.163161	3.10039
An09g01390	Ortholog(s) have role in sporocarp development involved in sexual reproduction	PF04082, Fungal specific transcription factor domain (9.8e-23)	2.03418	0.209984	3.21264	1.06782	0.209984	2.17337	2.60811	0.209984	3.12172
An13g02370	Has domain(s) with predicted nucleic acid binding, zinc ion binding activity	PF00642, Zinc finger C-x8-C-x5-C-x3-H type (6.4e-06)	-	-	-	-	-	-	6.64828	1.86709	1.27184
An07g06750	Ortholog(s) have role in cytoplasmic microtubule organization, establishment of nucleus localization and establishment or maintenance of cell polarity regulating cell shape, more	PF16768, Nucleoporin homology of Germinal-centre associated nuclear protein (3.5e-06) / PF00642, Zinc finger C-x8-C-x5-C-x3-H type (and similar) (0.00028) / PF13634, Nucleoporin FG repeat region (0.01)	-	-	-	-	-	-	9.97678	3.18258	1.08851
An16g01230	Has domain(s) with predicted nucleic acid binding, zinc ion binding activity	PF00096, Zinc finger, C2H2 type (0.00046)	-	-	-	-	-	-	13.5969	4.42409	1.05995
An01g04370	Ortholog(s) have cytosol, nucleus localization	PF00096, Zinc finger, C2H2 type (0.00086) / PF00096, Zinc finger, C2H2 type (0.0028)	-	-	-	-	-	-	21.6067	5.37455	1.44606
An01g10540	Putative transcription factor similar to A. nidulans brlA; role in conidiophore development; mutant forms stalks 20-30 times longer than wild-type	PF00096, Zinc finger, C2H2 type (5.2e-06) / PF00096, Zinc finger, C2H2 type (0.00075) / PF13894, C2H2-type zinc finger (0.0037)	32.7709	0.874245	5.12494	30.7729	0.874245	4.93005	50.3026	0.874245	5.29172
An07g05960	Has domain(s) with predicted nucleic acid binding, zinc ion binding activity	PF00096, Zinc finger, C2H2 type (5.7e-06)	383.549	114.415	1.63556	469.603	114.415	1.81791	766.77	114.415	2.18315
An02g03830	Transcriptional regulator of the carbon catabolite repression; contains two Cys2His2 zinc finger motifs	PF13465, Zinc-finger double domain (1.1e-05) / PF13465, Zinc-finger double domain (1.1e-05) /PF13894, C2H2-type zinc finger (0.014)	240.448	98.6466	1.17657	323.527	98.6466	1.49726	-	-	-
An16g06440	Has domain(s) with predicted DNA binding, nucleic acid binding, zinc ion binding activity, role in transcription, DNA-templated and nucleus localization	PF13465, Zinc-finger double domain (2.3e-05) / PF00096, Zinc finger, C2H2 type (0.00083) / PF13894, C2H2-type zinc finger (0.014)	-	-	-	-	-	-	20.0134	3.85942	1.81667
An02g05420	Putative C2H2 transcription factor; predicted role in conidiation; expressed in germinating conidia	PF13465, Zinc-finger double domain | flbC (6.2e-06) / PF00096, Zinc finger, C2H2 type (1.9e-05) / PF13894, C2H2-type zinc finger (0.0002)	61.212	11.2611	2.33333	70.9679	11.2611	2.44113	70.5622	11.2611	2.08696
An14g06250	Protein with some similarityto Atf1 transcription factor; ortholog(s) have role in cellular response to heat, cellular response to hydrogen peroxide; expressed in germinating conidia	PF00170, bZIP transcription factor (1.5e-08) / PF07716, Basic region leucine zipper (0.0015) /PF03131, bZIP Maf transcription facto (0.0028)	17.7852	6.96979	1.24428	20.1843	6.96979	1.32624	30.4077	6.96979	1.56796
An04g04510	Has domain(s) with predicted sequence-specific DNA binding, transcription factor activity, sequence-specific DNA binding activity and role in regulation of transcription, DNA-templated	PF00170, bZIP transcription factor (1.9e-06) / PF07716, Basic region leucine zipper (7.5e-06) / PF03131, bZIP Maf transcription factor (0.0081)	515.941	196.998	1.27919	492.671	196.998	1.10918	961.503	196.998	1.72609
An01g13950	Has domain(s) with predicted protein dimerization activity	PF00010, Helix-loop-helix DNA-binding domain (1e-08)	72.1067	26.1187	1.35687	78.6492	26.1187	1.37833	-	-	-
An08g01380	Has domain(s) with predicted protein dimerization activity	PF00010, Helix-loop-helix DNA-binding domain (2.1e-12)	535.312	101.261	2.29295	597.387	101.261	2.34595	378.37	101.261	1.34133
An15g03490	Has domain(s) with predicted protein dimerization activity	PF00010, Helix-loop-helix DNA-binding domain (2.3e-15)	-	-	-	-	-	-	26.1931	8.49215	1.0644
An01g04980	Has domain(s) with predicted nucleic acid binding, zinc ion binding activity	PF00096, Zinc finger, C2H2 type (0.012)	-	-	-	-	-	-	15.9613	3.62451	1.58162
An01g00940	Has domain(s) with predicted DNA binding, sequence-specific DNA binding, transcription factor activity, sequence-specific DNA binding activity and role in regulation of transcription, DNA-templated	PF00170, bZIP transcription factor (3.4e-05)	-	-	-	-	-	-	10.335	2.77123	1.34172
An01g10280	Has domain(s) with predicted RNA polymerase II transcription factor activity, sequence-specific DNA binding, zinc ion binding activity, role in regulation of transcription, DNA-templated and nucleus localization	PF00172, Fungal Zn(2)-Cys(6) binuclear cluster domain (0.00067)	2.86091	0.956984	1.47718	3.64211	0.956984	1.71919	6.81605	0.956984	2.28005
An08g04740	Has domain(s) with predicted RNA polymerase II transcription factor activity, sequence-specific DNA binding, zinc ion binding activity, role in regulation of transcription, DNA-templated and nucleus localization	PF00172, Fungal Zn(2)-Cys(6) binuclear cluster domain (0.00095)	3.22567	0.649317	2.21315	2.4875	0.649317	1.731	2.78598	0.649317	1.54919
An01g05890	Has domain(s) with predicted DNA binding activity	PF03153, Transcription factor IIA, alpha/beta subunit (0.012)	-	-	-	-	-	-	104.09	15.9925	2.14373
An11g05820	Has domain(s) with predicted DNA binding, zinc ion binding activity, role in transcription, DNA-templated and nucleus localization	PF04082, Fungal specific transcription factor domain (0.00016)	-	-	-	-	-	-	2.33376	0.550201	1.53223
An02g08210	Ortholog of A. nidulans FGSC A4 : AN3356, AN0718, AN5052, AN5040, A. fumigatus Af293 : Afu1g14460, Afu3g01980, Afu3g12180, Afu8g06010 and A. niger CBS 513.88 : An14g06110, An18g00110, An02g00290, An02g13100, An06g00330	PF04082, Fungal specific transcription factor domain (0.0036)	19.8497	5.02603	1.87464	23.1157	5.02603	1.99669	22.7748	5.02603	1.62264
An15g04220	Has domain(s) with predicted DNA binding, zinc ion binding activity, role in transcription, DNA-templated and nucleus localization	PF04082, Fungal specific transcription factor domain (3.9e-06)	8.56539	1.00804	2.98447	5.20196	1.00804	2.15916	9.23293	1.00804	2.63993
An15g05490	Has domain(s) with predicted DNA binding, zinc ion binding activity, role in transcription, DNA-templated and nucleus localization	PF04082, Fungal specific transcription factor domain (9.1e-05) / PF00172, Fungal Zn(2)-Cys(6) binuclear cluster domain (0.011)	2.19506	0.548871	1.90036	2.22893	0.548871	1.81701	2.37004	0.548871	1.55792
An16g09130	Putative transcription factor	PF05224, NDT80/ PhoG like DNA-binding family (3.5e-37)	55.6475	21.9153	1.23502	-	-	-	-	-	-
An09g04060	Has domain(s) with predicted RNA polymerase II transcription factor activity, sequence-specific DNA binding, zinc ion binding activity, role in regulation of transcription, DNA-templated and nucleus localization	PF11951, Fungal specific transcription factor domain (0.00099)	-	-	-	-	-	-	13.9232	4.49793	1.0717
An07g05970	Has domain(s) with predicted catalytic activity, methylated-DNA-[protein]-cysteine S-methyltransferase activity and role in DNA repair	PF01035, 6-O-methylguanine DNA methyltransferase, DNA binding domain (6.8e-22) / PF17100, N-terminal domain of NWD NACHT-NTPase (2.7e-10) / PF05729, NACHT domain (0.0051) / PF12796, Ankyrin repeats (3 copies) (4.7e-10) / PF13637, Ankyrin repeats (many copies) (2.1e-10) / PF13857, Ankyrin repeats (many copies) (0.00052) / PF13606, Ankyrin repeat (0.0081)	-	-	-	-	-	-	11.9983	2.67572	1.60294
An07g02270	Has domain(s) with predicted DNA binding, transcription factor activity, sequence-specific DNA binding activity and role in regulation of transcription, DNA-templated	PF13637, Ankyrin repeats (many copies) (1.3e-06) / PF04383, KilA-N domain (0.0085)	-	-	-	-	-	-	29.4636	5.06843	1.97914
An11g10180	Ortholog(s) have role in ascospore formation	PF04769, Mating-type protein MAT alpha 1 HMG-box (2.1e-40)	0.307262	0.10779	1.53535	-	-	-	0.574803	0.10779	2.01569
An09g06100	Ortholog(s) have role in meiotic DNA double-strand break formation, reciprocal meiotic recombination, synapsis and cytosol, nucleus localization	PF04406, Type IIB DNA topoisomerase (2.3e-17)	0.514804	0.114737	2.1473	0.530412	0.114737	2.08066	0.523696	0.114737	1.71397
An07g05980	Ortholog of Ku80; 80 kDa subunit of Ku70/Ku80 complex involved in non-homologous double-stranded break repair	PF08785, Ku C terminal domain like (3e-37) / PF02735, Ku70/Ku80 beta-barrel domain (2.1e-33) / PF03731, Ku70/Ku80 N-terminal alpha/beta domain (5.6e-07) / PF00092, von Willebrand factor type A domain (0.00047)	-	-	-	-	-	-	17.5108	4.91751	1.27155
An01g05630	Has domain(s) with predicted ATP binding, aminoacyl-tRNA ligase activity, aspartate-tRNA ligase activity, role in aspartyl-tRNA aminoacylation, tRNA aminoacylation for protein translation and cytoplasm localization	PF00152, tRNA synthetases class II (D, K and N) (1.5e-74) / PF09924, Uncharacterised conserved protein (DUF2156) (9.5e-19) / PF01336, OB-fold nucleic acid binding domain (0.0094) / PF13480, Acetyltransferase (GNAT) domain (0.0099)	288.968	104.89	1.35338	329.178	104.89	1.43612	-	-	-
An01g08710	Has domain(s) with predicted nucleic acid binding, zinc ion binding activity	PF00098, Zinc knuckle (2e-07) (2.5e-06) (3.7e-06) / PF14392, Zinc knuckle (0.0067) (0.034) / PF13696, Zinc knuckle (0.00089) (0.0047) / PF15288, Zinc knuckle (0.00011) (0.043)	0.259982	0.0467262	2.5536	0.224053	0.0467262	2.22186	0.625167	0.0467262	3.38932
An04g00480	Has domain(s) with predicted sequence-specific DNA binding, transcription factor activity, sequence-specific DNA binding activity and role in regulation of transcription, DNA-templated	PF00170, bZIP transcription factor (0.00037) / PF07716, Basic region leucine zipper (0.0039)	-	-	-	-	-	-	175.248	53.4451	1.15401
An04g02640	Ortholog(s) have nucleolus localization	PF06732, Pescadillo N-terminus (4.3e-123) / PF16589, BRCT domain, a BRCA1 C-terminus domain (5.6e-05) / PF16759, DNA ligase 3 BRCT domain (0.0014)	-	-	-	53.0294	14.3759	1.6689	84.5415	14.3759	1.99567
An04g07650	pseudogene	PF00505, HMG (high mobility group) box (0.00023)	-	-	-	0.519646	0.178418	1.46538	0.772851	0.178418	1.72658
An07g05790	Ortholog(s) have nucleolus localization	PF02854, MIF4G domain (5.5e-25) / PF02847, MA3 domain (7e-16)	-	-	-	11.4771	4.81331	1.0398	17.465	4.81331	1.29891
An07g10270	Ortholog(s) have cytosol, nucleolus localization	PF00098, Zinc knuckle (1.9e-09) (6.3e-08) (4.4e-07) (2.7e-07) / PF14392, Zinc knuckle (0.0053) (0.0056) / PF15288, Zinc knuckle (0.016) (0.044)	83.3159	35.7132	1.11182	87.5749	35.7132	1.07882	131.023	35.7132	1.31287
An08g03470	Ortholog(s) have role in reciprocal meiotic recombination and nucleus localization	PF00488, MutS domain V (5.4e-49) / PF05192, MutS domain III (3.2e-13)	1.22346	0.288027	1.99123	2.91646	0.288027	3.13883	5.3681	0.288027	3.67536
An12g07640	Protein of unknown function	PF01753, MYND finger (0.0041)	-	-	-	-	-	-	1.11525	0.350231	1.13066
An13g00990	Has domain(s) with predicted nucleic acid binding activity	PF00856, SET domain (0.00095) / PF02037, SAP domain (0.011)	5.92878	2.54602	1.11157	9.4617	2.54602	1.68231	23.1127	2.54602	2.6243
An13g01060	Ortholog(s) have role in gene conversion at mating-type locus, termination of copy-synthesis, maintenance of DNA repeat elements, reciprocal meiotic recombination and nucleus, site of double-strand break localization	PF00488, MutS domain V (9.5e-73) / PF05192, MutS domain III (3.3e-36) / PF01624, MutS domain I (1.6e-28) / PF05188, MutS domain II (7.2e-09) / PF05190, MutS family domain IV (6.5e-05)	-	-	-	-	-	-	13.4796	4.33421	1.0765
An14g02130	Ortholog of Aspergillus wentii : Aspwe1_0039685, Aspergillus niger ATCC 1015 : 215069-mRNA, Aspergillus zonatus : Aspzo1_2129422 and Aspergillus carbonarius ITEM 5010 : Acar5010_155128	PF13087, AAA domain (5.6e-28) / PF13086, AAA domain (4.4e-21) / PF13245, AAA domain (4.4e-06)	-	-	-	-	-	-	7.13153	1.61357	1.58483
An15g03580	Ortholog(s) have role in mitochondrion transport along microtubule, vesicle transport along microtubule and cytoplasmic microtubule, cytoplasmic vesicle, early endosome localization	PF00225, Kinesin motor domain (4.7e-111) / PF12473, Kinesin protein (3e-43) / PF16183, Kinesin-associated (5e-06) (2.8e-31) / PF16796, Microtubule binding (5.7e-24)	0.809482	0.193677	1.97122	1.06752	0.193677	2.26044	1.34491	0.193677	2.25471
An15g04980	Has domain(s) with predicted zinc ion binding activity	PF01753, MYND finger (5.4e-11)	15.2603	1.35458	3.39771	45.8314	1.35458	4.87754	94.9015	1.35458	5.58464
An16g04420	Ortholog(s) have role in reciprocal meiotic recombination and endoplasmic reticulum, mitochondrion, nuclear envelope, plasma membrane localization	PF10281, Putative stress-responsive nuclear envelope protein (2.7e-15) (9.6e-14) (1.2e-11)	36.324	7.10417	2.24599	37.5172	7.10417	2.19289	24.8729	7.10417	1.24848
An17g00800	Ortholog(s) have role in asexual sporulation resulting in formation of a cellular spore and diterpenoid biosynthetic process, more	PF00172, Fungal Zn(2)-Cys(6) binuclear cluster domain (0.026)	7.13562	2.48273	1.41618	8.41945	2.48273	1.55061	10.532	2.48273	1.52617
An17g01855	Has domain(s) with predicted DNA binding activity	PF02178, AT hook motif (0.029)	-	-	-	30.9023	13.2082	1.00841	-	-	-
