# Supplementary material for: Comparative transcriptome analysis reveals different strategies for degradation of steam-exploded sugarcane bagasse by Aspergillus niger and Trichoderma reesei
Source: BMC Genomics. 2017 Jun 30;18:501. doi: 10.1186/s12864-017-3857-5 (PMC5493111; doi:10.1186/s12864-017-3857-5)
Supplement: Supplementary file 18 — Known upregulated transcription factors in T. reesei RUT-C30 transcriptome. (XLSX 19 kb) [file 12864_2017_3857_MOESM18_ESM.xlsx]

## Sheet: Additional file 18
Additional file 18: Known upregulated transcription factors in T. reesei RUT-C30 transcriptome.
* Trichoderma reesei RUT C30 v1.0 database from JGI was used to recover the T. reesei proteins ID and best hit.
¥ Expression value RPKM.
£ The color gradient shows the gene expression values. Lighter and darker green have the smallest and biggest values of log₂FC, respectively.
ID JGI*	JGI best hit*	PFAM (E-value)	6h			12h			24h
			B6h¥	F24h¥	log₂FC£	B12h¥	F24h¥	log₂FC£	B24h¥	F24h¥	log₂FC£
88647	gi|39945816|ref|XP_362445.1| hypothetical protein [Magnaporthe oryzae 70-15] >gi|145019265|gb|EDK03493.1| predicted protein [Magnaporthe oryzae 70-15] (model%: 98, hit%: 99, score: 285, %id: 21) [Magnaporthe oryzae 70-15]	PF06428, GDP/GTP exchange factor Sec2p (0.027) / PF14362, Domain of unknown function (DUF4407) (0.023) / PF04156, IncA protein (0.027) / PF08614, Autophagy protein 16 (ATG16) (0.035)	1.22448	0.466228	1.30499	1.53136	0.466228	1.57475	1.04097	0.466228	1.25056
134004	gi|322705983|gb|EFY97565.1| hypothetical protein MAA_06790 [Metarhizium anisopliae ARSEF 23] (model%: 78, hit%: 80, score: 395, %id: 45) [Metarhizium anisopliae ARSEF 23]	PF00170, bZIP transcription factor (1.2E-02), PF07716, Basic region leucine zipper (1.2E-02)	0.544994	0.237466	1.15196	0.849078	0.237466	1.75728	0.566198	0.237466	1.39543
38385	gi|322692761|gb|EFY84652.1| hypothetical protein MAC_09317 [Metarhizium acridum CQMa 102] (model%: 74, hit%: 80, score: 167, %id: 11) [Metarhizium acridum CQMa 102]	PF07716, Basic region leucine zipper (4.6E-03), PF00170, bZIP transcription factor (2.3E-02)	0.736685	0.339534	1.01989	0.957336	0.339534	1.34618	-	-	-
85751	gi|46110246|ref|XP_382181.1| hypothetical protein FG02005.1 [Gibberella zeae PH-1] (model%: 56, hit%: 39, score: 374, %id: 16) [Gibberella zeae PH-1]	PF16622, zinc-finger C2H2-type (0.00016) / PF00412, LIM domain (0.0078) / PF07464, Apolipophorin-III precursor (apoLp-III) (0.017) / PF04803, Cor1/Xlr/Xmr conserved region (0.032) / PF00096, Zinc finger, C2H2 type (0.032)	-	-	-	0.0738095	0.0329446	1.33062	0.0871262	0.0329446	1.84503
25140	gi|322694944|gb|EFY86761.1| C2H2 finger domain protein, putative [Metarhizium acridum CQMa 102] (model%: 88, hit%: 96, score: 1512, %id: 45) [Metarhizium acridum CQMa 102]	PF13894, C2H2-type zinc finger (6.5E-02)	35.1663	11.4112	1.49022	-	-	-	38.9942	11.4112	1.82391
95791	PacC gi|118131867|gb|ABK60115.1| transcription factor PacC [Hypocrea lixii] (model%: 99, hit%: 100, score: 2399, %id: 63) [Hypocrea lixii]	PF00096, Zinc finger, C2H2 type (1.7E-05) / PF13465, Zinc-finger double domain (7.2E-05)	85.0993	15.9547	2.28149	81.0722	15.9547	2.15183	59.141	15.9547	1.94019
36701	gi|322698718|gb|EFY90486.1| TATA binding protein [Metarhizium acridum CQMa 102] (model%: 99, hit%: 100, score: 1176, %id: 92) [Metarhizium acridum CQMa 102]	PF00352, Transcription factor TFIID (or TATA-binding protein, TBP) (7.8e-33) (4.7e-32)	-	-	-	-	-	-	324.549	166.503	1.01318
129117	gi|322703201|gb|EFY94814.1| homeoprotein [Metarhizium anisopliae ARSEF 23] (model%: 99, hit%: 99, score: 2261, %id: 58) [Metarhizium anisopliae ARSEF 23]	PF00046, Homeobox domain (2.6E-19) / PF05920, Homeobox KN domain (6.8E-03)	-	-	-	-	-	-	260.818	89.8027	1.5883
74229	gi|116191303|ref|XP_001221464.1| hypothetical protein CHGG_05369 [Chaetomium globosum CBS 148.51] >gi|88181282|gb|EAQ88750.1| hypothetical protein CHGG_05369 [Chaetomium globosum CBS 148.51] (model%: 89, hit%: 74, score: 529, %id: 23) [Chaetomium globosum CBS 148.51]	PF00249, Myb-like DNA-binding domain (0.034)	103.995	26.6721	1.82943	64.1783	26.6721	1.07348	63.5293	26.6721	1.30265
80751	gi|322704044|gb|EFY95644.1| MYB DNA-binding domain-containing protein [Metarhizium anisopliae ARSEF 23] (model%: 96, hit%: 53, score: 433, %id: 58) [Metarhizium anisopliae ARSEF 23]	PF13921, Myb-like DNA-binding domain (7.6e-10) / PF00249, Myb-like DNA-binding domain (1.2e-05) (0.0012)	0.104241	0.0262897	2.25755	-	-	-	-	-	-
101389	gi|322712190|gb|EFZ03763.1| transcription factor (Snd1/p100), putative [Metarhizium anisopliae ARSEF 23] (model%: 99, hit%: 100, score: 3664, %id: 79) [Metarhizium anisopliae ARSEF 23]	PF00565, Staphylococcal nuclease homologue (2e-06) (3.4e-14) (9.5e-19) (1.3e-20) (0.00073) / PF00567, Tudor domain (6.3e-22)	-	-	-	-	-	-	76.6608	30.9685	1.35824
38488	gi|326478000|gb|EGE02010.1| hypothetical protein TEQG_01050 [Trichophyton equinum CBS 127.97] (model%: 85, hit%: 81, score: 604, %id: 26) [Trichophyton equinum CBS 127.97]	PF00067, Cytochrome P450 (1.1e-31)	0.0687913	0.0228367	1.46321	-	-	-	-	-	-
93861	gi|255953597|ref|XP_002567551.1| Pc21g05050 [Penicillium chrysogenum Wisconsin 54-1255] >gi|211589262|emb|CAP95402.1| Pc21g05050 [Penicillium chrysogenum Wisconsin 54-1255] (model%: 92, hit%: 91, score: 1271, %id: 30) [Penicillium chrysogenum Wisconsin 54-1255]	PF04082, Fungal specific transcription factor domain (1.2e-10) / PF00172, Fungal Zn(2)-Cys(6) binuclear cluster domain (1.6e-07)	0.0932396	0.0251571	2.07036	0.210416	0.0251571	3.24398	0.331203	0.0251571	4.158
44231	gi|302883142|ref|XP_003040473.1| hypothetical protein NECHADRAFT_44704 [Nectria haematococca mpVI 77-13-4] >gi|256721357|gb|EEU34760.1| hypothetical protein NECHADRAFT_44704 [Nectria haematococca mpVI 77-13-4] (model%: 100, hit%: 96, score: 1005, %id: 30) [Nectria haematococca mpVI 77-13-4]	PF04082, Fungal specific transcription factor domain (2.2e-25)	0.36941	0.111543	1.68282	0.60077	0.111543	2.33871	0.303458	0.111543	1.57273
39977	gi|302889890|ref|XP_003043830.1| hypothetical protein NECHADRAFT_12083 [Nectria haematococca mpVI 77-13-4] >gi|256724748|gb|EEU38117.1| hypothetical protein NECHADRAFT_12083 [Nectria haematococca mpVI 77-13-4] (model%: 83, hit%: 97, score: 1745, %id: 46) [Nectria haematococca mpVI 77-13-4]	PF04082, Fungal specific transcription factor domain (9.9e-25) / PF00172, Fungal Zn(2)-Cys(6) binuclear cluster domain (1.7e-06)	0.586284	0.130461	2.09194	0.495276	0.130461	1.78617	0.342716	0.130461	1.48956
73059	gi|302918200|ref|XP_003052608.1| hypothetical protein NECHADRAFT_35855 [Nectria haematococca mpVI 77-13-4] >gi|256733548|gb|EEU46895.1| hypothetical protein NECHADRAFT_35855 [Nectria haematococca mpVI 77-13-4] (model%: 89, hit%: 93, score: 551, %id: 15) [Nectria haematococca mpVI 77-13-4]	PF11951, Fungal specific transcription factor domain (3.8e-16) / PF00172, Fungal Zn(2)-Cys(6) binuclear cluster domain (9.5e-06)	0.209432	0.00730126	3.62982	0.113801	0.00730126	2.64869	0.0868578	0.00730126	2.469
93160	gi|310799204|gb|EFQ34097.1| hypothetical protein GLRG_09241 [Glomerella graminicola M1.001] (model%: 87, hit%: 84, score: 699, %id: 15) [Glomerella graminicola M1.001]	PF00172, Fungal Zn(2)-Cys(6) binuclear cluster domain (1.8e-06) / PF04082, Fungal specific transcription factor domain (0.0068) / PF04880, NUDE protein, C-terminal conserved region (0.021)	0.46968	0.16803	1.38513	0.559006	0.16803	1.58091	-	-	-
91315	gi|302887707|ref|XP_003042741.1| hypothetical protein NECHADRAFT_86714 [Nectria haematococca mpVI 77-13-4] >gi|256723654|gb|EEU37028.1| hypothetical protein NECHADRAFT_86714 [Nectria haematococca mpVI 77-13-4] (model%: 87, hit%: 82, score: 956, %id: 28) [Nectria haematococca mpVI 77-13-4]	PF00172, Fungal Zn(2)-Cys(6) binuclear cluster domain (3.6e-05)	0.312884	0.136806	1.10407	0.538355	0.136806	1.8416	0.271202	0.136806	1.07624
42341	gi|169599304|ref|XP_001793075.1| hypothetical protein SNOG_02470 [Phaeosphaeria nodorum SN15] >gi|111069562|gb|EAT90682.1| hypothetical protein SNOG_02470 [Phaeosphaeria nodorum SN15] (model%: 89, hit%: 70, score: 475, %id: 19) [Phaeosphaeria nodorum SN15]	PF00172, Fungal Zn(2)-Cys(6) binuclear cluster domain (7.3e-08) / PF11951, Fungal specific transcription factor domain (0.031)	0.195461	0.0654482	1.59593	-	-	-	0.130014	0.0654482	1.15688
80499	gi|322694946|gb|EFY86763.1| Fungal Zn binuclear cluster domain containing protein [Metarhizium acridum CQMa 102] (model%: 97, hit%: 98, score: 2328, %id: 50) [Metarhizium acridum CQMa 102]	PF00172, Fungal Zn(2)-Cys(6) binuclear cluster domain (4.7E-04)	11.9976	4.49538	1.28331	13.5464	4.49538	1.39889	11.1376	4.49538	1.35958
100825	gi|322711003|gb|EFZ02577.1| C6 finger domain-containing protein [Metarhizium anisopliae ARSEF 23] (model%: 99, hit%: 85, score: 3023, %id: 57) [Metarhizium anisopliae ARSEF 23]	PF00172, Fungal Zn(2)-Cys(6) binuclear cluster domain (7.5E-03)	-	-	-	-	-	-	361.453	174.459	1.10109
89793	gi|322703294|gb|EFY94905.1| C6 finger domain protein, putative [Metarhizium anisopliae ARSEF 23] (model%: 96, hit%: 95, score: 1015, %id: 24) [Metarhizium anisopliae ARSEF 23]	PF00172, Fungal Zn(2)-Cys(6) binuclear cluster domain (7.6E-04) / PF04082, Fungal specific transcription factor domain (5.0E-03) / PF08356, EF hand associated (2.5E-02)	-	-	-	21.927	9.42245	1.02539	-	-	-
58034	gi|46111127|ref|XP_382621.1| hypothetical protein FG02445.1 [Gibberella zeae PH-1] (model%: 100, hit%: 74, score: 1163, %id: 35) [Gibberella zeae PH-1]	PF04082, Fungal specific transcription factor domain (1.0E-09) / PF00172, Fungal Zn(2)-Cys(6) binuclear cluster domain (5.3E-04)	5.76039	2.52185	1.0597	-	-	-	-	-	-
76250	Clr2 gi|39952417|ref|XP_363907.1| hypothetical protein MGG_01833 [Magnaporthe oryzae 70-15] >gi|145020303|gb|EDK04432.1| hypothetical protein MGG_01833 [Magnaporthe oryzae 70-15] (model%: 84, hit%: 79, score: 1845, %id: 52) [Magnaporthe oryzae 70-15]	PF04082, Fungal specific transcription factor domain (1.3E-22) / PF00172, Fungal Zn(2)-Cys(6) binuclear cluster domain (5.2E-07)	5.89815	1.22882	2.13476	10.2344	1.22882	2.87099	12.4785	1.22882	3.40049
139402	gi|310799919|gb|EFQ34812.1| hypothetical protein GLRG_09956 [Glomerella graminicola M1.001] (model%: 99, hit%: 98, score: 2755, %id: 61) [Glomerella graminicola M1.001]	PF04082, Fungal specific transcription factor domain (1.4E-17) / PF00172, Fungal Zn(2)-Cys(6) binuclear cluster domain (5.3E-08)	-	-	-	-	-	-	51.2166	20.441	1.3753
98455	Ace3 gi|322711178|gb|EFZ02752.1| C6 transcription factor, putative [Metarhizium anisopliae ARSEF 23] (model%: 66, hit%: 97, score: 1576, %id: 61) [Metarhizium anisopliae ARSEF 23]	PF04082, Fungal specific transcription factor domain (1.6E-08) / PF00172, Fungal Zn(2)-Cys(6) binuclear cluster domain (1.8E-04)	-	-	-	187.979	68.3415	1.26618	284.663	68.3415	2.10852
67125	gi|322711506|gb|EFZ03079.1| C6 transcription factor, putative [Metarhizium anisopliae ARSEF 23] (model%: 89, hit%: 77, score: 1382, %id: 50) [Metarhizium anisopliae ARSEF 23]	PF04082, Fungal specific transcription factor domain (2.1E-12) / PF00172, Fungal Zn(2)-Cys(6) binuclear cluster domain (1.0E-08)	-	-	-	-	-	-	42.7431	21.526	1.04014
7301	gi|302882440|ref|XP_003040130.1| hypothetical protein NECHADRAFT_44440 [Nectria haematococca mpVI 77-13-4] >gi|256720998|gb|EEU34417.1| hypothetical protein NECHADRAFT_44440 [Nectria haematococca mpVI 77-13-4] (model%: 94, hit%: 92, score: 1918, %id: 50) [Nectria haematococca mpVI 77-13-4]	PF04082, Fungal specific transcription factor domain (3.0E-06) / PF00172, Fungal Zn(2)-Cys(6) binuclear cluster domain (1.7E-03)	5.22669	2.21131	1.10915	6.0395	2.21131	1.25843	4.58375	2.21131	1.10372
141251	gi|302882317|ref|XP_003040069.1| hypothetical protein NECHADRAFT_85733 [Nectria haematococca mpVI 77-13-4] >gi|256720936|gb|EEU34356.1| hypothetical protein NECHADRAFT_85733 [Nectria haematococca mpVI 77-13-4] (model%: 72, hit%: 72, score: 2586, %id: 68) [Nectria haematococca mpVI 77-13-4]	PF04082, Fungal specific transcription factor domain (3.0E-37) / PF00172, Fungal Zn(2)-Cys(6) binuclear cluster domain (4.2E-08) ,	-	-	-	-	-	-	51.4282	26.4784	1.008
98788	Xyr1 gi|28194501|gb|AAO33577.1|AF479644_1 xylanase regulator 1 [Hypocrea jecorina] (model%: 99, hit%: 100, score: 4515, %id: 93) [Hypocrea jecorina]	PF04082, Fungal specific transcription factor domain (3.5E-30) / PF00172, Fungal Zn(2)-Cys(6) binuclear cluster domain (1.8E-08)	-	-	-	-	-	-	263.583	86.9964	1.64959
77049	gi|310790232|gb|EFQ25765.1| fungal specific transcription factor domain-containing protein [Glomerella graminicola M1.001] (model%: 76, hit%: 64, score: 811, %id: 17) [Glomerella graminicola M1.001]	PF04082, Fungal specific transcription factor domain (4.5E-17) / PF00172, Fungal Zn(2)-Cys(6) binuclear cluster domain (8.5E-07)	1.61196	0.424198	1.80706	1.47245	0.424198	1.61699	-	-	-
77202	gi|242785721|ref|XP_002480654.1| conserved hypothetical protein [Talaromyces stipitatus ATCC 10500] >gi|218720801|gb|EED20220.1| conserved hypothetical protein [Talaromyces stipitatus ATCC 10500] (model%: 99, hit%: 73, score: 1397, %id: 43) [Talaromyces stipitatus ATCC 10500]	PF04082, Fungal specific transcription factor domain (4.6E-09)	28.6966	3.65568	2.84129	30.8412	3.65568	2.88584	25.1404	3.65568	2.83447
38522	gi|302887623|ref|XP_003042699.1| hypothetical protein NECHADRAFT_86641 [Nectria haematococca mpVI 77-13-4] >gi|256723612|gb|EEU36986.1| hypothetical protein NECHADRAFT_86641 [Nectria haematococca mpVI 77-13-4] (model%: 95, hit%: 95, score: 1323, %id: 40) [Nectria haematococca mpVI 77-13-4]	PF04082, Fungal specific transcription factor domain (7.2E-26) / PF00172, Fungal Zn(2)-Cys(6) binuclear cluster domain (8.4E-06)	2.84171	0.60256	2.1181	2.71313	0.60256	1.99195	-	-	-
83920	gi|302894969|ref|XP_003046365.1| hypothetical protein NECHADRAFT_33514 [Nectria haematococca mpVI 77-13-4] >gi|256727292|gb|EEU40652.1| hypothetical protein NECHADRAFT_33514 [Nectria haematococca mpVI 77-13-4] (model%: 96, hit%: 97, score: 1296, %id: 28) [Nectria haematococca mpVI 77-13-4]	PF04082, Fungal specific transcription factor domain (7.8E-12) / PF00172, Fungal Zn(2)-Cys(6) binuclear cluster domain (2.0E-07)	-	-	-	6.13231	2.30029	1.22368	-	-	-
74374	gi|302921159|ref|XP_003053230.1| hypothetical protein NECHADRAFT_103842 [Nectria haematococca mpVI 77-13-4] >gi|256734170|gb|EEU47517.1| hypothetical protein NECHADRAFT_103842 [Nectria haematococca mpVI 77-13-4] (model%: 98, hit%: 97, score: 1430, %id: 35) [Nectria haematococca mpVI 77-13-4]	PF04082, Fungal specific transcription factor domain (7.8E-13) / PF00172, Fungal Zn(2)-Cys(6) binuclear cluster domain (3.1E-05)	26.1381	6.82868	1.80314	22.9635	6.82868	1.55683	26.2291	6.82868	1.99251
33351	gi|302905605|ref|XP_003049302.1| hypothetical protein NECHADRAFT_82527 [Nectria haematococca mpVI 77-13-4] >gi|256730237|gb|EEU43589.1| hypothetical protein NECHADRAFT_82527 [Nectria haematococca mpVI 77-13-4] (model%: 98, hit%: 99, score: 752, %id: 28) [Nectria haematococca mpVI 77-13-4]	PF11951, Fungal specific transcription factor domain (1.7E-29) / PF00172, Fungal Zn(2)-Cys(6) binuclear cluster domain (2E-10)	2.31396	0.134502	4.05806	2.11254	0.134502	3.86746	0.992977	0.134502	3.01549
76745	gi|317036547|ref|XP_001397545.2| hypothetical protein ANI_1_1558144 [Aspergillus niger CBS 513.88] (model%: 96, hit%: 88, score: 668, %id: 28) [Aspergillus niger CBS 513.88]	PF11951, Fungal specific transcription factor domain (5.3E-30)	3.09627	0.840441	1.76143	2.51273	0.840441	1.39987	-	-	-
136533	gi|116180730|ref|XP_001220214.1| conserved hypothetical protein [Chaetomium globosum CBS 148.51] >gi|88185290|gb|EAQ92758.1| conserved hypothetical protein [Chaetomium globosum CBS 148.51] (model%: 97, hit%: 97, score: 2427, %id: 69) [Chaetomium globosum CBS 148.51]	PF11951, Fungal specific transcription factor domain (6.2E-79) / PF00172, Fungal Zn(2)-Cys(6) binuclear cluster domain (1.1E-07)	248.192	56.0602	2.01225	255.586	56.0602	1.99519	230.255	56.0602	2.08842
128051	gi|115433845|ref|XP_001217059.1| predicted protein [Aspergillus terreus NIH2624] >gi|114189911|gb|EAU31611.1| predicted protein [Aspergillus terreus NIH2624] (model%: 98, hit%: 95, score: 1734, %id: 33) [Aspergillus terreus NIH2624]	PF00172, Fungal Zn(2)-Cys(6) binuclear cluster domain (1.3E-05)	0.872942	0.356419	1.17193	-	-	-	-	-	-
75915	gi|302881101|ref|XP_003039471.1| hypothetical protein NECHADRAFT_56119 [Nectria haematococca mpVI 77-13-4] >gi|256720318|gb|EEU33758.1| hypothetical protein NECHADRAFT_56119 [Nectria haematococca mpVI 77-13-4] (model%: 92, hit%: 93, score: 667, %id: 22) [Nectria haematococca mpVI 77-13-4]	PF00172, Fungal Zn(2)-Cys(6) binuclear cluster domain (1.3E-07)	1.15472	0.395375	1.43928	1.59934	0.395375	1.85466	-	-	-
143150	gi|322705131|gb|EFY96719.1| C6 transcription factor, putative [Metarhizium anisopliae ARSEF 23] (model%: 91, hit%: 91, score: 1574, %id: 52) [Metarhizium anisopliae ARSEF 23]	PF00172, Fungal Zn(2)-Cys(6) binuclear cluster domain (1.3E-08) / PF04082, Fungal specific transcription factor domain (2.8E-02)	-	-	-	5.385	2.29951	1.03688	-	-	-
97398	gi|322704182|gb|EFY95780.1| C6 transcription factor, putative [Metarhizium anisopliae ARSEF 23] (model%: 98, hit%: 95, score: 1506, %id: 46) [Metarhizium anisopliae ARSEF 23]	PF00172, Fungal Zn(2)-Cys(6) binuclear cluster domain (2.2E-09)	-	-	-	23.9617	9.19321	1.18928	-	-	-
6520	gi|320594079|gb|EFX06482.1| c6 zinc finger domain containing protein [Grosmannia clavigera kw1407] (model%: 92, hit%: 92, score: 1079, %id: 22) [Grosmannia clavigera kw1407]	PF00172, Fungal Zn(2)-Cys(6) binuclear cluster domain (4.5E-08) / PF04082, Fungal specific transcription factor domain (1.0E-04)	-	-	-	33.5493	12.2936	1.25517	-	-	-
56646	gi|302892169|ref|XP_003044966.1| hypothetical protein NECHADRAFT_44183 [Nectria haematococca mpVI 77-13-4] >gi|256725891|gb|EEU39253.1| hypothetical protein NECHADRAFT_44183 [Nectria haematococca mpVI 77-13-4] (model%: 98, hit%: 50, score: 224, %id: 70) [Nectria haematococca mpVI 77-13-4]	PF00172, Fungal Zn(2)-Cys(6) binuclear cluster domain (5.8E-06)	7.45813	0.351293	4.45807	9.60478	0.351293	4.7653	4.83406	0.351293	4.01195
133808	gi|70989485|ref|XP_749592.1| C6 transcription factor [Aspergillus fumigatus Af293] >gi|66847223|gb|EAL87554.1| C6 transcription factor, putative [Aspergillus fumigatus Af293] (model%: 88, hit%: 94, score: 831, %id: 25) [Aspergillus fumigatus Af293]	PF00172, Fungal Zn(2)-Cys(6) binuclear cluster domain (6.5E-07)	14.7924	5.97909	1.17383	19.8721	5.97909	1.54036	-	-	-
42274	gi|134079043|emb|CAK48352.1| unnamed protein product [Aspergillus niger] (model%: 95, hit%: 80, score: 1246, %id: 30) [Aspergillus niger]	PF00172, Fungal Zn(2)-Cys(6) binuclear cluster domain (7.2E-07) / PF04082, Fungal specific transcription factor domain (6.9E-04)	10.7443	4.29188	1.19108	11.3519	4.29188	1.211	-	-	-
37839	gi|302882416|ref|XP_003040118.1| hypothetical protein NECHADRAFT_21539 [Nectria haematococca mpVI 77-13-4] >gi|256720986|gb|EEU34405.1| hypothetical protein NECHADRAFT_21539 [Nectria haematococca mpVI 77-13-4] (model%: 76, hit%: 91, score: 653, %id: 14) [Nectria haematococca mpVI 77-13-4]	PF00172, Fungal Zn(2)-Cys(6) binuclear cluster domain (7.70E-06)	12.8007	1.19483	3.29427	13.0921	1.19483	3.26721	12.0515	1.19483	3.39149
67471	gi|119477306|ref|XP_001259256.1| C6 zinc finger domain protein [Neosartorya fischeri NRRL 181] >gi|119407410|gb|EAW17359.1| C6 zinc finger domain protein [Neosartorya fischeri NRRL 181](model%: 95, hit%: 95, score: 762, %id: 23) [Neosartorya fischeri NRRL 181]	PF00172, Fungal Zn(2)-Cys(6) binuclear cluster domain (8.40E-06)	8.01992	2.45371	1.57835	9.17004	2.45371	1.71235	8.67881	2.45371	1.87661
97256	gi|242792401|ref|XP_002481945.1| conserved hypothetical protein [Talaromyces stipitatus ATCC 10500] >gi|218718533|gb|EED17953.1| conserved hypothetical protein [Talaromyces stipitatus ATCC 10500] (model%: 96, hit%: 94, score: 1949, %id: 55) [Talaromyces stipitatus ATCC 10500]	PF00172, Fungal Zn(2)-Cys(6) binuclear cluster domain (9.2E-09)	16.1967	5.72185	1.36805	20.8146	5.72185	1.67055	24.3935	5.72185	2.14297
33640	gi|302905605|ref|XP_003049302.1| hypothetical protein NECHADRAFT_82527 [Nectria haematococca mpVI 77-13-4] >gi|256730237|gb|EEU43589.1| hypothetical protein NECHADRAFT_82527 [Nectria haematococca mpVI 77-13-4] (model%: 88, hit%: 65, score: 416, %id: 18) [Nectria haematococca mpVI 77-13-4]	PF11951, Fungal specific transcription factor domain (3.3E-22) / PF03096, Ndr family (0.13)	0.840937	0.158481	2.37632	0.858411	0.158481	2.34735	-	-	-
103763	gi|302881811|ref|XP_003039816.1| hypothetical protein NECHADRAFT_85633 [Nectria haematococca mpVI 77-13-4] >gi|256720683|gb|EEU34103.1| hypothetical protein NECHADRAFT_85633 [Nectria haematococca mpVI 77-13-4] (model%: 97, hit%: 95, score: 1103, %id: 21) [Nectria haematococca mpVI 77-13-4]	PF00172, Fungal Zn(2)-Cys(6) binuclear cluster domain (1E-06) / PF04082, Fungal specific transcription factor domain (1.1E-03)	11.1768	2.47765	2.04203	10.2542	2.47765	1.85761	6.27338	2.47765	1.39171
77124	gi|46113108|ref|XP_383095.1| hypothetical protein FG02919.1 [Gibberella zeae PH-1] (model%: 96, hit%: 93, score: 1425, %id: 37) [Gibberella zeae PH-1]	PF00172, Fungal Zn(2)-Cys(6) binuclear cluster domain (2.5E-04) / PF04082, Fungal specific transcription factor domain (4.4E-02)	11.3039	2.99674	1.78354	20.2746	2.99674	2.56717	22.9129	2.99674	2.9875
