# Supplementary material for: Comparative transcriptome analysis reveals different strategies for degradation of steam-exploded sugarcane bagasse by Aspergillus niger and Trichoderma reesei
Source: BMC Genomics. 2017 Jun 30;18:501. doi: 10.1186/s12864-017-3857-5 (PMC5493111; doi:10.1186/s12864-017-3857-5)
Supplement: Supplementary file 19 — Upregulated transcription factor-likes in both A. niger N402 and T. reesei RUT-C30 transcriptomes. (XLSX 20 kb) [file 12864_2017_3857_MOESM19_ESM.xlsx]

## Sheet: Additional file 19
Additional file 19: Upregulated transcription factor-likes in both A. niger N402 and T. reesei RUT-C30 transcriptome.
Aspergillus niger
* The Aspergillus Genome Database was used to recover the A. niger proteins ID and description.
# Only PFAM domains with evalue < 0.05 were considered to predict transcription factor function.
¥ Expression value RPKM.
£ The color gradient shows the gene expression values. Lighter and darker green have the smallest and biggest values of log₂FC, respectively.
ID*	Description*	PFAM (evalue)#	6h			12h			24h
			B6h¥	F24h¥	log₂FC£	B12h¥	F24h¥	log₂FC£	B24h¥	F24h¥	log₂FC£
An01g05500	Ortholog(s) have snoRNA binding activity	PF04003, Dip2/Utp12 Family (1.9e-23) / PF00400, WD domain, G-beta repeat (4.8e-06) (1.9e-05) / PF12894, Anaphase-promoting complex subunit 4 WD40 domain (0.0014) / PF11768, WD repeat-containing and planar cell polarity effector protein Fritz (0.03)	-	-	-	-	-	-	23.4684	7.23418	1.13727
An01g06270	Ortholog(s) have role in cellular response to drug, ribosomal large subunit assembly and nucleolus, ribosome localization	PF00400, WD domain, G-beta repeat (6.4e-08) (8e-07) (3.1e-06) / PF08154, NLE (NUC135) domain (6.1e-05) / PF12894, Anaphase-promoting complex subunit 4 WD40 domain (0.00087)	-	-	-	-	-	-	27.7707	7.8009	1.27165
An09g05270	Ortholog(s) have mRNA binding, snoRNA binding activity	PF00400, WD domain, G-beta repeat (7e-07) (6.5e-06) (2.1e-05) (0.0013) / PF04003, Dip2/Utp12 Family (2.9e-27) / PF12894, Anaphase-promoting complex subunit 4 WD40 domain (0.00059) (0.036) / PF08662, Eukaryotic translation initiation factor eIF2A (0.0026)	-	-	-	-	-	-	27.3221	6.31893	1.55128
An11g01650	Ortholog of A. nidulans FGSC A4 : AN3926, A. fumigatus Af293 : Afu6g08380, A. oryzae RIB40 : AO090003000092, Aspergillus wentii : Aspwe1_0045950 and Aspergillus sydowii : Aspsy1_0044421	PF00400, WD domain, G-beta repeat (2.1e-11) (1.1e-07) (2.3e-05) / PF12894, Anaphase-promoting complex subunit 4 WD40 domain (0.012) (0.022) / PF08662, Eukaryotic translation initiation factor eIF2A (0.013)	-	-	-	-	-	-	19.0166	5.18331	1.31565
An11g03460	Ortholog of A. nidulans FGSC A4 : AN8468, AN2021, A. fumigatus Af293 : Afu7g00550 and A. niger CBS 513.88 : An15g05630, An11g07530, An04g03850, An09g00640	PF17100, N-terminal domain of NWD NACHT-NTPase (7.4e-65) / PF00400, WD domain, G-beta repeat (3.2e-09) (7.3e-06) (1.8e-05) / PF05729, NACHT domain (2.1e-15) / PF16529, WD40 region of Ge1, enhancer of mRNA-decapping protein (0.021)	-	-	-	0.878605	0.347736	1.12857	1.15944	0.347736	1.18449
An11g07530	Ortholog of A. nidulans FGSC A4 : AN8468, AN2021, A. fumigatus Af293 : Afu7g00550 and A. niger CBS 513.88 : An15g05630, An11g03460, An04g03850, An09g00640	PF00400, WD domain, G-beta repeat (4.4e-10) (4.9e-11) (2.3e-10) / PF12894, Anaphase-promoting complex subunit 4 WD40 domain (0.00058) (0.00053) (0.0044) / PF11768, WD repeat-containing and planar cell polarity effector protein Fritz (0.032) / PF04762, IKI3 family (0.0033)	10.9368	4.70188	1.10763	-	-	-	15.0923	4.70188	1.11996
An18g05080	Ortholog(s) have mRNA binding activity, role in maturation of SSU-rRNA from tricistronic rRNA transcript (SSU-rRNA, 5.8S rRNA, LSU-rRNA) and 90S preribosome, mitotic spindle, nucleolus, small-subunit processome localization	PF04158, Sof1-like domain (1.1e-30) / PF00400, WD domain, G-beta repeat (3.6e-06) (1.4e-05) (0.00025) / PF12894, Anaphase-promoting complex subunit 4 WD40 domain (0.022) / PF16529, WD40 region of Ge1, enhancer of mRNA-decapping protein (0.019) / PF08662, Eukaryotic translation initiation factor eIF2A (0.035)	-	-	-	-	-	-	37.9057	11.5447	1.15424
An11g01000	Putative histidine kinase, two-component system	PF02518, Histidine kinase-, DNA gyrase B-, and HSP90-like ATPase (4.1e-24) / PF00072, Response regulator receiver domain (2e-22) / PF00512, His Kinase A (phospho-acceptor) domain (1.1e-16) / PF13426, PAS domain (1.5e-11) / PF08448, PAS fold (1.7e-07) / PF00989, PAS fold (5.2e-09)	82.0007	35.5252	1.09785	99.7862	35.5252	1.27631	-	-	-
An12g05580	Has domain(s) with predicted RNA polymerase II transcription factor activity, sequence-specific DNA binding, zinc ion binding activity, role in regulation of transcription, DNA-templated and nucleus localization	PF00172, Fungal Zn(2)-Cys(6) binuclear cluster domain (2.5e-11) / PF04082, Fungal specific transcription factor domain (0.0049)	-	-	-	-	-	-	2.60495	0.663839	1.4196
An06g01060	Ortholog(s) have RNA polymerase II core promoter proximal region sequence-specific DNA binding, transcriptional activator activity, RNA polymerase II core promoter proximal region sequence-specific binding activity	PF00172, Fungal Zn(2)-Cys(6) binuclear cluster domain (6.0e-10)	-	-	-	-	-	-	8.73305	2.6257	1.17439
An08g05440	Ortholog(s) have GTPase activator activity	PF00620, RhoGAP domain (1.2e-46) / PF00412, LIM domain (2.5e-08) (0.00046)	-	-	-	-	-	-	27.7043	6.58378	1.51189
An04g06240	Has domain(s) with predicted RNA polymerase II transcription factor activity, sequence-specific DNA binding, zinc ion binding activity, role in regulation of transcription, DNA-templated and nucleus localization	PF11951, Fungal specific transcription factor domain (1.8e-57) / PF00172, Fungal Zn(2)-Cys(6) binuclear cluster domain (5.4e-07) / PF03131, bZIP Maf transcription fator (9.7e-07)	0.275349	0.0647236	2.05216	0.486451	0.0647236	2.77918	0.768999	0.0647236	3.09388
An07g02880	Has domain(s) with predicted RNA polymerase II transcription factor activity, sequence-specific DNA binding, zinc ion binding activity, role in regulation of transcription, DNA-templated and nucleus localization	PF11951, Fungal specific transcription factor domain (2.1e-06) / PF00172, Fungal Zn(2)-Cys(6) binuclear cluster domain (2.0e-06)	67.8626	17.3424	1.85869	65.7799	17.3424	1.70976	99.9457	17.3424	1.96597
An15g07330	Has domain(s) with predicted RNA polymerase II transcription factor activity, sequence-specific DNA binding, zinc ion binding activity, role in regulation of transcription, DNA-templated and nucleus localization	PF11951, Fungal specific transcription factor domain (5.1e-09) / PF00172, Fungal Zn(2)-Cys(6) binuclear cluster domain (0.00024)	11.8936	4.98074	1.14739	11.7239	4.98074	1.02133	29.3954	4.98074	2.00231
An04g02200	Has domain(s) with predicted RNA polymerase II transcription factor activity, sequence-specific DNA binding, transcription factor activity, sequence-specific DNA binding, zinc ion binding activity	PF11951, Fungal specific transcription factor domain (6.4e-16) (2.4e-08) / PF00172, Fungal Zn(2)-Cys(6) binuclear cluster domain (2.8e-08)	-	-	-	-	-	-	33.9219	10.2012	1.17314
An04g08420	Ortholog of A. nidulans FGSC A4 : AN9141, AN7190, AN2379, AN11809, A. fumigatus Af293 : Afu6g10310, Afu7g01650, Afu4g01322 and A. niger CBS 513.88 : An11g01200, An16g08050, An07g01700, An14g07190	PF11951, Fungal specific transcription factor domain (1.6e-08)	18.9647	4.4915	1.97005	13.0895	4.4915	1.33158	-	-	-
An12g02480	Ortholog of A. nidulans FGSC A4 : AN6917, AN7927, Aspergillus wentii : Aspwe1_0167675, Aspergillus versicolor : Aspve1_0045429, Aspve1_0208268 and Aspergillus zonatus : Aspzo1_0890329	PF11951, Fungal specific transcription factor domain (2.5e-11)	-	-	-	8.76628	3.34868	1.18378	12.1493	3.34868	1.30316
An03g01500	Protein of unknown function	PF11951, Fungal specific transcription factor domain (3.7e-10)	-	-	-	-	-	-	5.44355	1.25268	1.57226
An11g07670	Ortholog of Aspergillus tubingensis : Asptu1_0057120 and Aspergillus acidus : Aspfo1_0057359	PF11951, Fungal specific transcription factor domain (3.8e-09)	34.224	2.30344	3.78555	25.3901	2.30344	3.25235	18.1572	2.30344	2.41965
An11g01200	Ortholog of A. nidulans FGSC A4 : AN9141, AN7190, AN2379, AN11809, A. fumigatus Af293 : Afu6g10310, Afu7g01650, Afu4g01322 and A. niger CBS 513.88 : An16g08050, An07g01700, An04g08420, An14g07190	PF11951, Fungal specific transcription factor domain (4.8e-06)	63.2919	5.5553	3.40233	43.4969	5.5553	2.75602	64.2369	5.5553	2.97285
An14g06070	Protein of unknown function	PF11951, Fungal specific transcription factor domain (6.5e-54)	5.37165	2.33841	1.0915	5.8658	2.33841	1.11474	9.00491	2.33841	1.38626
An14g07190	Ortholog of A. nidulans FGSC A4 : AN9141, AN7190, AN2379, AN11809, A. fumigatus Af293 : Afu6g10310, Afu7g01650, Afu4g01322 and A. niger CBS 513.88 : An11g01200, An16g08050, An07g01700, An04g08420	PF11951, Fungal specific transcription factor domain (9.7e-05)	6.69046	1.76459	1.81749	4.53517	1.76459	1.14895	8.97272	1.76459	1.79006
An15g07060	Has domain(s) with predicted DNA binding, zinc ion binding activity, role in transcription, DNA-templated and nucleus localization	PF04082, Fungal specific transcription factor domain (9.0e-15)	1.86143	0.731616	1.24322	-	-	-	2.21807	0.731616	1.0443
An15g00300	Putative Zn(II)2Cys6 transcription factor	PF04082, Fungal specific transcription factor domain inuR (3.7e-11)	-	-	-	-	-	-	33.1386	8.3711	1.42496
An16g07260	Ortholog(s) have role in ascospore release from ascus, conidiophore development, conidium formation, hyphal growth, sporocarp development involved in sexual reproduction	PF03131, bZIP Maf transcription factor (9.7e-07) / PF07716, Basic region leucine zíper (1.1e-05) / PF00170, bZIP transcription fator (2e-05)	-	-	-	-	-	-	140.37	44.7638	1.08907
Trichoderma reesei
* Trichoderma reesei RUT C30 v1.0 database from JGI was used to recover the T. reesei proteins ID and best hit.
# Only PFAM domains with evalue < 0.05 were considered to predict transcription factor function.
¥ Expression value RPKM.
£ The color gradient shows the gene expression values. Lighter and darker green have the smallest and biggest values of log₂FC, respectively.
ID JGI*	JGI best hit*	PFAM (evalue)#	6h			12h			24h
			B6h¥	F24h¥	log₂FC£	B12h¥	F24h¥	log₂FC£	B24h¥	F24h¥	log₂FC£
69988	gi|317138351|ref|XP_001816846.2| fungal specific transcription factor [Aspergillus oryzae RIB40] (model%: 98, hit%: 98, score: 1498, %id: 34) [Aspergillus oryzae RIB40]	PF04082, Fungal specific transcription factor domain (7.5e-09) / PF00172, Fungal Zn(2)-Cys(6) binuclear cluster domain (9.8e-08)	0.240105	0.0953453	1.25953	0.23357	0.0953453	1.15958	-	-	-
92357	gi|242777292|ref|XP_002479004.1| hypothetical protein TSTA_092870 [Talaromyces stipitatus ATCC 10500] >gi|218722623|gb|EED22041.1| hypothetical protein TSTA_092870 [Talaromyces stipitatus ATCC 10500] (model%: 79, hit%: 98, score: 396, %id: 17) [Talaromyces stipitatus ATCC 10500]	PF11951, Fungal specific transcription factor domain (7.6e-10)	0.763264	0.285691	1.32564	0.652645	0.285691	1.03743	-	-	-
81380	gi|46136851|ref|XP_390117.1| hypothetical protein FG09941.1 [Gibberella zeae PH-1] (model%: 99, hit%: 99, score: 1086, %id: 18) [Gibberella zeae PH-1]	PF00412, LIM domain (1.2e-12) (5.5e-11)	-	-	-	-	-	-	12.9786	6.66643	1.01175
79863	gi|322695025|gb|EFY86841.1| LIM domain protein [Metarhizium acridum CQMa 102] (model%: 99, hit%: 98, score: 2077, %id: 36) [Metarhizium acridum CQMa 102]	PF00412, LIM domain (3.7e-08) (5e-08) (3.1e-08) / PF10083, Uncharacterized protein conserved in bacteria (DUF2321) (0.021)	-	-	-	-	-	-	30.0464	14.2553	1.12595
99452	gi|156056358|ref|XP_001594103.1| hypothetical protein SS1G_05532 [Sclerotinia sclerotiorum 1980] >gi|154703315|gb|EDO03054.1| hypothetical protein SS1G_05532 [Sclerotinia sclerotiorum 1980 UF-70] (model%: 81, hit%: 26, score: 734, %id: 43) [Sclerotinia sclerotiorum 1980 UF-70]	PF00400, WD domain, G-beta repeat (1.5e-09) (1e-07) (7.5e-06) / PF12894, Anaphase-promoting complex subunit 4 WD40 domain (5.6e-07) (7e-05) (0.00019) / PF08662, Eukaryotic translation initiation factor eIF2A (0.00078)	0.372002	0.0672693	2.60206	0.246806	0.0672693	1.92534	0.120294	0.0672693	1.04237
92848	gi|154936828|emb|CAL30199.1| NWD2 [Podospora anserina] (model%: 90, hit%: 99, score: 2417, %id: 38) [Podospora anserina]	PF00400, WD domain, G-beta repeat (1.9e-09) (7e-08) (4.8e-08) (7.8e-07) / PF05729, NACHT domain (2.5e-07) / PF13191, AAA ATPase domain (4.1e-05) / PF12894, Anaphase-promoting complex subunit 4 WD40 domain (0.00017) (0.0045)	0.277937	0.0446838	2.59289	0.289823	0.0446838	2.59519	0.142702	0.0446838	1.80119
99567	gi|322692525|gb|EFY84430.1| F-box and WD40 domain protein, putative [Metarhizium acridum CQMa 102] (model%: 96, hit%: 91, score: 2447, %id: 70) [Metarhizium acridum CQMa 102]	PF00400, WD domain, G-beta repeat (9.3e-06) (4.8e-07) (0.00037) (0.002) / PF12937, F-box-like (4e-10) / PF00646, F-box domain (1.4e-07) / PF12894, Anaphase-promoting complex subunit 4 WD40 domain (0.021)	-	-	-	-	-	-	178.266	76.2362	1.27615
11035	gi|115387845|ref|XP_001211428.1| conserved hypothetical protein [Aspergillus terreus NIH2624] >gi|114195512|gb|EAU37212.1| conserved hypothetical protein [Aspergillus terreus NIH2624](model%: 95, hit%: 64, score: 1965, %id: 49) [Aspergillus terreus NIH2624]	PF04082, Fungal specific transcription factor domain (1.1E-17), PF00172, Fungal Zn(2)-Cys(6) binuclear cluster domain (6.0E-06)	2.65976	1.04535	1.21858	2.79077	1.04535	1.22921	-	-	-
85067	gi|39972271|ref|XP_367526.1| hypothetical protein MGG_07437 [Magnaporthe oryzae 70-15] >gi|145016623|gb|EDK01053.1| hypothetical protein MGG_07437 [Magnaporthe oryzae 70-15] (model%: 87, hit%: 62, score: 926, %id: 32) [Magnaporthe oryzae 70-15]	PF00046, Homeobox domain (1.6E-17), PF05920, Homeobox KN domain (6.3E-03)	5.96206	1.99281	1.45139	7.45372	1.99281	1.71437	4.78851	1.99281	1.31854
73370	gi|212544272|ref|XP_002152290.1| conserved hypothetical protein [Penicillium marneffei ATCC 18224] >gi|210065259|gb|EEA19353.1| conserved hypothetical protein [Penicillium marneffei ATCC 18224] (model%: 92, hit%: 97, score: 401, %id: 12) [Penicillium marneffei ATCC 18224]	PF00172, Fungal Zn(2)-Cys(6) binuclear cluster domain (0.0)	3.55624	1.13121	1.52864	2.60192	1.13121	1.01636	2.44925	1.13121	1.17238
