# Supplementary material for: Comparative transcriptome analysis reveals different strategies for degradation of steam-exploded sugarcane bagasse by Aspergillus niger and Trichoderma reesei
Source: BMC Genomics. 2017 Jun 30;18:501. doi: 10.1186/s12864-017-3857-5 (PMC5493111; doi:10.1186/s12864-017-3857-5)
Supplement: Supplementary file 20 — Interesting upregulated genes in A. niger N402 and T. reesei RUT-C30 transcriptomes. (XLSX 33 kb) [file 12864_2017_3857_MOESM20_ESM.xlsx]

## Sheet: Additional file 20
Additional file 20: Interesting upregulated genes in A. niger N402 and T. reesei RUT-C30 transcriptomes.
Aspergillus niger
* The Aspergillus Genome Database was used to recover the A. niger proteins ID and description.
€ Only PFAM domains with evalue < 1e-10 were considered to predict any function.
# The presence of signal peptide was predicted by SignalP 4.1 Server.
¥ Expression value RPKM.
£ The color gradient shows the gene expression values. Lighter and darker green have the smallest and biggest values of log₂FC, respectively.
Functional group	ID JGI*	Description*	PFAM (evalue)€	BLASTp (query coverage/identity)	CAZy Family	Signal Peptide#	6h			12h			24h
							B6h¥	F24h¥	log₂FC£	B12h¥	F24h¥	log₂FC£	B24h¥	F24h¥	log₂FC£
Xylose/xylulose reductase	An01g03740	D-xylose reductase (xylitol dehydrogenase); expression induced by growth on xylose or l-arabinose; XlnR regulated; key enzyme for d-galactose reduction	PF00248, Aldo/keto reductase family (2.5e-42)	NAD(P)H-dependent D-xylose reductase xyl1 [Aspergillus niger CBS 513.88] 99/100%	-	N	761.152	5.2711	7.06755	334.642	5.2711	5.7795	325.954	5.2711	5.39338
	An05g02260	D-xylulose reductase (xylitol dehydrogenase); sorbitol (glucitol) dehydrogenase (NAD+)	PF08240, Alcohol dehydrogenase GroES-like domain (1.1e-30) / PF00107, Zinc-binding dehydrogenase (1.3e-21)	D-xylulose reductase A [Aspergillus niger CBS 513.88] 99/100%	-	N	25.5645	7.50891	1.66015	22.7397	7.50891	1.38384	28.1968	7.50891	1.35164
	An12g00030	D-xylulose reductase (xylitol dehydrogenase); L-iditol 2-dehydrogenase; XlnR regulated gene; upregulated on l-arabinose, not on d-galactose, galactitol or d-sorbitol	PF08240, Alcohol dehydrogenase GroES-like domain (5.6e-33) / PF00107, Zinc-binding dehydrogenase (2.3e-22)	D-xylulose reductase A [Aspergillus niger CBS 513.88] 99/100%	-	N	303.578	29.939	3.23236	132.575	29.939	1.93474	152.651	29.939	1.78899
	An15g04610	D-Xylulose reductase (xylitol dehydrogenase); sorbitol (glucitol) dehydrogenase (NAD+)	PF08240, Alcohol dehydrogenase GroES-like domain (1.1e-28) / PF00107, Zinc-binding dehydrogenase (5.5e-15)	D-xylulose reductase A [Aspergillus niger CBS 513.88] 99/100%	-	N	6.55791	0.902508	2.7677	5.01566	0.902508	2.27499	3.19659	0.902508	1.27522
Arabitol/arabinitol dehydrogenase	An01g10920	Putative L-arabitol dehydrogenase; D-sorbitol dehydrogenase; induced on l-arabinose but not on galactitol or d-galactose	PF08240, Alcohol dehydrogenase GroES-like domain (1.8e-27) / PF00107, Zinc-binding dehydrogenase (1.9e-11) /	L-arabitol dehydrogenase [Aspergillus niger CBS 513.88] 99/100%	-	N	89.6622	7.33639	3.50327	71.3071	7.33639	3.06807	100.409	7.33639	3.21584
	An04g03530	Putative NAD-dependent D-arabinitol dehydrogenase	PF13561, Enoyl-(Acyl carrier protein) reductase (1.1e-55) / PF00106, short chain dehydrogenase (3.3e-46) / PF08659, KR domain (2.2e-14)	short-chain dehydrogenase [Aspergillus niger CBS 513.88] 99/100%	-	N	499.235	5.76008	6.33102	407.06	5.76008	5.93709	644.481	5.76008	6.24868
	An04g09410	D-arabitol dehydrogenase	PF13561, Enoyl-(Acyl carrier protein) reductase (3.9e-59) / PF00106, short chain dehydrogenase (6.8e-49) / PF08659, KR domain (2.3e-06)	gluconate 5-dehydrogenase [Aspergillus niger CBS 513.88] 99/100%	-	N	17.9511	1.30194	3.69131	15.0318	1.30194	3.3296	18.9008	1.30194	3.31544
Xylulokinase	An07g03140	Putative xylulokinase; expression induced by growth on xylose; carbon catabolite repressed; XlnR regulated	PF02782, FGGY family of carbohydrate kinases, C-terminal domain (3e-31) / PF00370, FGGY family of carbohydrate kinases, N-terminal domain (2.6e-12)	D-xylulose kinase A [Aspergillus niger CBS 513.88] 99/100%	-	N	98.5521	16.1264	2.50341	68.0219	16.1264	1.86184	91.6928	16.1264	1.94915
Hydrophobin	An01g10940*	Putative hydrophobin	-	hypothetical protein ANI_1_3014014 [Aspergillus niger CBS 513.88] 99/100%	-	Y	59.381	2.81317	4.30613	81.86	2.81317	4.66461	48.6971	2.81317	3.57057
	An03g02360*	Putative hydrophobin	PF01185, Fungal hydrophobin (0.00028)	spore-wall fungal hydrophobin dewA [Aspergillus niger CBS 513.88] 99/100%	-	Y	3.99004	0.550057	2.789	174.093	0.550057	8.14363	106.404	0.550057	7.08082
	An03g02400*	Hydrophobin similar to dewA of A. nidulans; highly expressed in dormant conidia	PF01185, Fungal hydrophobin (0.00022)	spore-wall fungal hydrophobin dewA [Aspergillus niger CBS 513.88] 99/100%	-	Y	10.8618	0.448098	4.53695	221.546	0.448098	8.79007	121.958	0.448098	7.57397
	An04g08500*	Similar to the rodletless protein, RodA; highly expressed in dormant conidia	PF01185, Fungal hydrophobin (1.4e-09)	hydrophobin [Aspergillus niger CBS 513.88] 99/100%	-	Y	-	-	-	10.6797	2.43409	1.92376	-	-	-
	An07g03340*	Hydrophobin; highly expressed in dormant conidia	PF01185, Fungal hydrophobin (1.3e-06)	hydrophobin [Aspergillus niger CBS 513.88] 55/100%	-	Y	775.002	36.3606	4.30413	1579.65	36.3606	5.22549	602.047	36.3606	3.48963
	An08g09880*	Putative hydrophobin; expressed in dormant conidia	-	hypothetical protein ANI_1_1326074 [Aspergillus niger CBS 513.88] 98/100%	-	Y	391.878	12.4161	4.87253	1757.37	12.4161	6.92946	1788.78	12.4161	6.61242
	An09g05530*	Putative hydrophobin	PF01185, Fungal hydrophobin (8.3e-05)	hypothetical protein ANI_1_1484084 [Aspergillus niger CBS 513.88] 99/100%	-	Y	7.5969	0.595116	3.58198	17.5367	0.595116	4.68267	6.64405	0.595116	2.93647
Surface-interacting proteins	An04g03010	Ortholog(s) have fungal-type cell wall localization	PF12296, Hydrophobic surface binding protein A (1.1e-26)	hypothetical protein ANI_1_1720184 [Aspergillus niger CBS 513.88] 99/100% / Hydrophobic surface binding protein A [Aspergillus parasiticus SU-1] 99/74%	-	Y	-	-	-	-	-	-	0.73071	0.0749524	3.06337
	An04g07350	Protein of unknown function	PF12296, Hydrophobic surface binding protein A (0.00015) / PF14675, FANCI solenoid 1 (0.024)	unnamed protein product [Aspergillus niger] 99/100%	-	Y	-	-	-	0.216047	0.0396012	2.67528	0.126612	0.0396012	1.40524
	An08g09420	Ortholog(s) have extracellular region localization	PF12296, Hydrophobic surface binding protein A (1.8e-26) / PF11219, Protein of unknown function (DUF3014) (0.033)	antigenic cell wall galactomannoprotein [Aspergillus niger CBS 513.88] 98/100%	-	Y	194.311	55.5108	1.69881	167.541	55.5108	1.38005	-	-	-
	An09g00840	Putative cell wall galactomannoprotein	PF12296, Hydrophobic surface binding protein A (2.1e-26)	hydrophobic surface binding protein A [Aspergillus niger CBS 513.88] 99/100%	-	Y	4009.2	9.86169	8.5613	4702.17	9.86169	8.68252	1086.76	9.86169	6.22813
	An09g05330	Ortholog of A. nidulans FGSC A4 : AN9006, A. fumigatus Af293 : Afu3g02540, Afu6g11710, Afu7g08440, Afu5g00145, A. oryzae RIB40 : AO090038000212 and Neosartorya fischeri NRRL 181 : NFIA_004090, NFIA_057380	PF12296, Hydrophobic surface binding protein A (2.7e-21) / PF01134, Glucose inhibited division protein A (0.028)	hypothetical protein ANI_1_1470084 [Aspergillus niger CBS 513.88] 99/100%	-	Y	2.26637	0.072738	5.42285	8.94742	0.072738	7.30173	2.7582	0.072738	5.25628
	An14g02100	Glycosylphosphatidylinositol (GPI)-anchored cell wall mannoprotein	PF12296, Hydrophobic surface binding protein A (4.8e-32) / PF01442, Apolipoprotein A1/A4/E domain (0.021)	cell wall serine-threonine-rich galactomannoprotein Mp1 [Aspergillus niger CBS 513.88] 99/100%	-	Y	2445.2	36.4916	5.95628	2138.74	36.4916	5.65794	1138.03	36.4916	4.40117
	An11g00744	Protein of unknown function	PF05730, CFEM domain (2.2e-13)	GPI anchored CFEM domain protein [Aspergillus niger CBS 513.88] 99/92%	-	Y	-	-	-	-	-	-	0.0845193	0.0197351	1.74238
CBM-containing proteins	An14g01790**	Ortholog of Aspergillus carbonarius ITEM 5010 : Acar5010_031329	-	alpha-galactosidase D [Aspergillus niger CBS 513.88] 99/100%	CBM35	N	52.1833	11.7593	2.04187	38.7712	11.7593	1.50843	42.4439	11.7593	1.29291
	An15g00820**	Has domain(s) with predicted role in cell wall macromolecule catabolic process	PF01476, LysM domain (2.9e-06) (3.7e-06)	unnamed protein product [Aspergillus niger] 99/100%	CBM50	Y	-	-	-	-	-	-	0.089621	0.0208615	1.30231
	An15g07370**	Has domain(s) with predicted chitin binding activity, role in chitin metabolic process and extracellular region localization	PF01607, Chitin binding Peritrophin-A domain (1.2e-09)	chitin binding domain protein Peritrophin-A [Aspergillus niger CBS 513.88] 98/100%	CBM14	Y	9.47271	0.221555	5.4567	38.5161	0.221555	7.37246	13.2254	0.221555	5.48816
Others	An01g12440***	Has domain(s) with predicted viral capsid localization	PF03067, Lytic polysaccharide mono-oxygenase, cellulose-degrading (1.4e-13)	chitin binding protein [Aspergillus niger CBS 513.88] 99/100%	AA10	Y	37.2384	16.7244	1.04537	-	-	-	-	-	-
	An12g10390	feruloyl esterase	PF07519, Tannase and feruloyl esterase (3.6e-163)	feruloyl esterase B-1 [Aspergillus niger CBS 513.88] 99/100%	-	Y	36.4082	14.8301	1.18647	-	-	-	-	-	-
Detoxifying/antioxidant enzymes	An01g01550	Catalase	PF00199, Catalase (1e-162) / PF06628, Catalase-related immune-responsive (1.4e-16)	catalase R [Aspergillus niger CBS 513.88] 99/100%	-	N	-	-	-	25.5052	10.9936	1.00933	-	-	-
	An02g02750	Glutathione peroxidase	PF00199, Catalase (5e-193) / PF06628, Catalase-related immune-responsive (3.9e-09)	catalase [Aspergillus niger CBS 513.88] 99/100%	-	N	113.147	42.4409	1.30586	-	-	-	-	-	-
	An08g03890	Ortholog(s) have superoxide dismutase activity and role in cellular response to superoxide, evasion or tolerance by symbiont of host-produced reactive oxygen species	PF00080, Copper/zinc superoxide dismutase (SODC) (5.3e-13)	cytosolic Cu/Zn superoxide dismutase [Aspergillus niger CBS 513.88] 92/99%	-	Y	14.1291	0.679811	4.29873	21.6693	0.679811	4.81068	50.742	0.679811	5.69436
	An01g12530	Manganese superoxide dismutase	PF02777, Iron/manganese superoxide dismutases, C-terminal domain (1.3e-34) / PF00081, Iron/manganese superoxide dismutases, alpha-hairpin domain (1.1e-34)	superoxide dismutase [Mn] [Aspergillus niger CBS 513.88] 99/100%	-	N	7.39224	2.12515	1.69934	-	-	-	-	-	-
	An06g02010	Ortholog(s) have glutathione peroxidase activity, glutathione transferase activity, phosphoprotein binding, transcription corepressor activity	PF00043, Glutathione S-transferase, C-terminal domain (2.8e-14) / PF14497, Glutathione S-transferase, C-terminal domain (1.1e-13)	unnamed protein product [Aspergillus niger] 99/100%	-	N	0.552591	0.128066	2.15441	-	-	-	-	-	-
	An07g00520	Ortholog of A. fumigatus Af293 : Afu6g00760, A. oryzae RIB40 : AO090012000378, Neosartorya fischeri NRRL 181 : NFIA_047910 and Aspergillus wentii : Aspwe1_0178656	PF02798, Glutathione S-transferase, N-terminal domain (7.6e-19) / PF13417, Glutathione S-transferase, N-terminal domain (1.4e-16)	glutathione S-transferase PM239X14 [Aspergillus niger CBS 513.88] 99/100%	-	N	-	-	-	-	-	-	125.144	33.3895	1.34685
	An08g01120	Ortholog of Aspergillus tubingensis : Asptu1_0113414, Aspergillus kawachii : Aspka1_0177730, Aspergillus acidus : Aspfo1_0205181 and Aspergillus niger ATCC 1015 : 177976-mRNA	PF02798, Glutathione S-transferase, N-terminal domain (2.5e-09) / PF13417, Glutathione S-transferase, N-terminal domain (6.8e-07)	unnamed protein product [Aspergillus niger] 99/100%	-	N	-	-	-	-	-	-	1.75901	0.475758	1.3698
	An08g09150	Ortholog of Aspergillus tubingensis : Asptu1_0052964, Aspergillus glaucus : Aspgl1_0181752, Aspergillus kawachii : Aspka1_0173366 and Aspergillus acidus : Aspfo1_0130243	PF02798, Glutathione S-transferase, N-terminal domain (5.2e-10) / PF13409, Glutathione S-transferase, N-terminal domain (1.5e-06)	hypothetical protein ANI_1_2296074 [Aspergillus niger CBS 513.88] 99/100%	-	N	148.181	0.561957	7.98315	196.505	0.561957	8.28062	111.612	0.561957	7.12321
	An11g02160	Ortholog(s) have maleylacetoacetate isomerase activity and role in L-phenylalanine catabolic process	PF13409, Glutathione S-transferase, N-terminal domain (5.2e-10) / PF02798, Glutathione S-transferase, N-terminal domain (3e-08)	maleylacetoacetate isomerase [Aspergillus niger CBS 513.88] 99/100%	-	N	87.2761	7.86845	3.36528	101.356	7.86845	3.47633	95.4318	7.86845	3.04352
	An12g10920	Protein of unknown function	PF02798, Glutathione S-transferase, N-terminal domain (9.6e-07) / PF13417, Glutathione S-transferase, N-terminal domain (0.00046)	unnamed protein product [Aspergillus niger] 99/100%	-	N	-	-	-	0.113451	0.0216287	2.5185	-	-	-
	An13g02540	Putative glutathione S-transferase; highly expressed in dormant conidia	PF02798, Glutathione S-transferase, N-terminal domain (3.1e-08) / PF13417, Glutathione S-transferase, N-terminal domain (2.6e-06)	glutathione S-transferase [Aspergillus niger CBS 513.88] 99/100%	-	N	-	-	-	346.123	108.925	1.45217	-	-	-
	An16g01680	Has domain(s) with predicted gamma-glutamyltransferase activity and role in glutathione metabolic process	PF02798, Glutathione S-transferase, N-terminal domain (1.1e-14) / PF13417, Glutathione S-transferase, N-terminal domain (7.3e-12)	unnamed protein product [Aspergillus niger] 99/100%	-	N	60.3945	25.2587	1.14861	-	-	-	-	-	-
	An16g06100	Putative glutathione-S-transferase; repressed by growth on starch and lactate	PF14497, Glutathione S-transferase, C-terminal domain (2.3e-18) / PF02798, Glutathione S-transferase, N-terminal domain (2.3e-05)	glutathione S-transferase [Aspergillus niger CBS 513.88] 99/100%	-	N	179.626	62.9219	1.40403	-	-	-	214.775	62.9219	1.21097
	An18g02720	Ortholog(s) have glutathione peroxidase activity, glutathione transferase activity and intracellular localization	PF13417, Glutathione S-transferase, N-terminal domain (2.4e-13) / PF00043, Glutathione S-transferase, C-terminal domain (1.3e-13)	glutathione S-transferase Ure2-like protein [Aspergillus niger CBS 513.88] 99/99%	-	N	729.805	136.205	2.31273	544.01	136.205	1.78219	872.146	136.205	2.11963
Peroxidases	An01g01830	Putative catalase-peroxidase	PF00141, Peroxidase (1.4e-45) (2.4e-38)	catalase-peroxidase [Aspergillus niger CBS 513.88] 99/100%	-	N	1068.63	238.686	2.05326	953.738	238.686	1.78441	1351.94	238.686	1.94197
	An05g01880	Has domain(s) with predicted peroxidase activity	PF01328, Peroxidase, family 2 (2e-09)	hypothetical protein ANI_1_540044 [Aspergillus niger CBS 513.88] 99/100%	-	N	289.313	101.143	1.40691	273.614	101.143	1.21845	-	-	-
	An06g00720	Has domain(s) with predicted peroxidase activity	PF01328, Peroxidase, family 2 (1.5e-16)	unnamed protein product [Aspergillus niger] 99/100%	-	Y	20.1129	4.00513	2.22137	42.5506	4.00513	3.19554	88.1308	4.00513	3.90291
	An10g01000	Has domain(s) with predicted peroxidase activity	PF01328, Peroxidase, family 2 (4.2e-16)	hypothetical protein ANI_1_244174 [Aspergillus niger CBS 513.88] 99/100%	-	Y	0.138625	0.0155624	2.99832	0.501651	0.0155624	4.84867	0.354334	0.0155624	3.99056
Aldo-keto reductases	An01g09590	Ortholog(s) have cytosol, nucleus localization	PF00248, Aldo/keto reductase family (4.1e-70)	voltage-gated potassium channel subunit beta [Aspergillus niger CBS 513.88] 99/100%	-	N	46.7234	7.75005	2.48334	22.922	7.75005	1.3509	-	-	-
	An02g00310	Has domain(s) with predicted oxidoreductase activity and role in oxidation-reduction process	PF00248, Aldo/keto reductase family (9.9e-55)	aldo/keto reductase [Aspergillus niger CBS 513.88] 99/100%	-	N	0.0472581	0.0134199	1.42765	0.0945592	0.0134199	2.22874	-	-	-
	An05g02070	Putative alcohol dehydrogenase (catalyzed by glycerol dehydrogenase II (NADP+)	PF00248, Aldo/keto reductase family (4.2e-13)	unnamed protein product [Aspergillus niger] 100/100%	-	N	7.4217	0.628709	3.47981	7.09746	0.628709	3.30567	18.0389	0.628709	4.31262
	An07g00030	Ortholog of A. fumigatus Af293 : Afu7g04850, Aspergillus tubingensis : Asptu1_0137571, Aspergillus brasiliensis : Aspbr1_0138342 and Neosartorya fischeri NRRL 181 : NFIA_025800	PF00248, Aldo/keto reductase family (5.5e-57)	aryl-alcohol dehydrogenase [Aspergillus niger CBS 513.88] 98/99%	-	N	1.2543	0.0368072	5.18028	4.75079	0.0368072	6.99331	2.63664	0.0368072	5.80342
	An08g01520	Ortholog(s) have cytosol, nucleus localization	PF00248, Aldo/keto reductase family (2e-48)	aldehyde reductase (AKR1) [Aspergillus niger CBS 513.88] 99/100%	-	N	0.383815	0.117376	1.71132	0.556915	0.117376	2.14659	0.930196	0.117376	2.55986
	An08g01740	Uronate dehydrogenase	PF00248, Aldo/keto reductase family (1.6e-41)	glycerol dehydrogenase Gcy1 [Aspergillus niger CBS 513.88] 99/100% / conserved NADPH-dependent aldo-keto oxidoreductase [Aspergillus niger] 99/98%	-	N	48.3599	13.756	1.70509	-	-	-	-	-	-
	An08g09700	Ortholog of S. cerevisiae : AAD14, A. nidulans FGSC A4 : AN5887, AN1616, AN4831, A. fumigatus Af293 : Afu2g11250 and A. oryzae RIB40 : AO090026000525, AO090005000474, AO090113000193	PF00248, Aldo/keto reductase family (3.4e-66)	sterigmatocystin biosynthesis dehydrogenase stcV [Aspergillus niger CBS 513.88] 99/100%	-	N	24.3513	2.01616	3.49245	6.17881	2.01616	1.41546	-	-	-
	An11g06280	Ortholog of Aspergillus versicolor : Aspve1_0040300, Aspergillus zonatus : Aspzo1_0154689 and Aspergillus sydowii : Aspsy1_0043370	PF00248, Aldo/keto reductase family (1.7e-44)	unnamed protein product [Aspergillus niger] 99/100%	-	N	0.252222	0.0377045	3.00078	0.145902	0.0377045	2.03776	0.408383	0.0377045	3.25782
	An15g04210	Ortholog of A. nidulans FGSC A4 : AN9474, A. fumigatus Af293 : Afu4g11260, A. niger CBS 513.88 : An04g05380 and A. oryzae RIB40 : AO090005000195, AO090003001095, AO090120000002	PF00248, Aldo/keto reductase family (7.1e-64)	aryl-alcohol dehydrogenase [Aspergillus niger CBS 513.88] 99/100%	-	N	3.18162	1.41958	1.06404	-	-	-	5.01264	1.41958	1.27131
	An15g04940	Ortholog of A. niger CBS 513.88 : An07g04560, A. oryzae RIB40 : AO090120000379, Aspergillus wentii : Aspwe1_0025791 and Aspergillus versicolor : Aspve1_0085348, Aspve1_0125261	PF00248, Aldo/keto reductase family (5.6e-65)	sterigmatocystin biosynthesis dehydrogenase stcV [Aspergillus niger CBS 513.88] 99/100%	-	N	0.648338	0.0860778	3.00121	1.08998	0.0860778	3.64538	2.68001	0.0860778	4.6145
	An16g01720	L-arabinose reductase; also described as aldehyde reductase and D-ribose reductase	PF00248, Aldo/keto reductase family (1.2e-50)	aldehyde reductase 1 [Aspergillus niger CBS 513.88] 99/94%	-	N	3.08366	0.378717	2.95049	1.71386	0.378717	1.99907	4.47399	0.378717	3.03943
	An17g00340	Ortholog of A. nidulans FGSC A4 : AN3414, A. fumigatus Af293 : Afu8g01560, A. oryzae RIB40 : AO090005000480, Aspergillus wentii : Aspwe1_0181927 and Aspergillus sydowii : Aspsy1_0833236	PF00248, Aldo/keto reductase family (4.3e-65)	aldo-keto reductase (YakC) [Aspergillus niger CBS 513.88] 99/100%	-	N	9.95245	3.74198	1.30495	-	-	-	-	-	-
* Hydrophobins described by Jensen et al., 2010
** CBM domains found in CAZy-JGI, but not predicted by dbCAN pipeline
*** In spite of this gene has not been annotated as a CAZyme in JGI, or predicted by dbCAN pipeline, it is considered as a gene coding auxiliary activity protein (CAZy AA10) by PFAM database.
Trichoderma reesei RUT-C30
* Trichoderma reesei RUT C30 v1.0 database from JGI was used to recover the T. reesei proteins ID.
€ Only PFAM domains with evalue < 1e-10 were considered to predict any function.
# The presence of signal peptide was predicted by SignalP 4.1 Server.
¥ Expression value RPKM.
£ The color gradient shows the gene expression values. Lighter and darker green have the smallest and biggest values of log₂FC, respectively.
Functional group	ID JGI*	JGI Best Hit*	PFAM (evalue)€	BLASTp (query coverage/identity)	CAZy Family	Signal Peptide#	6h			12h			24h
							B6h¥	F24h¥	log₂FC£	B12h¥	F24h¥	log₂FC£	B24h¥	F24h¥	log₂FC£
Xylose reductase	94809	gi|54036586|sp|Q876L8|XYL1_TRIRE RecName: Full=NAD(P)H-dependent D-xylose reductase xyl1; Short=XR >gi|28394460|gb|AAM66765.1| D-xylose reductase [Hypocrea jecorina] (model%: 99, hit%: 100, score: 1709, %id: 100) [Hypocrea jecorina]	PF00248, Aldo/keto reductase family (2.2e-39)	NAD(P)H-dependent D-xylose reductase xyl1 [Trichoderma reesei RUT C-30] 99/100%	-	N	937.333	38.7703	4.46163	799.012	38.7703	4.17181	634.579	38.7703	4.08278
Xylitol dehydrogenase	26280	gi|28394778|gb|AAO42466.1|AF428150_1 xylitol dehydrogenase [Hypocrea jecorina] (model%: 99, hit%: 100, score: 1880, %id: 100) [Hypocrea jecorina]	PF08240, Alcohol dehydrogenase GroES-like domain (2.1e-29) / PF00107, Zinc-binding dehydrogenase (3.4e-21) / PF16912, Glucose dehydrogenase C-terminus (8.9e-11) / PF13602, Zinc-binding dehydrogenase (3.4e-05)	xylitol dehydrogenase [Trichoderma reesei RUT C-30] 99/100%	-	N	616.611	63.8026	3.13864	504.18	63.8026	2.78875	258.776	63.8026	2.06999
Arabinitol dehydrogenase	123870	gi|15811375|gb|AAL08944.1|AF355628_1 L-arabinitol 4-dehydrogenase [Hypocrea jecorina] >gi|37681496|gb|AAP57209.1| L-arabinitol 4-dehydrogenase [Hypocrea jecorina] (model%: 99, hit%: 100, score: 1879, %id: 100) [Hypocrea jecorina]	PF08240, Alcohol dehydrogenase GroES-like domain (1.1e-26) / PF00107, Zinc-binding dehydrogenase (2.9e-14) / PF16912, Glucose dehydrogenase C-terminus (0.019)	L-arabinitol 4-dehydrogenase [Trichoderma reesei RUT C-30] 99/100%	-	N	114.302	5.76624	4.17727	36.9299	5.76624	2.48729	12.7033	5.76624	1.19066
Xylulokinase	26187	gi|322709286|gb|EFZ00862.1| hypothetical protein MAA_03458 [Metarhizium anisopliae ARSEF 23] (model%: 97, hit%: 97, score: 2313, %id: 73) [Metarhizium anisopliae ARSEF 23]	PF02782, FGGY family of carbohydrate kinases, C-terminal domain (4.4e-24) / PF00370, FGGY family of carbohydrate kinases, N-terminal domain (9.2e-06) (1.1e-10)	xylulokinase [Trichoderma reesei RUT C-30] 99/100%	-	N	129.56	36.5444	1.69182	90.5015	36.5444	1.1147	-	-	-
Hydrophobin	125146*	gi|154125607|gb|ABS59380.1| hydrophobin [Hypocrea virens] (model%: 97, hit%: 97, score: 334, %id: 66) [Hypocrea virens]	PF06766, Fungal hydrophobin (1.9e-24)	hydrophobin [Trichoderma reesei QM6a] 99/100%	-	Y	-	-	-	-	-	-	13042.9	5932.76	1.18638
	89290*	gi|93009004|gb|ABE97921.1| snodprot2 [Hypocrea virens] (model%: 99, hit%: 99, score: 488, %id: 67) [Hypocrea virens]	PF07249, Cerato-platanin (1.2e-25)	snodprot2 [Trichoderma reesei RUT C-30] 99/100%	-	Y	0.0588044	0.0297599	1.16824	-	-	-	-	-	-
Surface-interacting proteins	25723	gi|310791113|gb|EFQ26642.1| CFEM domain-containing protein [Glomerella graminicola M1.001] (model%: 81, hit%: 92, score: 240, %id: 16) [Glomerella graminicola M1.001]	PF05730, CFEM domain (8.8e-11)	cell wall protein [Trichoderma reesei QM6a] 99/100%	-	Y	122.158	44.5726	1.32063	-	-	-	199.556	44.5726	2.21309
	116900	gi|238490558|ref|XP_002376516.1| GPI anchored CFEM domain protein [Aspergillus flavus NRRL3357] >gi|317145451|ref|XP_001820790.2| GPI anchored CFEM domain protein [Aspergillus oryzae RIB40] >gi|220696929|gb|EED53270.1| GPI anchored CFEM domain protein [Aspergillus flavus NRRL3357] (model%: 44, hit%: 31, score: 186, %id: 43) [Aspergillus flavus NRRL3357]	PF05730, CFEM domain (5.6e-11)	cell wall protein [Trichoderma reesei QM6a] 99/100%	-	Y	-	-	-	30.1949	7.27498	1.86305	76.3735	7.27498	3.44584
	44450	gi|46114562|ref|XP_383299.1| hypothetical protein FG03123.1 [Gibberella zeae PH-1] (model%: 72, hit%: 68, score: 324, %id: 52) [Gibberella zeae PH-1]	PF12296, Hydrophobic surface binding protein A (6.9e-24)	cell wall protein [Trichoderma reesei QM6a] 100/100%	-	N	-	-	-	-	-	-	225.329	48.4983	2.2672
CBM-containing proteins	104220**	gi|8052455|emb|CAB92328.1| swollenin [Hypocrea jecorina] (model%: 99, hit%: 100, score: 2446, %id: 83) [Hypocrea jecorina]	PF00734, Fungal cellulose binding domain (1.1e-12) / PF01357, Pollen allergen (5.5e-12)	swollenin [Trichoderma reesei RUT C-30] 99/100%	CBM1	Y	88.1116	9.91495	3.01819	124.485	9.91495	3.45808	1046.69	9.91495	6.77349
	121449**	gi|31747158|gb|AAP57751.1| Cip1 [Hypocrea jecorina] (model%: 99, hit%: 100, score: 1365, %id: 71) [Hypocrea jecorina]	PF00734, Fungal cellulose binding domain (9.2e-14)	Cip1 [Trichoderma reesei] 99/100%	CBM1	Y	36.9321	2.32465	3.86256	199.229	2.32465	6.23589	1371.8	2.32465	9.26253
	86525**	gi|83774405|dbj|BAE64529.1| unnamed protein product [Aspergillus oryzae] (model%: 74, hit%: 33, score: 203, %id: 33) [Aspergillus oryzae]	PF14200, Ricin-type beta-trefoil lectin domain-like (1.4e-07) (8.7e-07) / PF00652, Ricin-type beta-trefoil lectin domain (5.1e-06) / PF16850, Peptidase inhibitor I66 (0.00082)	ricin B-like lectin [Trichoderma reesei RUT C-30] 99/100%	CBM13	N	0.0930608	0.0468633	1.04088	-	-	-	-	-	-
	42906**	gi|302887362|ref|XP_003042569.1| hypothetical protein NECHADRAFT_42325 [Nectria haematococca mpVI 77-13-4] >gi|256723481|gb|EEU36856.1| hypothetical protein NECHADRAFT_42325 [Nectria haematococca mpVI 77-13-4] (model%: 100, hit%: 93, score: 941, %id: 29) [Nectria haematococca mpVI 77-13-4]	PF01476, LysM domain (0.0027) (0.037) (0.0013) (0.0027)	hypothetical protein M419DRAFT_42906 [Trichoderma reesei RUT C-30] 100/100%	CBM50	N	-	-	-	0.0902865	0.0423689	1.08219	-	-	-
	8591***	gi|115385829|ref|XP_001209461.1| predicted protein [Aspergillus terreus NIH2624] >gi|114187908|gb|EAU29608.1| predicted protein [Aspergillus terreus NIH2624] (model%: 99, hit%: 99, score: 1550, %id: 42) [Aspergillus terreus NIH2624]	PF06439, Domain of Unknown Function (DUF1080) (8.7e-10) (3.3e-06) / PF13385, Concanavalin A-like lectin/glucanases superfamily (0.011) (0.81) / PF02210, Laminin G domain (0.17) / PF01213, Adenylate cyclase associated (CAP) N terminal (0.042)	hypothetical protein M419DRAFT_8591 [Trichoderma reesei RUT C-30] 99/100%	CBM66 (3.40E-37)	N	-	-	-	-	-	-	0.276571	0.0075418	4.22581
Others	124152	gi|63015042|gb|AAY25948.1| cellulose signalling related protein OOC1 [Hypocrea jecorina] (model%: 99, hit%: 100, score: 445, %id: 100) [Hypocrea jecorina]	-	cellulose signaling related protein OOC1 [Trichoderma reesei RUT C-30] 99/100%	-	Y	-	-	-	131.76	49.3556	1.22345	-	-	-
	47347	gi|212538647|ref|XP_002149479.1| conserved hypothetical protein [Penicillium marneffei ATCC 18224] >gi|210069221|gb|EEA23312.1| conserved hypothetical protein [Penicillium marneffei ATCC 18224] (model%: 100, hit%: 98, score: 551, %id: 56) [Penicillium marneffei ATCC 18224]	-	chitinase [Trichoderma reesei RUT C-30] 100/100%	-	Y	1.75841	0.758403	1.11049	-	-	-	1.58751	0.758403	1.14439
Detoxifying/antioxidant enzymes	13147	gi|171681000|ref|XP_001905444.1| hypothetical protein [Podospora anserina S mat+] >gi|170940458|emb|CAP65685.1| unnamed protein product [Podospora anserina S mat+] (model%: 99, hit%: 99, score: 2734, %id: 86) [Podospora anserina S mat+]	PF00199, Catalase (8e-155) / PF06628, Catalase-related immune-responsive (1.5e-15)	heme-dependent catalase [Trichoderma reesei RUT C-30] 99/100%	-	N	0.0899516	0.0350981	1.42842	0.728021	0.0350981	4.49021	-	-	-
	38523	gi|116179510|ref|XP_001219604.1| hypothetical protein CHGG_00383 [Chaetomium globosum CBS 148.51] >gi|88184680|gb|EAQ92148.1| hypothetical protein CHGG_00383 [Chaetomium globosum CBS 148.51] (model%: 95, hit%: 67, score: 691, %id: 57) [Chaetomium globosum CBS 148.51]	PF13417, Glutathione S-transferase, N-terminal domain (1.3e-16) / PF02798, Glutathione S-transferase, N-terminal domain (3.3e-13)	putative glutathione S-transferase [Trichoderma reesei RUT C-30] 99/100%	-	N	0.110591	0.0224773	2.55133	0.110187	0.0224773	2.37698	-	-	-
	72278	gi|317037185|ref|XP_001398731.2| glutathione S-transferase Ure2-like protein [Aspergillus niger CBS 513.88] (model%: 98, hit%: 98, score: 979, %id: 78) [Aspergillus niger CBS 513.88]	PF13417, Glutathione S-transferase, N-terminal domain (2.1e-14) / PF13409, Glutathione S-transferase, N-terminal domain (1.2e-11)	glutathione S-transferase Ure2-like protein [Trichoderma reesei RUT C-30] 99/100%	-	N	6.9716	0.80534	3.00401	5.18131	0.80534	2.51606	4.16719	0.80534	2.44462
	135149	gi|322697700|gb|EFY89477.1| hypothetical protein MAC_04496 [Metarhizium acridum CQMa 102] (model%: 99, hit%: 98, score: 1373, %id: 77) [Metarhizium acridum CQMa 102]	PF13409, Glutathione S-transferase, N-terminal domain (2e-21) / PF13410, Glutathione S-transferase, C-terminal domain (1.3e-16)	hypothetical protein M419DRAFT_135149 [Trichoderma reesei RUT C-30] 99/100% / glutathione transferase [Trichoderma harzianum] 99/92%	-	N	3.49875	0.340649	3.27716	4.01835	0.340649	3.41885	0.870575	0.340649	1.43808
	64348	gi|159124426|gb|EDP49544.1| glutathione S-transferase GliG [Aspergillus fumigatus A1163] (model%: 100, hit%: 82, score: 464, %id: 40) [Aspergillus fumigatus A1163]	PF00043, Glutathione S-transferase, C-terminal domain (1.1e-09) / PF14497, Glutathione S-transferase, C-terminal domain (9.2e-09)	glutathione S-transferase, partial [Trichoderma reesei RUT C-30] 100/100%	-	N	0.0628861	0.0210764	1.36012	-	-	-	-	-	-
	91509	gi|302886057|ref|XP_003041919.1| hypothetical protein NECHADRAFT_52848 [Nectria haematococca mpVI 77-13-4] >gi|256722826|gb|EEU36206.1| hypothetical protein NECHADRAFT_52848 [Nectria haematococca mpVI 77-13-4] (model%: 99, hit%: 98, score: 810, %id: 51) [Nectria haematococca mpVI 77-13-4]	PF13417, Glutathione S-transferase, N-terminal domain (3.6e-14) / PF13409, Glutathione S-transferase, N-terminal domain (3e-09)	hypothetical protein M419DRAFT_91509 [Trichoderma reesei RUT C-30] 99/100%	-	N	0.371389	0.0656764	2.71546	0.472364	0.0656764	3.01782	0.293124	0.0656764	2.54039
	35762	gi|310799417|gb|EFQ34310.1| glutathione S-transferase domain-containing protein [Glomerella graminicola M1.001] (model%: 97, hit%: 95, score: 739, %id: 64) [Glomerella graminicola M1.001]	PF13417, Glutathione S-transferase, N-terminal domain (2.1e-15) / PF13409, Glutathione S-transferase, N-terminal domain (7e-15)	glutathione S-transferase domain-containing protein [Trichoderma reesei RUT C-30] 99/100%	-	N	16.2733	3.1055	2.26191	12.6569	3.1055	1.83961	-	-	-
Aldo-keto reductase	140803	gi|61741465|gb|AAX54673.1| D-galacturonic acid reductase [Hypocrea jecorina] (model%: 99, hit%: 100, score: 1614, %id: 100) [Hypocrea jecorina]	PF00248, Aldo/keto reductase family (1.2e-40)	D-galacturonic acid reductase [Trichoderma reesei RUT C-30] 99/100%	-	N	-	-	-	46.5619	16.0442	1.34411	137.29	16.0442	3.14817
	88463	gi|322692760|gb|EFY84651.1| aldo-keto reductase (AKR13), putative [Metarhizium acridum CQMa 102] (model%: 94, hit%: 99, score: 1361, %id: 77) [Metarhizium acridum CQMa 102]	PF00248, Aldo/keto reductase family (8.7e-75)	putative aldo-keto reductase [Trichoderma reesei RUT C-30] 99/100%	-	N	0.280427	0.0491895	2.72774	0.191517	0.0491895	2.08901	0.0975612	0.0491895	1.26004
	26328	gi|322695088|gb|EFY86902.1| hypothetical protein MAC_07019 [Metarhizium acridum CQMa 102] (model%: 99, hit%: 100, score: 1468, %id: 76) [Metarhizium acridum CQMa 102]	PF00248, Aldo/keto reductase family (1e-52)	Aldo/keto reductase [Trichoderma reesei RUT C-30] 100/100%	-	N	-	-	-	-	-	-	220.482	112.044	1.0266
	70494	gi|322708919|gb|EFZ00496.1| aldo/keto reductase, putative [Metarhizium anisopliae ARSEF 23] (model%: 99, hit%: 100, score: 1216, %id: 73) [Metarhizium anisopliae ARSEF 23]	PF00248, Aldo/keto reductase family (2.7e-57)	putative aldo/keto reductase [Trichoderma reesei RUT C-30] 99/100%	-	N	33.7763	12.0897	1.34886	49.7071	12.0897	1.84719	-	-	-
	88510	gi|302884338|ref|XP_003041065.1| hypothetical protein NECHADRAFT_42670 [Nectria haematococca mpVI 77-13-4] >gi|256721961|gb|EEU35352.1| hypothetical protein NECHADRAFT_42670 [Nectria haematococca mpVI 77-13-4] (model%: 97, hit%: 96, score: 1080, %id: 54) [Nectria haematococca mpVI 77-13-4]	PF00248, Aldo/keto reductase family (5.1e-80)	aldo/keto reductase [Trichoderma reesei RUT C-30] 99/100%	-	N	26.8761	10.6247	1.20557	40.646	10.6247	1.74318	-	-	-
	33711	gi|320589757|gb|EFX02213.1| aldo-keto reductase [Grosmannia clavigera kw1407] (model%: 98, hit%: 98, score: 1081, %id: 61) [Grosmannia clavigera kw1407]	PF00248, Aldo/keto reductase family (8.2e-80)	aldo/keto reductase-like protein [Trichoderma reesei RUT C-30] 99/100%	-	N	1.14693	0.444224	1.26252	1.35466	0.444224	1.44625	-	-	-
	88255	gi|115491995|ref|XP_001210625.1| conserved hypothetical protein [Aspergillus terreus NIH2624] >gi|114197485|gb|EAU39185.1| conserved hypothetical protein [Aspergillus terreus NIH2624](model%: 97, hit%: 94, score: 1102, %id: 57) [Aspergillus terreus NIH2624]	PF00248, Aldo/keto reductase family (9.9e-52)	Aldo/keto reductase [Trichoderma reesei RUT C-30] 99/100%	-	N	1.32183	0.576688	1.08151	1.33158	0.576688	1.03341	-	-	-
* Genes coding hydrophobin according to Schmoll et al. (2016) and orthologs analysis.
** CBM domains found in CAZy-JGI, but not predicted by dbCAN pipeline.
*** CBM domain found in CAZy-JGI and predicted by dbCAN pipeline (evalue).
