# Supplementary material for: Comparative transcriptome analysis reveals different strategies for degradation of steam-exploded sugarcane bagasse by Aspergillus niger and Trichoderma reesei
Source: BMC Genomics. 2017 Jun 30;18:501. doi: 10.1186/s12864-017-3857-5 (PMC5493111; doi:10.1186/s12864-017-3857-5)
Supplement: Supplementary file 21 — Unknown proteins with predicted signal peptide whose genes were upregulated in A. niger N402 and T. reesei RUT-C30 transcriptomes. (XLSX 6133 kb) [file 12864_2017_3857_MOESM21_ESM.xlsx]

## Sheet: Additional file 21  
Additional file 21: Unknown proteins with predicted signal peptide whose genes were upregulated in A. niger N402 and T. reesei RUT-C30 transcriptomes.
Aspergillus niger
* The Aspergillus Genome Database was used to recover the A. niger proteins ID and description.
# Only PFAM domains with evalue < 1e-10 were considered in the prediction of protein without function.
¥ Expression value RPKM.
£ The color gradient shows the gene expression values. Lighter and darker green have the smallest and biggest values of log₂FC, respectively.
ID AspGD*	Description*	PFAM (evalue)#	6h			12h			24h
			B6h¥	F24h¥	log₂FC£	B12h¥	F24h¥	log₂FC£	B24h¥	F24h¥	log₂FC£
An01g12340	Protein of unknown function	-	-	-	-	4.82852	1.84925	1.19513	-	-	-
An12g05880	Ortholog of Aspergillus tubingensis : Asptu1_0204412, Aspergillus brasiliensis : Aspbr1_0056910, Aspergillus kawachii : Aspka1_0176794 and Aspergillus acidus : Aspfo1_0164857	-	0.963989	0.141815	3.06005	1.54472	0.141815	3.653	3.65002	0.141815	4.58044
An01g01630	Ortholog of A. nidulans FGSC A4 : AN5396, A. niger CBS 513.88 : An05g02350, An09g00510, Aspergillus wentii : Aspwe1_0029051, Aspwe1_0065325 and Aspergillus versicolor : Aspve1_0153975	-	172.828	13.4522	3.57768	84.6751	13.4522	2.44572	113.143	13.4522	2.51784
An01g01700	Protein of unknown function	-	-	-	-	0.100783	0.0280124	2.00769	-	-	-
An01g04530	Has domain(s) with predicted phosphoric diester hydrolase activity and role in lipid metabolic process	-	705.404	41.5603	3.97579	781.464	41.5603	4.01673	355.38	41.5603	2.53549
An01g06200	Protein of unknown function	-	0.386159	0.166264	1.24467	-	-	-	0.731885	0.166264	1.74879
An01g06430	Ortholog of A. oryzae RIB40 : AO090011000078, Aspergillus versicolor : Aspve1_0082366, Aspergillus niger ATCC 1015 : 36036-mRNA and Aspergillus zonatus : Aspzo1_0026572	-	1.18008	0.271208	2.09683	1.17383	0.271208	1.97631	1.69873	0.271208	2.1744
An01g11170	Ortholog of Neosartorya fischeri NRRL 181 : NFIA_023220, Aspergillus clavatus NRRL 1 : ACLA_033020, Aspergillus niger ATCC 1015 : 35667-mRNA and Aspergillus carbonarius ITEM 5010 : Acar5010_207781	-	-	-	-	-	-	-	6.54893	0.726957	2.6277
An01g11210	Protein of unknown function	-	-	-	-	0.119732	0.0333887	1.859	0.153396	0.0333887	1.95394
An01g11240	Protein of unknown function	-	-	-	-	0.17846	0.045798	2.98257	-	-	-
An01g11250	Protein of unknown function	-	0.0702669	0.0171405	2.26088	0.0728416	0.0171405	2.17782	0.100499	0.0171405	2.34133
An01g14450	Protein of unknown function	-	-	-	-	0.382166	0.0525162	2.92142	0.644028	0.0525162	3.35306
An01g14560	Has domain(s) with predicted role in cell wall macromolecule catabolic process	-	0.314507	0.123415	1.41403	0.44056	0.123415	1.7979	0.983463	0.123415	2.6659
An01g14980	Ortholog(s) have extracellular region localization	-	58.4999	13.1185	2.04787	158.63	13.1185	3.38121	192.638	13.1185	3.31671
An02g00120	Protein of unknown function; expression regulated by tunicamycin and DTT	-	298.168	85.5977	1.69177	260.681	85.5977	1.39546	304.319	85.5977	1.27102
An02g00330	Ortholog of A. fumigatus Af293 : Afu4g09280, Neosartorya fischeri NRRL 181 : NFIA_106720, Aspergillus niger ATCC 1015 : 36613-mRNA and Aspergillus carbonarius ITEM 5010 : Acar5010_203109	-	5.43054	0.848873	2.58611	26.2213	0.848873	4.74867	12.0576	0.848873	3.28664
An02g00380	Protein of unknown function	-	-	-	-	-	-	-	0.158181	0.0256241	2.62724
An02g00520	Ortholog of Aspergillus tubingensis : Asptu1_0198613 and Aspergillus acidus : Aspfo1_0055254	-	0.135501	0.0480879	2.65536	0.15864	0.0480879	2.71493	0.19951	0.0480879	2.81081
An02g03690	Ortholog of Aspergillus tubingensis : Asptu1_0198840, Aspergillus brasiliensis : Aspbr1_0204022, Aspergillus kawachii : Aspka1_0172539 and Aspergillus acidus : Aspfo1_0120872	-	10.4073	0.413744	4.6634	43.4664	0.413744	6.61923	18.5484	0.413744	5.04559
An02g03750	Protein of unknown function	-	0.973975	0.41147	1.1493	1.14905	0.41147	1.28176	-	-	-
An02g06950	Glucoamylase (exo-1,4-glucosidase/amyloglucosidase)	-	0.696263	0.313913	1.08857	-	-	-	-	-	-
An02g08880	Ortholog of A. nidulans FGSC A4 : AN3127, Aspergillus tubingensis : Asptu1_0055048, Aspergillus brasiliensis : Aspbr1_0026457, Aspergillus kawachii : Aspka1_0174859 and Aspergillus acidus : Aspfo1_0127628	-	0.229196	0.10617	1.06375	7.71107	0.10617	6.07688	3.14938	0.10617	4.43556
An02g09360	Protein of unknown function	-	0.126573	0.0579392	1.358	-	-	-	0.147882	0.0579392	1.14334
An02g10650	Protein of unknown function	-	0.108469	0.0581708	1.98901	-	-	-	0.300219	0.0581708	3.49275
An02g11620	Putative cell wall protein	-	-	-	-	-	-	-	291.284	96.2378	1.03761
An02g11640	Ortholog of Aspergillus brasiliensis : Aspbr1_0062031	-	7.0366	2.20166	1.58465	9.30425	2.20166	1.87252	-	-	-
An02g12900	Ortholog of A. nidulans FGSC A4 : AN11765, A. fumigatus Af293 : Afu3g07625, A. niger CBS 513.88 : An12g02680, An04g10150 and A. oryzae RIB40 : AO090020000130, AO090023000386	-	22.6553	2.67243	2.97968	14.8614	2.67243	2.26452	11.2438	2.67243	1.51609
An02g13300	Ortholog of A. nidulans FGSC A4 : AN8550, A. fumigatus Af293 : Afu2g17920, Neosartorya fischeri NRRL 181 : NFIA_093360, Aspergillus wentii : Aspwe1_0050028 and Aspergillus versicolor : Aspve1_0187913	-	39.8304	9.27691	1.99466	58.4434	9.27691	2.44418	35.9649	9.27691	1.39801
An02g13690	Protein of unknown function	-	3.26338	1.10384	1.51967	3.48496	1.10384	1.50537	6.29837	1.10384	2.03086
An02g14040	Ortholog of A. nidulans FGSC A4 : AN7477, Aspergillus versicolor : Aspve1_0044036, Aspergillus carbonarius ITEM 5010 : Acar5010_211768 and Aspergillus brasiliensis : Aspbr1_0191709	-	14.5928	1.14809	3.58722	61.0773	1.14809	5.54941	25.7581	1.14809	3.95567
An02g14370	Ortholog of Aspergillus tubingensis : Asptu1_0602571, Aspergillus brasiliensis : Aspbr1_0191685, Aspergillus kawachii : Aspka1_0174446 and Aspergillus acidus : Aspfo1_0042000	-	3.84247	0.110904	5.22266	52.4212	0.110904	8.89162	32.5729	0.110904	7.85866
An02g14500	Putative GPI-anchored cell wall protein; expression induced by tunicamycin and DTT; induced by caspofungin	-	127.147	33.0593	1.83454	208.756	33.0593	2.44488	696.758	33.0593	3.83858
An03g00310	Ortholog of A. nidulans FGSC A4 : AN3397, Aspergillus niger ATCC 1015 : 51389-mRNA, Aspergillus zonatus : Aspzo1_0142097, Aspergillus sydowii : Aspsy1_1179377 and Aspergillus terreus NIH2624 : ATET_09008	-	0.112704	0.0472028	1.31367	-	-	-	-	-	-
An03g01060	Ortholog of A. oryzae RIB40 : AO090038000117, Aspergillus niger ATCC 1015 : 45767-mRNA, Aspergillus terreus NIH2624 : ATET_05722 and Aspergillus brasiliensis : Aspbr1_0198840	-	-	-	-	10.443	0.205671	5.67261	27.6231	0.205671	6.72987
An03g01770	Ortholog of A. nidulans FGSC A4 : AN7941, A. fumigatus Af293 : Afu2g12680, Afu7g00370, Neosartorya fischeri NRRL 181 : NFIA_087830, NFIA_112920 and Aspergillus versicolor : Aspve1_0045447	-	88.6481	2.10583	5.29831	236.944	2.10583	6.60702	489.3	2.10583	7.31039
An03g02250	Ortholog of A. nidulans FGSC A4 : AN0005, Aspergillus tubingensis : Asptu1_0080862, Aspergillus kawachii : Aspka1_0180365, Aspergillus acidus : Aspfo1_0194711 and Aspergillus wentii : Aspwe1_0734587	-	0.596487	0.264019	1.1212	-	-	-	-	-	-
An03g03390	Ortholog of A. niger CBS 513.88 : An09g01480, Aspergillus tubingensis : Asptu1_0136976, Aspergillus brasiliensis : Aspbr1_0131175 and Aspergillus kawachii : Aspka1_0180425	-	0.196421	0.0401191	2.52999	0.905603	0.0401191	4.68029	2.86953	0.0401191	6.01121
An03g03680	Ortholog of A. niger CBS 513.88 : An13g03400, Aspergillus tubingensis : Asptu1_0195607, Aspergillus brasiliensis : Aspbr1_0155078 and Aspergillus kawachii : Aspka1_0182984	-	-	-	-	0.748563	0.0922234	2.99925	1.20991	0.0922234	3.35923
An03g03690	Ortholog of Aspergillus tubingensis : Asptu1_0205958, Aspergillus brasiliensis : Aspbr1_0046711, Aspergillus kawachii : Aspka1_0182983 and Aspergillus acidus : Aspfo1_0221683	-	-	-	-	0.636834	0.149995	2.06188	1.19283	0.149995	2.66376
An03g04840	Ortholog of A. nidulans FGSC A4 : AN7690, A. fumigatus Af293 : Afu2g01610, A. oryzae RIB40 : AO090701000787, Aspergillus wentii : Aspwe1_0112969 and Aspergillus sydowii : Aspsy1_0058707	-	66.9753	20.2694	1.61559	61.9476	20.2694	1.39908	-	-	-
An04g00720	Ortholog of A. nidulans FGSC A4 : AN8221, A. niger CBS 513.88 : An09g02950, Aspergillus tubingensis : Asptu1_0044349, Asptu1_0127856 and Aspergillus kawachii : Aspka1_0173930	-	1.07342	0.259976	1.96817	2.06384	0.259976	2.79911	6.86784	0.259976	4.1995
An04g03150	Ortholog of Aspergillus tubingensis : Asptu1_0193204, Aspergillus brasiliensis : Aspbr1_0030930, Neosartorya fischeri NRRL 181 : NFIA_060660 and Aspergillus kawachii : Aspka1_0173004	-	-	-	-	-	-	-	2.39133	0.354967	2.23597
An04g04200	Protein of unknown function	-	-	-	-	6.76856	2.85797	1.03159	-	-	-
An04g04350	Protein of unknown function	-	-	-	-	1.56164	0.473871	1.53679	-	-	-
An04g04460	Ortholog of A. nidulans FGSC A4 : AN11871, A. fumigatus Af293 : Afu1g11260, Afu4g01030, Afu6g00270, A. niger CBS 513.88 : An03g03440, An01g01460, An01g01410 and Aspergillus wentii : Aspwe1_0176870	-	-	-	-	-	-	-	1.43057	0.165914	2.91754
An04g05855	Protein of unknown function	-	3.66813	1.21981	1.50965	4.119	1.21981	1.57196	6.50755	1.21981	1.88976
An04g06110	Protein of unknown function	-	-	-	-	-	-	-	3.55811	1.13595	1.09519
An04g07530	Ortholog of Aspergillus tubingensis : Asptu1_0127407, Aspergillus brasiliensis : Aspbr1_0353149, Aspergillus kawachii : Aspka1_0181907 and Aspergillus acidus : Aspfo1_0206527	-	-	-	-	34.7767	3.87148	2.95099	26.8351	3.87148	2.23201
An04g07990	Protein of unknown function	-	-	-	-	0.0715346	0.00852119	1.87572	-	-	-
An04g08150	Ortholog of Aspergillus tubingensis : Asptu1_0068263, Aspergillus brasiliensis : Aspbr1_0211019, Aspergillus kawachii : Aspka1_0181893 and Aspergillus acidus : Aspfo1_0218035	-	307.031	8.34257	5.0964	247.297	8.34257	4.67145	253.639	8.34257	4.37199
An04g10150	Ortholog of A. nidulans FGSC A4 : AN11765, A. fumigatus Af293 : Afu3g07625, A. niger CBS 513.88 : An12g02680, An02g12900 and A. oryzae RIB40 : AO090020000130, AO090023000386	-	0.182285	0.050339	2.18755	0.313101	0.050339	2.92038	0.458429	0.050339	3.17634
An05g01730	Ortholog of Aspergillus tubingensis : Asptu1_0050345, Aspergillus brasiliensis : Aspbr1_0059885, Aspergillus kawachii : Aspka1_0179298 and Aspergillus acidus : Aspfo1_0212561	-	91.7737	6.5911	3.69442	738.233	6.5911	6.58687	1629.08	6.5911	7.39326
An05g01800	Ortholog of A. nidulans FGSC A4 : AN9361, A. fumigatus Af293 : Afu5g14420, A. oryzae RIB40 : AO090103000493, Aspergillus wentii : Aspwe1_0041204 and Aspergillus sydowii : Aspsy1_0051612	-	2.48987	0.998214	1.21679	-	-	-	-	-	-
An05g02160	Protein of unknown function	-	-	-	-	0.0819816	0.018817	1.7231	0.101864	0.018817	1.72758
An06g00160	Ortholog(s) have extracellular region localization	-	-	-	-	28.0677	6.19055	1.96087	-	-	-
An06g00180	Protein of unknown function	-	-	-	-	10.7961	2.41264	1.95191	-	-	-
An06g00870	Protein of unknown function	-	0.0819096	0.0308916	1.96043	-	-	-	-	-	-
An06g02240	Ortholog of Aspergillus tubingensis : Asptu1_0027047, Aspergillus brasiliensis : Aspbr1_0078115, Aspergillus acidus : Aspfo1_0075460 and Aspergillus niger ATCC 1015 : 37688-mRNA	-	0.944364	0.153275	2.65951	0.704397	0.153275	2.12179	0.488301	0.153275	1.22583
An07g00330	Ortholog of A. oryzae RIB40 : AO090020000258, Aspergillus wentii : Aspwe1_0039739, Aspergillus versicolor : Aspve1_0030003 and Aspergillus niger ATCC 1015 : 53362-mRNA	-	15.0649	2.79911	2.32429	50.2914	2.79911	3.95179	70.6474	2.79911	4.10437
An07g00650	Protein of unknown function	-	0.149451	0.0396329	2.94361	-	-	-	0.0842046	0.0396329	1.23467
An07g04710	Protein of unknown function	-	17.954	7.2957	1.19347	20.843	7.2957	1.30846	-	-	-
An07g04720	Ortholog of Aspergillus tubingensis : Asptu1_0126320	-	41.117	15.2759	1.32083	43.7422	15.2759	1.30622	-	-	-
An07g05850	Protein of unknown function	-	-	-	-	-	-	-	6.12774	1.01506	2.0573
An07g06210	Ortholog of A. nidulans FGSC A4 : AN10575, A. fumigatus Af293 : Afu2g02440, Aspergillus sydowii : Aspsy1_0091259 and Aspergillus terreus NIH2624 : ATET_06936	-	19.8123	5.30129	1.79377	23.2109	5.30129	1.91727	22.0701	5.30129	1.49871
An07g08410	Protein of unknown function	-	0.660713	0.301702	1.08962	-	-	-	-	-	-
An08g02170	Ortholog of A. nidulans FGSC A4 : AN1253, Aspergillus wentii : Aspwe1_0036553, Aspergillus versicolor : Aspve1_0024471 and Aspergillus clavatus NRRL 1 : ACLA_025280	-	-	-	-	24.4981	5.89553	1.84087	-	-	-
An08g06730	Protein of unknown function	-	12.4498	3.04852	1.9243	54.7076	3.04852	3.95111	22.6623	3.04852	2.33781
An08g11500	Protein of unknown function	-	2.06828	0.335197	2.57964	1.90327	0.335197	2.35268	1.66184	0.335197	1.80999
An09g00510	Ortholog of A. nidulans FGSC A4 : AN5396, A. niger CBS 513.88 : An01g01630, An05g02350, Aspergillus wentii : Aspwe1_0029051, Aspwe1_0065325 and Aspergillus versicolor : Aspve1_0153975	-	58.9796	5.95503	3.20318	25.165	5.95503	1.86963	23.544	5.95503	1.42558
An09g00540	Ortholog of Aspergillus tubingensis : Asptu1_0036292, Aspergillus brasiliensis : Aspbr1_0201030, Aspergillus kawachii : Aspka1_0180492 and Aspergillus acidus : Aspfo1_0194405	-	5.7941	0.0184245	8.536	4.79058	0.0184245	8.14768	9.59916	0.0184245	8.81503
An09g01640	Ortholog of Aspergillus tubingensis : Asptu1_0061820 and Aspergillus acidus : Aspfo1_0063344	-	129.265	16.0376	2.90253	170.564	16.0376	3.19583	93.2668	16.0376	1.97945
An09g02200	Protein of unknown function	-	-	-	-	0.232367	0.0434529	2.67445	-	-	-
An09g02420	Ortholog of Aspergillus tubingensis : Asptu1_0050785, Aspergillus brasiliensis : Aspbr1_0046043, Aspergillus kawachii : Aspka1_0179031 and Aspergillus acidus : Aspfo1_0036887	-	19.1735	0.364073	5.72142	60.8119	0.364073	7.27504	21.815	0.364073	5.45162
An09g02670	Protein of unknown function	-	0.156397	0.0838742	2.47138	-	-	-	0.347983	0.0838742	3.61336
An09g02705	Protein of unknown function	-	3.1879	0.939977	1.73806	3.58299	0.939977	1.79882	-	-	-
An09g03360	Protein of unknown function	-	-	-	-	-	-	-	0.103163	0.0322017	1.85179
An09g04200	Ortholog of A. nidulans FGSC A4 : AN3215, AN7166, AN8609, A. fumigatus Af293 : Afu3g14210, Afu4g03360, Afu4g12510 and A. niger CBS 513.88 : An14g01840	-	3.92122	0.072255	6.06515	2.25073	0.072255	5.14699	1.00101	0.072255	3.62095
An09g04920	Protein of unknown function	-	19.1283	0.560148	5.02057	29.5923	0.560148	5.54021	28.9638	0.560148	5.16644
An09g05430	Protein of unknown function	-	51.2302	10.1605	2.22677	41.8958	10.1605	1.82968	40.9931	10.1605	1.45329
An09g05550	Ortholog of A. oryzae RIB40 : AO090102000409, Aspergillus wentii : Aspwe1_0029249, Aspwe1_0173013, Aspergillus versicolor : Aspve1_0076744, Aspve1_0089152 and Aspergillus niger ATCC 1015 : 43182-mRNA	-	-	-	-	12.4828	4.22438	1.34934	32.0563	4.22438	2.36554
An09g06060	Ortholog of Aspergillus brasiliensis : Aspbr1_0130834	-	-	-	-	99.9633	39.0046	1.14362	-	-	-
An10g00210	Ortholog of Aspergillus clavatus NRRL 1 : ACLA_087630, Aspergillus niger ATCC 1015 : 44971-mRNA, Aspergillus zonatus : Aspzo1_0020618 and Aspergillus terreus NIH2624 : ATET_01621	-	2.01518	0.143963	4.09314	1.2067	0.143963	3.2264	1.1415	0.143963	2.79459
An10g00970	Ortholog of A. fumigatus Af293 : Afu3g01470, A. niger CBS 513.88 : An03g01670, An13g03140 and A. oryzae RIB40 : AO090011000021, AO090026000122	-	5.36327	0.248445	4.40232	2.36898	0.248445	3.11456	2.11382	0.248445	2.60179
An11g01290	Protein of unknown function	-	-	-	-	-	-	-	0.229425	0.0405783	2.11968
An11g02240	Protein of unknown function	-	12.1529	2.77164	2.02902	12.9427	2.77164	2.01419	11.1518	2.77164	1.45349
An11g02560	Protein of unknown function	-	35.3076	0.532165	6.02811	16.4036	0.532165	4.81613	31.4593	0.532165	5.40793
An11g02720	Ortholog of Aspergillus tubingensis : Asptu1_0044026, Aspergillus brasiliensis : Aspbr1_0025314, Aspergillus kawachii : Aspka1_0174182 and Aspergillus acidus : Aspfo1_0052506	-	20.7523	1.36003	3.83018	154.426	1.36003	6.61946	82.2425	1.36003	5.36587
An11g02890	Ortholog of A. oryzae RIB40 : AO090003001234, Aspergillus wentii : Aspwe1_0177013 and Aspergillus sydowii : Aspsy1_0039476, Aspsy1_0048507, Aspsy1_0085286	-	0.304068	0.0229354	4.18421	0.625779	0.0229354	5.16096	0.478849	0.0229354	4.41857
An11g03450	Ortholog of Aspergillus tubingensis : Asptu1_0056792, Aspergillus brasiliensis : Aspbr1_0112906, Aspergillus kawachii : Aspka1_0174125 and Aspergillus acidus : Aspfo1_0203285	-	1.71325	0.457594	1.85728	19.9017	0.457594	5.29704	32.6415	0.457594	5.67819
An11g07040	Ortholog of Aspergillus niger ATCC 1015 : 53013-mRNA	-	156.848	0.405324	8.5557	348.508	0.405324	9.59774	543.905	0.405324	9.8992
An11g07170	Protein of unknown function	-	-	-	-	-	-	-	3.08334	0.120555	4.6817
An11g07730	Ortholog of Aspergillus tubingensis : Asptu1_0173987, Aspergillus brasiliensis : Aspbr1_0167552, Aspergillus kawachii : Aspka1_0176132 and Aspergillus acidus : Aspfo1_0154333	-	-	-	-	8.92939	2.35945	1.71064	23.9635	2.35945	2.79066
An12g01760	Protein of unknown function	-	-	-	-	0.345328	0.0321054	3.58416	-	-	-
An12g02070	Has domain(s) with predicted RNA binding, endoribonuclease activity, ribonuclease activity	-	-	-	-	10.2553	2.04859	2.11895	16.5006	2.04859	2.46281
An12g02680	Ortholog of A. nidulans FGSC A4 : AN11765, A. fumigatus Af293 : Afu3g07625, A. niger CBS 513.88 : An02g12900, An04g10150 and A. oryzae RIB40 : AO090020000130, AO090023000386	-	11.987	0.152508	6.44762	33.2881	0.152508	7.81668	16.4598	0.152508	6.45416
An12g03800	Protein of unknown function	-	-	-	-	-	-	-	0.0764379	0.0177643	1.48263
An12g05290	Protein of unknown function	-	1.33016	0.337354	1.91605	1.38378	0.337354	1.86137	3.32416	0.337354	2.79324
An12g06360	Protein of unknown function	-	2.18748	0.264942	2.96997	4.24294	0.264942	3.81798	4.63317	0.264942	3.6028
An12g09180	Has domain(s) with predicted oxidoreductase activity and role in carotenoid biosynthetic process, chlorophyll biosynthetic process, oxidation-reduction process, photosynthesis	-	66.1937	8.0843	2.92547	41.8313	8.0843	2.156	92.0815	8.0843	2.95093
An12g10170	Protein of unknown function	-	10.6028	4.47793	1.13813	12.0771	4.47793	1.22092	14.477	4.47793	1.13668
An12g10200	Putative cell wall protein with internal repeats; induced by caspofungin	-	209.028	90.8417	1.09188	293.378	90.8417	1.47503	-	-	-
An13g02470	Ortholog of Aspergillus tubingensis : Asptu1_0064793, Aspergillus brasiliensis : Aspbr1_0318636, Aspergillus kawachii : Aspka1_0177133 and Aspergillus acidus : Aspfo1_0043399	-	11.8229	0.729357	3.97737	25.3208	0.729357	4.97331	10.3871	0.729357	3.33591
An13g02670	Ortholog of A. nidulans FGSC A4 : AN3042, A. fumigatus Af293 : Afu7g00320, A. oryzae RIB40 : AO090005001314 and Neosartorya fischeri NRRL 181 : NFIA_112860	-	26.1453	6.07808	1.99644	-	-	-	-	-	-
An13g02760	Protein of unknown function	-	-	-	-	-	-	-	0.507334	0.150925	1.28171
An13g03670	Protein of unknown function	-	18.504	5.90351	1.55908	19.1114	5.90351	1.4967	25.3816	5.90351	1.56421
An14g01820	Putative cell wall protein similar to A. nidulans phiA; abundantly expressed on d-xylose; induced by caspofungin	-	12.0267	3.71978	1.58446	15.956	3.71978	1.88517	13.7469	3.71978	1.32496
An14g02980	Protein of unknown function	-	35.4622	2.85048	3.52913	132.106	2.85048	5.31075	124.033	2.85048	4.88491
An14g03130	Ortholog of Aspergillus kawachii : Aspka1_0177212 and Aspergillus acidus : Aspfo1_0208967	-	-	-	-	9.85325	2.39933	1.8356	24.3978	2.39933	2.80935
An14g04540	Protein of unknown function	-	74.4322	17.4704	1.98376	122.412	17.4704	2.59464	265.251	17.4704	3.3679
An14g04810	Protein of unknown function	-	0.183536	0.0742352	1.59309	0.226315	0.0742352	1.77238	0.660069	0.0742352	3.11928
An14g06100	Protein of unknown function	-	0.803887	0.330584	1.20681	-	-	-	-	-	-
An15g02560	Protein of unknown function	-	0.193851	0.0887357	1.45604	-	-	-	0.322877	0.0887357	1.85728
An15g03500	Ortholog of A. fumigatus Af293 : Afu2g14780, Neosartorya fischeri NRRL 181 : NFIA_090010, Aspergillus wentii : Aspwe1_0693082 and Aspergillus clavatus NRRL 1 : ACLA_072700	-	-	-	-	16.9471	4.53871	1.69508	-	-	-
An15g05000	Ortholog of Aspergillus niger ATCC 1015 : 40671-mRNA	-	5.50897	2.31587	1.14535	19.0649	2.31587	2.83033	52.047	2.31587	3.9375
An16g01240	Ortholog of Aspergillus tubingensis : Asptu1_0055618, Aspergillus brasiliensis : Aspbr1_0675217, Aspergillus kawachii : Aspka1_0174971 and Aspergillus acidus : Aspfo1_0207319	-	0.0646889	0.010138	1.83309	0.10787	0.010138	2.63801	0.0947225	0.010138	1.98379
An16g06520	Ortholog of Aspergillus tubingensis : Asptu1_0043004, Aspergillus brasiliensis : Aspbr1_0125280, Aspergillus kawachii : Aspka1_0175374 and Aspergillus acidus : Aspfo1_0045967	-	25.1258	0.260483	6.58691	127.853	0.260483	8.82465	50.4736	0.260483	7.14125
An17g01915	Ortholog of Aspergillus niger ATCC 1015 : 45202-mRNA	-	5.03564	1.12993	2.07372	5.19115	1.12993	2.01827	-	-	-
An18g01870	Protein of unknown function	-	-	-	-	0.0935021	0.0216476	1.95076	0.27202	0.0216476	3.3049
An18g03360	Ortholog of A. nidulans FGSC A4 : AN12461, A. fumigatus Af293 : Afu1g05670, A. oryzae RIB40 : AO090009000369, Aspergillus wentii : Aspwe1_0169284 and Aspergillus sydowii : Aspsy1_0057641, Aspsy1_0154889	-	47.8912	1.48432	4.90683	32.4503	1.48432	4.24415	14.0216	1.48432	2.68226
An04g08530	Protein of unknown function	PF00321, Plant thionin (0.0053)	18.7908	0.626078	4.91012	4.58948	0.626078	2.75379	4.85505	0.626078	2.49834
An03g02030	Ortholog of Aspergillus brasiliensis : Aspbr1_0056212, Aspergillus versicolor : Aspve1_0077659, Aspergillus niger ATCC 1015 : 45708-mRNA and Aspergillus sydowii : Aspsy1_0085485	PF00530, Scavenger receptor cysteine-rich domain (0.012)	-	-	-	-	-	-	1.53315	0.118928	3.22748
An15g00800	Ortholog of A. nidulans FGSC A4 : AN2806, A. niger CBS 513.88 : An16g04370, An14g05270, An11g10010, An14g07230, A. oryzae RIB40 : AO090103000150, AO090113000067 and Aspergillus wentii : Aspwe1_0117492	PF00646, F-box domain (0.00059) / PF12937, F-box-like (0.00023)	0.23934	0.0963559	1.27568	0.348934	0.0963559	1.71497	0.500884	0.0963559	1.90636
An05g01250	Ortholog of Aspergillus tubingensis : Asptu1_0035449, Aspergillus brasiliensis : Aspbr1_0333182, Aspergillus kawachii : Aspka1_0179342 and Aspergillus acidus : Aspfo1_0037500	PF00646, F-box domain (8.5e-05) / PF12937, F-box-like (0.003)	-	-	-	-	-	-	0.173225	0.0515916	1.48547
An14g02710	Protein of unknown function	PF01007, Inward rectifier potassium channel (0.028)	4.41375	0.129566	5.38987	4.28672	0.129566	5.23449	3.75178	0.129566	4.69873
An04g00710	Ortholog of A. fumigatus Af293 : Afu4g06370, Neosartorya fischeri NRRL 181 : NFIA_109780, Aspergillus wentii : Aspwe1_0023332 and Aspergillus clavatus NRRL 1 : ACLA_045680	PF01456, Mucin-like glycoprotein (0.00015) / PF07423, Protein of unknown function (DUF1510) (0.0036) / PF00214, Calcitonin / CGRP / IAPP family (0.0071) / PF05642, Sporozoite P67 surface antigen (0.027)	7.80561	0.212684	5.18474	41.8988	0.212684	7.50679	21.4894	0.212684	6.19838
An01g01310	Ortholog of Aspergillus aculeatus ATCC16872 : Aacu16872_047505	PF02469, Fasciclin domain (1.5e-08)	1.06171	0.0818757	3.88585	0.996986	0.0818757	3.68772	2.11269	0.0818757	4.43943
An03g02510	Ortholog of Aspergillus tubingensis : Asptu1_0061764, Aspergillus brasiliensis : Aspbr1_0044622, Aspergillus kawachii : Aspka1_0180349 and Aspergillus acidus : Aspfo1_0049865	PF02831, gpW (0.021)	44.3731	8.32549	2.30656	45.8347	8.32549	2.24741	38.2252	8.32549	1.64113
An11g03770	Ortholog of A. fumigatus Af293 : Afu2g04533, A. oryzae RIB40 : AO090003000245, Aspergillus versicolor : Aspve1_0125145 and Aspergillus clavatus NRRL 1 : ACLA_090070	PF04681, Blastomyces yeast-phase-specific protein (0.0011)	8.39337	1.64512	2.25339	9.13371	1.64512	2.2717	8.74382	1.64512	1.86246
An08g06740	Ortholog of Aspergillus tubingensis : Asptu1_0291383, Aspergillus brasiliensis : Aspbr1_0028765, Aspergillus kawachii : Aspka1_0178830 and Aspergillus acidus : Aspfo1_0546508	PF05642, Sporozoite P67 surface antigen (0.015)	0.141401	0.0275234	2.50368	0.890184	0.0275234	5.15695	0.245944	0.0275234	2.89775
An13g03400	Ortholog of A. niger CBS 513.88 : An03g03680, Aspergillus tubingensis : Asptu1_0195607, Aspergillus brasiliensis : Aspbr1_0155078 and Aspergillus kawachii : Aspka1_0182984	PF05903, PPPDE putative peptidase domain (0.0019) / PF04870, Moulting cycle (0.0055)	-	-	-	0.0641616	0.0138051	1.50588	0.303122	0.0138051	3.76261
An15g07480	Ortholog of A. nidulans FGSC A4 : AN0020, A. fumigatus Af293 : Afu2g00190, Aspergillus versicolor : Aspve1_0365574, Aspergillus niger ATCC 1015 : 40853-mRNA and Aspergillus zonatus : Aspzo1_0077270	PF05984, Cytomegalovirus UL20A protein (8.6e-05)	0.883035	0.10896	3.19796	0.545655	0.10896	2.35734	0.487242	0.10896	1.85326
An08g04560	Ortholog of Aspergillus tubingensis : Asptu1_0037744, Aspergillus brasiliensis : Aspbr1_0041422, Aspergillus kawachii : Aspka1_0178661 and Aspergillus acidus : Aspfo1_0043983	PF07103, Protein of unknown function (DUF1365) (1.1e-26)	-	-	-	-	-	-	11.7707	3.64676	1.13379
An16g06170	Ortholog of A. nidulans FGSC A4 : AN3529, AN4144, AN8311, AN9211, AN4846 and A. fumigatus Af293 : Afu1g17260, Afu4g07950, Afu4g09380, Afu6g00560, Afu6g12140, Afu8g01900	PF08693, Transmembrane alpha-helix domain (2e-06) / PF03229, Alphavirus glycoprotein J (0.039)	0.256067	0.0491978	2.48186	0.895786	0.0491978	4.23267	0.265265	0.0491978	2.07773
An04g10110	Protein of unknown function	PF08725, Integrin beta cytoplasmic domain (0.0059)	51.8731	14.655	1.71565	102.327	14.655	2.59202	59.9214	14.655	1.47275
An09g05040	Ortholog of A. nidulans FGSC A4 : AN8167, A. fumigatus Af293 : Afu5g02950, A. oryzae RIB40 : AO090102000494, Aspergillus wentii : Aspwe1_0030018 and Aspergillus sydowii : Aspsy1_0061808	PF09362, Domain of unknown function (DUF1996) (6.1e-83)	-	-	-	2.20781	0.702316	1.44726	-	-	-
An11g08120	Ortholog of Aspergillus niger ATCC 1015 : 39300-mRNA, Aspergillus sydowii : Aspsy1_0094060, Aspergillus carbonarius ITEM 5010 : Acar5010_127334 and Aspergillus brasiliensis : Aspbr1_0142527	PF10342, Ser-Thr-rich glycosyl-phosphatidyl-inositol-anchored membrane family (5.7e-05)	-	-	-	-	-	-	0.36939	0.0529084	2.75451
An09g05050	Protein of unknown function	PF11410, Antifungal peptide (1.7e-10)	0.570194	0.248514	1.20722	0.849128	0.248514	1.6787	-	-	-
An06g02150	Ortholog of Aspergillus brasiliensis : Aspbr1_0053362	PF11807, Domain of unknown function (DUF3328) (0.00036)	37.8375	16.5803	1.08052	65.8331	16.5803	1.77068	83.3671	16.5803	1.76996
An16g01740	Ortholog of A. nidulans FGSC A4 : AN2473, A. fumigatus Af293 : Afu4g03090, A. niger CBS 513.88 : An14g02280 and A. oryzae RIB40 : AO090102000258, AO090003001331	PF11913, Protein of unknown function (DUF3431) (1.9e-73)	22.4661	4.67112	2.16003	17.5779	4.67112	1.70366	29.1282	4.67112	2.08425
An02g01160	Ortholog of A. nidulans FGSC A4 : AN7754, A. fumigatus Af293 : Afu5g07730, A. niger CBS 513.88 : An15g02710, A. oryzae RIB40 : AO090701000681 and Aspergillus wentii : Aspwe1_0099252	PF11913, Protein of unknown function (DUF3431) (9.2e-84)	-	-	-	0.961052	0.258818	1.73343	-	-	-
An03g06300	Ortholog of A. nidulans FGSC A4 : AN2394, A. niger CBS 513.88 : An16g06790, A. oryzae RIB40 : AO090010000576, Aspergillus wentii : Aspwe1_0027397 and Aspergillus sydowii : Aspsy1_1173185	PF12146, Serine aminopeptidase, S33 (0.043) / PF00561, alpha/beta hydrolase fold (0.019)	0.0858252	0.041341	1.19342	-	-	-	-	-	-
An11g02570	Protein of unknown function	PF12773, Double zinc ribbon (0.00024) / PF13248, zinc-ribbon domain (0.00095) / PF13240, zinc-ribbon domain (0.0023)	1424.61	289.613	2.18878	1131.27	289.613	1.75167	1164.35	289.613	1.44679
An03g03930	Ortholog of A. nidulans FGSC A4 : AN11018, A. fumigatus Af293 : Afu5g07902, A. oryzae RIB40 : AO090701000702, Aspergillus wentii : Aspwe1_0167560 and Aspergillus sydowii : Aspsy1_0058760	PF13886, Domain of unknown function (DUF4203) (1.6e-44)	9.27606	4.27174	1.00944	-	-	-	-	-	-
An01g05270	Ortholog of A. oryzae RIB40 : AO090701000540, Neosartorya fischeri NRRL 181 : NFIA_057820, Aspergillus niger ATCC 1015 : 36122-mRNA and Aspergillus carbonarius ITEM 5010 : Acar5010_142719	PF14040, Deoxyribonuclease NucA/NucB (6.1e-06)	0.32947	0.0894001	1.97328	1.28985	0.0894001	3.8753	2.92987	0.0894001	4.72996
An11g07940	Ortholog of A. nidulans FGSC A4 : AN7532, A. oryzae RIB40 : AO090001000606, Neosartorya fischeri NRRL 181 : NFIA_054950, Aspergillus wentii : Aspwe1_0045822 and Aspergillus versicolor : Aspve1_0043923	PF15330, SHP2-interacting transmembrane adaptor protein, SIT (0.0022) / PF00001, 7 transmembrane receptor (rhodopsin family) (0.0062) / PF15102, TMEM154 protein family (0.0079)	13.4842	1.94657	2.69206	17.9084	1.94657	2.99111	24.4883	1.94657	3.10225
An15g03850	Ortholog of Aspergillus niger ATCC 1015 : 40585-mRNA	PF16710, N-terminal N1 domain of Vibrio phage CTXphi pIII (0.0032)	0.0769654	0.0290269	1.88111	0.104434	0.0290269	2.05902	-	-	-
Trichoderma reesei
* Trichoderma reesei RUT C30 v1.0 database from JGI was used to recover the T. reesei proteins ID and best hit.
# Only PFAM domains with evalue < 1e-10 were considered in the prediction of protein without function.
¥ Expression value RPKM.
£ The color gradient shows the gene expression values. Lighter and darker green have the smallest and biggest values of log₂FC, respectively.
ID JGI*	JGI best hit*	PFAM (evalue)#	6h			12h			24h
			B6h¥	F24h¥	log₂FC£	B12h¥	F24h¥	log₂FC£	B24h¥	F24h¥	log₂FC£
122648	hypothetical protein	-	0.0540736	0.0270054	1.07965	-	-	-	-	-	-
106945	hypothetical protein	-	818.061	346.194	1.1066	794.442	346.194	1.00455	-	-	-
124442	hypothetical protein	-	45.9619	20.4006	1.03883	110.359	20.4006	2.24295	-	-	-
128655	hypothetical protein	-	25.7048	10.8165	1.11613	29.1972	10.8165	1.24034	-	-	-
130681	hypothetical protein	-	-	-	-	8.66206	2.64536	1.52059	-	-	-
85898	hypothetical protein	-	1.55104	0.529476	1.42707	1.26727	0.529476	1.07517	-	-	-
84724	hypothetical protein	-	0.587483	0.226835	1.36041	1.12726	0.226835	2.27621	-	-	-
7538	hypothetical protein	-	0.178734	0.035942	3.13016	0.178317	0.035942	3.14411	-	-	-
74007	hypothetical protein	-	-	-	-	0.173898	0.0452279	2.93447	-	-	-
92592	hypothetical protein	-	0.0836972	0.0305765	1.59593	0.0806092	0.0305765	1.48156	-	-	-
92837	hypothetical protein	-	-	-	-	0.0888713	0.0370928	1.25477	-	-	-
100282	hypothetical protein	-	-	-	-	-	-	-	660.542	310.509	1.13887
101041	hypothetical protein	-	230.338	77.3332	1.44062	-	-	-	413.906	77.3332	2.47048
66994	hypothetical protein	-	299.074	58.6272	2.21725	-	-	-	375.885	58.6272	2.73193
121290	hypothetical protein	-	-	-	-	-	-	-	294.417	142.442	1.09782
83358	hypothetical protein	-	160.247	36.2902	2.00933	129.539	36.2902	1.64215	229.731	36.2902	2.71189
24323	hypothetical protein	-	79.5867	30.2446	1.262	77.4544	30.2446	1.16333	129.4	30.2446	2.14744
123915	hypothetical protein	-	76.6357	24.0377	1.53967	60.0327	24.0377	1.1279	78.8804	24.0377	1.76539
136540	hypothetical protein	-	-	-	-	-	-	-	70.8779	29.2127	1.32859
101778	hypothetical protein	-	45.8431	13.1557	1.66757	39.5568	13.1557	1.39522	68.7116	13.1557	2.4359
142703	hypothetical protein	-	-	-	-	-	-	-	58.4567	19.3293	1.64784
139970	hypothetical protein	-	41.4001	8.14229	2.21451	37.2694	8.14229	2.00307	50.5337	8.14229	2.68591
124863	hypothetical protein	-	-	-	-	-	-	-	49.3587	21.0524	1.27999
6191	hypothetical protein	-	54.7242	23.2015	1.10431	58.7661	23.2015	1.14774	48.9874	23.2015	1.12852
10947	hypothetical protein	-	-	-	-	-	-	-	41.384	3.26345	3.72467
99737	hypothetical protein	-	19.2111	7.56572	1.21166	-	-	-	26.4081	7.56572	1.85517
124417	hypothetical protein	-	-	-	-	-	-	-	17.4847	7.70334	1.23444
6589	hypothetical protein	-	2.33197	0.867148	1.33207	-	-	-	12.6918	0.867148	3.97924
81213	hypothetical protein	-	14.8208	2.6929	2.33906	7.04169	2.6929	1.20338	11.2638	2.6929	2.12776
5086	hypothetical protein	-	2.04923	0.421208	2.21425	3.36572	0.421208	2.87717	9.49474	0.421208	4.62359
38733	hypothetical protein	-	-	-	-	1.47749	0.566509	1.249	8.09003	0.566509	3.974
134325	hypothetical protein	-	17.7027	2.38105	2.77805	19.8628	2.38105	2.88544	7.88524	2.38105	1.7936
79666	hypothetical protein	-	3.20403	1.13206	1.37368	4.1759	1.13206	1.69748	3.86794	1.13206	1.83052
128163	hypothetical protein	-	3.32686	1.00173	1.61033	2.57663	1.00173	1.18121	2.13165	1.00173	1.15031
11207	hypothetical protein	-	8.25515	1.00567	2.92693	4.23872	1.00567	1.90311	1.9381	1.00567	1.00947
85167	hypothetical protein	-	0.751881	0.0448192	5.43657	0.295945	0.0448192	3.93351	1.82446	0.0448192	6.95322
89722	hypothetical protein	-	1.34421	0.58157	1.08299	1.37209	0.58157	1.0533	1.48396	0.58157	1.41091
128000	hypothetical protein	-	-	-	-	0.307489	0.0711421	2.47125	1.09158	0.0711421	4.66558
37499	hypothetical protein	-	1.42213	0.0237691	6.05446	0.699135	0.0237691	4.95927	0.88576	0.0237691	5.5492
72373	hypothetical protein	-	0.197773	0.0333632	3.33313	0.222271	0.0333632	3.48076	0.79349	0.0333632	5.7243
69551	hypothetical protein	-	-	-	-	-	-	-	0.672009	0.200824	1.93033
78918	hypothetical protein	-	-	-	-	-	-	-	0.507111	0.0170642	5.09051
75668	hypothetical protein	-	-	-	-	0.525608	0.169367	1.54563	0.385739	0.169367	1.32403
74355	hypothetical protein	-	0.159895	0.0178631	3.12148	-	-	-	0.194728	0.0178631	3.62133
4570	hypothetical protein	-	0.0525166	0.0105607	1.36319	0.093311	0.0105607	2.28721	0.115316	0.0105607	2.86744
12045	hypothetical protein	-	0.163708	0.0329203	3.00347	-	-	-	0.130543	0.0329203	2.76684
33673	hypothetical protein	-	-	-	-	-	-	-	0.107336	0.043311	1.72889
85159	hypothetical protein	-	-	-	-	0.122198	0.0322776	2.53133	0.0960694	0.0322776	2.15588
6730	hypothetical protein	-	-	-	-	-	-	-	0.0839431	0.0422036	1.19407
85933	hypothetical protein	-	-	-	-	-	-	-	0.0608609	0.0305987	1.05737
91738	hypothetical protein	-	-	-	-	0.0808632	0.0279242	1.45975	0.0554562	0.0279242	1.00776
88485	hypothetical protein	-	-	-	-	-	-	-	0.0660988	0.0333632	1.48937
73837	hypothetical protein	-	-	-	-	0.0567162	0.0288372	1.07142	0.0571319	0.0288372	1.32008
39827	hypothetical protein	PF00030, Beta/Gamma crystallin (0.015)	4.28407	1.8587	1.08328	-	-	-	-	-	-
90399	hypothetical protein	PF01102, Glycophorin A (0.039)	28.4761	9.73151	1.41593	22.6007	9.73151	1.02264	25.3145	9.73151	1.42967
92403	hypothetical protein	PF01546, Peptidase family M20/M25/M40 (0.0062)	1.02051	0.372543	1.34475	1.10023	0.372543	1.3941	-	-	-
113236	hypothetical protein	PF03286, Pox virus Ag35 surface protein (0.0019) / PF05730, CFEM domain (0.011)	-	-	-	-	-	-	900.464	332.222	1.48888
82880	hypothetical protein	PF04995, Heme exporter protein D (CcmD) (0.03)	230.906	65.2707	1.6888	189.133	65.2707	1.34124	403.216	65.2707	2.67731
97585	hypothetical protein	PF05730, CFEM domain (1.3e-05)	83.4603	3.21284	4.56763	31.0141	3.21284	3.07925	93.0553	3.21284	4.90875
91219	hypothetical protein	PF05808, Podoplanin (0.00032) / PF04484, Family of unknown function (DUF566) (0.018) / PF14283, Domain of unknown function (DUF4366) (0.048)	0.304775	0.0729648	2.18005	0.155282	0.0729648	1.07939	-	-	-
92691	hypothetical protein	PF06679, Protein of unknown function (DUF1180) (0.015)	24.7013	6.30902	1.83615	19.0571	6.30902	1.40216	12.4719	6.30902	1.03396
131184	hypothetical protein	PF07846, Metallothionein family (0.024)	8.77494	2.17185	1.90037	9.00891	2.17185	1.87908	36.9667	2.17185	4.16409
140332	hypothetical protein	PF08693, Transmembrane alpha-helix domain (0.018)	173.124	17.7344	3.15384	148.62	17.7344	2.8736	113.845	17.7344	2.73245
88454	hypothetical protein	PF11905, Domain of unknown function (DUF3425) (1.4e-21)	1.32441	0.56766	1.13068	1.44942	0.56766	1.20525	1.18387	0.56766	1.1506
135602	hypothetical protein	PF13810, Domain of unknown function (DUF4185) (2e-09)	125.122	56.2989	1.01819	-	-	-	157.592	56.2989	1.53477
8189	hypothetical protein	PF15120, Domain of unknown function (DUF4561) (0.0027)	38.0115	15.2831	1.18108	36.8742	15.2831	1.07813	34.2341	15.2831	1.21461
