# Supplementary material for: Comparative transcriptome analysis reveals different strategies for degradation of steam-exploded sugarcane bagasse by Aspergillus niger and Trichoderma reesei
Source: BMC Genomics. 2017 Jun 30;18:501. doi: 10.1186/s12864-017-3857-5 (PMC5493111; doi:10.1186/s12864-017-3857-5)
Supplement: Supplementary file 22 — Primers used in the RT-qPCR analysis. (XLSX 13 kb) [file 12864_2017_3857_MOESM22_ESM.xlsx]

## Sheet: Additional file 22
Additional file 22: Primers used in the RT-qPCR analysis.
Aspergillus niger	ID *	Gene	Forward (5’- 3’)	Reverse (5’ - 3’)
	An01g11660	cellobiohydrolase B, cbhB	ACAGCGACTACCCCGTTAACTC	GACCCAATAGGCCCGAACTT
	An01g11670	endoglucanase A, eglA	TCGAAGGCAATTCCTACACC	CCTGCTTGCCATTCTCTTTC
	An01g09960	β-xylosidase, xlnD	GCAACGACATGAACATCACC	AGATGTTATAGGCGGCATCG
	An03g00940	endo-1,4-β-xylanase, xynA	CGCGACAGCGTCTTTTACAA	GCTAACCATGCCGGTCAATT
	An01g00780	endo-1,4-β-xylanase, xynB	ACTGACCCCCTGATCGAGTACTAC	TCCCTGAATGGAAGCAGCAT
	An12g04610	lytic polysaccharide monooxygenase LPMO, AA9	AATACCATCGCTCACCTCACAAC	CGACTACCACAGGAGGATCTGAA
	An03g02400	hydrophobin, hfbA	CCAAGCCATTAAGACCCAGA	TCAGGGGTATCCTTGACGAG
	An03g01620	glucose transporter	TTGCCACTTTGCTATTGCTG	GACACCCTTTGCACGGTACT
	An01g00850	xylose transporter, xylT	CGTCCTGGTCATGGAAAACT	CACCACAGCCACCATCATAG
Trichoderma reesei	125125	cellobiohydrolase 1, cbh1	AGTGTCCCCGCGATCTGA	CGTGTTCGCGTTGTTGGAT
	122470	cellobiohydrolase 2, cbh2	CAAGGCAACGCTGTCTACAA	ACCCAGACAAACGAATCCAG
	72489	endo-β-1,4-glucanase, egl2	GCAACGTTCAGTCCTGCATA	TGTCCGTCCATGAGTTACCA
	125268	β-glucosidase, cel3c	CGTCGCTGCGTATTTTGATG	TGCTGTCGCTCACGATAACC
	122518	lytic polysaccharide monooxygenase AA9, cel61b	AGGCCCGGAAACTATGTCTT	GGGATGGTGTAGCTCGTGAT
	38418	Endo-β-1,4-xylanase, xyn1	CAGCCTTCGACAGCGACAA	GGGCACAGCGACCTTCAA
	124931	Endo-β-1,4-xylanase, xyn2	GGTGACCTCGCCCAGCTT	ATCAACTTCTCGGGCAGCTACA
	121449	cellulose induced protein, cip1	CAATGGCTACTGTGGACACATCTT	GCCGAATCCAAGCTCTGACA
	104220	Swollenin, swo1	GGACCCTCGTGGATAATGTTTG	GGTACCGCAGCCTGAGCAT
* The Aspergillus Genome Database and Trichoderma reesei RUT C30 v1.0 database from JGI were used to recover the A. niger and T. reesei gene IDs, respectively.
